# Supplementary material for: Reversible DNA condensation drives natural transformation
Source: Nat Commun. 2026 Mar 19;17:4242. doi: 10.1038/s41467-026-70559-0 (PMC13168374; doi:10.1038/s41467-026-70559-0)
Supplement: Supplementary file 4 — Source Data [file 41467_2026_70559_MOESM4_ESM.xlsx]

## Sheet: Figure 1
Figure 1c												Figure 1d												Figure 1e												Figure 1f								Figure 1h
Data are Force vs Extension at 200 Hz sampling from optical tweezers												Data are Force vs Extension at 200 Hz sampling from optical tweezers												Data are Force vs Extension at 200 Hz sampling from optical tweezers												Data are Force vs Extension at 200 Hz sampling from optical tweezers								Data are measurements of oligomers detected per cycle
Traces plotted, analyzed, and fit in MATLAB 2022B												Traces plotted, analyzed, and fit in MATLAB 2022B												Traces plotted, analyzed, and fit in MATLAB 2022B												Traces plotted, analyzed, and fit in MATLAB 2022B								Data plotted in MATLAB 2022B
Cycle 1 data		Cycle 1 eWLC fit		Cycle 2 data		Cycle 2 eWLC fit		Cycle 3 data		Cycle 3 eWLC fit		Cycle 1 data		Cycle 1 eWLC fit		Cycle 2 data		Cycle 2 eWLC fit		Cycle 3 data		Cycle 3 eWLC fit		Cycle 1 data		Cycle 1 eWLC fit		Cycle 2 data		Cycle 2 eWLC fit		Cycle 3 data		Cycle 3 eWLC fit		Cycle 1 data		Cycle 2 data		Cycle 3 data		Cycle 4 data		WT	A108Y	Buffer
Extension, nm	Force, pN	Extension, nm	Force, pN	Extension, nm	Force, pN	Extension, nm	Force, pN	Extension, nm	Force, pN	Extension, nm	Force, pN	Extension, nm	Force, pN	Extension, nm	Force, pN	Extension, nm	Force, pN	Extension, nm	Force, pN	Extension, nm	Force, pN	Extension, nm	Force, pN	Extension, nm	Force, pN	Extension, nm	Force, pN	Extension, nm	Force, pN	Extension, nm	Force, pN	Extension, nm	Force, pN	Extension, nm	Force, pN	Extension, nm	Force, pN	Extension, nm	Force, pN	Extension, nm	Force, pN	Extension, nm	Force, pN	4	0	0
1154.4	-0.04	967.444	0.1	1150.87	0.23	961.587	0.1	1155.96	-0.3	965.824	0.1	1112.61	0.04	1095.23	0.1	1096.54	0.03	1071.98	0.1	1110.89	0.17	1057.89	0.1	1087.22	1087.22	1042.57	0.1	1084.03	-0.27	1042.4	0.1	1084.03	-0.27	1042.4	1042.4	1130.94	0.51	1129.39	0.59	1130.77	0.54	1128.6	0.82	2	0	0
1152.53	0.11	1274.76	0.2	1151.53	0.07	1271.48	0.2	1156.09	-0.35	1274.42	0.2	1114.55	-0.33	1364.87	0.2	1096.94	-0.13	1347.86	0.2	1109.41	0.36	1337.67	0.2	1085.8	1085.8	1327.32	0.2	1082.63	-0.19	1327.43	0.2	1082.63	-0.19	1327.43	1327.43	1131.63	0.36	1128.11	0.64	1131.06	0.4	1129.36	0.55	9	0	0
1154.16	-0.1	1411	0.3	1151.93	-0.07	1408.86	0.3	1154.88	-0.25	1411.23	0.3	1113.49	-0.19	1484.41	0.3	1094.44	0.23	1470.17	0.3	1110.31	0.22	1461.72	0.3	1086.08	1086.08	1453.57	0.3	1082.73	-0.19	1453.79	0.3	1082.73	-0.19	1453.79	1453.79	1130.35	0.57	1129.06	0.48	1128.53	0.84	1127.7	0.82	7	0	0
1153.75	-0.06	1492.29	0.4	1154.09	-0.31	1490.83	0.4	1155.82	-0.42	1492.85	0.4	1112.52	-0.14	1555.74	0.4	1094.59	0.19	1543.15	0.4	1110.19	0.27	1535.73	0.4	1086.42	1086.42	1528.89	0.4	1086.53	-0.9	1529.19	0.4	1086.53	-0.9	1529.19	1529.19	1127.13	1.09	1128.35	0.49	1128.64	0.83	1129.2	0.5	9	0	0
1154.68	-0.19	1547.81	0.5	1149	0.32	1546.81	0.5	1155.11	-0.3	1548.6	0.5	1113.19	-0.19	1604.47	0.5	1093.38	0.31	1593.01	0.5	1110.24	0.25	1586.29	0.5	1086.12	1086.12	1580.35	0.5	1084.01	-0.56	1580.69	0.5	1084.01	-0.56	1580.69	1580.69	1129.28	0.68	1126.71	0.71	1127.6	0.97	1129.63	0.36	5	0	0
1152.55	0.1	1588.84	0.6	1152.91	-0.26	1588.19	0.6	1151.58	0.17	1589.8	0.6	1113.42	-0.18	1640.49	0.6	1098.73	-0.42	1629.86	0.6	1113.49	-0.21	1623.66	0.6	1089.18	1089.18	1618.37	0.6	1082.84	-0.29	1618.76	0.6	1082.84	-0.29	1618.76	1618.76	1129.7	0.58	1129.3	0.26	1128.71	0.71	1127.14	0.83	2	0	0
1153.03	0.03	1620.77	0.7	1151.53	-0.01	1620.38	0.7	1152.08	0.03	1621.86	0.7	1111.74	-0.03	1668.52	0.7	1098.15	-0.41	1658.53	0.7	1110.51	0.18	1652.74	0.7	1089.15	1089.15	1647.97	0.7	1084.88	-0.58	1648.38	0.7	1084.88	-0.58	1648.38	1648.38	1128.85	0.74	1127.63	0.52	1130.38	0.36	1125.18	1.09	5	0	0
1154.61	-0.18	1646.53	0.8	1152.41	-0.16	1646.36	0.8	1153.91	-0.2	1647.74	0.8	1113.5	-0.25	1691.15	0.8	1095.77	-0.14	1681.68	0.8	1114.6	-0.43	1676.21	0.8	1088.3	1088.3	1671.85	0.8	1083.78	-0.43	1672.29	0.8	1083.78	-0.43	1672.29	1672.29	1127.03	1.01	1125.49	0.83	1126.85	0.98	1126.25	0.9	6	0	0
1155.11	-0.32	1667.91	0.9	1152.08	-0.15	1667.91	0.9	1155.29	-0.33	1669.2	0.9	1113.47	-0.22	1709.92	0.9	1097.2	-0.33	1700.88	0.9	1111.34	0.01	1695.68	0.9	1086.11	1086.11	1691.67	0.9	1085.34	-0.75	1692.12	0.9	1085.34	-0.75	1692.12	1692.12	1128.21	0.71	1126.56	0.63	1128.1	0.74	1127.16	0.71	8	0	0
1153.36	-0.14	1686.01	1	1150.73	-0.01	1686.17	1	1153.1	-0.08	1687.38	1	1111.24	0.09	1725.82	1	1096.29	-0.23	1717.15	1	1109.54	0.25	1712.18	1	1085.31	1085.31	1708.45	1	1083.12	-0.42	1708.93	1	1083.12	-0.42	1708.93	1708.93	1127.37	0.86	1125.26	0.8	1128.22	0.62	1129.82	0.22	6	0	0
1154.71	-0.28	1701.61	1.1	1152.51	-0.26	1701.9	1.1	1152.55	0	1703.04	1.1	1109.34	0.25	1739.53	1.1	1096.7	-0.31	1731.17	1.1	1112.84	-0.19	1726.39	1.1	1086.46	1086.46	1722.92	1.1	1083.11	-0.32	1723.41	1.1	1083.11	-0.32	1723.41	1723.41	1129.23	0.52	1127.13	0.45	1128.26	0.55	1127.4	0.66	8	0	0
1155.97	-0.44	1715.24	1.2	1150.58	0.05	1715.64	1.2	1153.96	-0.22	1716.73	1.2	1107.96	0.42	1751.51	1.2	1092.64	0.21	1743.42	1.2	1109.28	0.31	1738.82	1.2	1086.96	1086.96	1735.56	1.2	1083.41	-0.4	1736.06	1.2	1083.41	-0.4	1736.06	1736.06	1128.22	0.7	1126.46	0.55	1128.37	0.54	1127.5	0.65	4	0	0
1154.56	-0.2	1727.29	1.3	1150.53	-0.03	1727.79	1.3	1152.55	-0.02	1728.82	1.3	1111.47	-0.12	1762.09	1.3	1094.41	-0.06	1754.25	1.3	1109.81	0.26	1749.8	1.3	1087.49	1087.49	1746.73	1.3	1082.67	-0.33	1747.24	1.3	1082.67	-0.33	1747.24	1747.24	1130.28	0.36	1126.11	0.55	1129.03	0.44	1128.31	0.55	15	0	0
1151.15	0.26	1738.04	1.4	1151.43	-0.15	1738.62	1.4	1150.37	0.23	1739.62	1.4	1112.12	-0.2	1771.54	1.4	1096.25	-0.37	1763.92	1.4	1109.31	0.36	1759.6	1.4	1088.11	1088.11	1756.7	1.4	1083.16	-0.48	1757.22	1.4	1083.16	-0.48	1757.22	1757.22	1131.1	0.25	1124.03	0.84	1128.45	0.49	1128.68	0.44	6	0	0
1150.95	0.26	1747.71	1.5	1149.88	0.01	1748.37	1.5	1152.83	-0.11	1749.33	1.5	1111.89	-0.21	1780.05	1.5	1093.99	-0.13	1772.62	1.5	1108.88	0.39	1768.41	1.5	1087	1087	1765.68	1.5	1083.89	-0.52	1766.2	1.5	1083.89	-0.52	1766.2	1766.2	1126.6	0.97	1124.28	0.76	1126.5	0.74	1128.5	0.49	8	0	0
1152.23	0.05	1756.47	1.6	1152.18	-0.25	1757.21	1.6	1154.24	-0.27	1758.13	1.6	1109.61	0.1	1787.76	1.6	1093.99	-0.13	1780.5	1.6	1109.71	0.3	1776.41	1.6	1086.43	1086.43	1773.81	1.6	1081.51	-0.16	1774.34	1.6	1081.51	-0.16	1774.34	1774.34	1129.01	0.47	1124.6	0.74	1126.6	0.58	1129.28	0.29	3	0	0
1152	0.12	1764.47	1.7	1151.53	-0.19	1765.27	1.7	1151.08	0.13	1766.16	1.7	1110.29	0.01	1794.79	1.7	1092.14	0.09	1787.7	1.7	1109.46	0.28	1783.7	1.7	1086.36	1086.36	1781.23	1.7	1083.28	-0.58	1781.77	1.7	1083.28	-0.58	1781.77	1781.77	1128.91	0.48	1124.83	0.68	1125.85	0.73	1126.68	0.76	5	0	0
1154.51	-0.24	1771.8	1.8	1151.66	-0.22	1772.67	1.8	1152.6	-0.08	1773.52	1.8	1112.5	-0.29	1801.25	1.8	1095.45	-0.37	1794.3	1.8	1110.16	0.2	1790.39	1.8	1083.97	1083.97	1788.04	1.8	1083.8	-0.69	1788.59	1.8	1083.8	-0.69	1788.59	1788.59	1129.32	0.54	1126.25	0.42	1126.26	0.72	1128.48	0.45	5	0	0
1151.63	0.15	1778.56	1.9	1151.96	-0.3	1779.48	1.9	1152.13	-0.07	1780.31	1.9	1113.8	-0.41	1807.2	1.9	1093.54	-0.11	1800.38	1.9	1112.11	-0.06	1796.56	1.9	1085.72	1085.72	1794.31	1.9	1082.33	-0.5	1794.87	1.9	1082.33	-0.5	1794.87	1794.87	1129.41	0.4	1125.02	0.7	1124.3	1.06	1127.18	0.68	5	0	0
1152.65	-0.06	1784.82	2	1148.95	0.08	1785.79	2	1150.88	0.17	1786.6	2	1112.02	-0.16	1812.71	2	1092.71	0.02	1806.02	2	1112.52	-0.1	1802.28	2	1086.11	1086.11	1800.13	2	1080.11	-0.16	1800.69	2	1080.11	-0.16	1800.69	1800.69	1126.51	0.96	1126.08	0.52	1126.3	0.57	1126.05	0.81	9	0	0
1154.11	-0.22	1790.64	2.1	1149.8	0	1791.66	2.1	1153.01	-0.14	1792.44	2.1	1108.48	0.29	1817.84	2.1	1093.26	-0.04	1811.26	2.1	1111.44	0.07	1807.59	2.1	1084.86	1084.86	1805.53	2.1	1079.48	-0.03	1806.09	2.1	1079.48	-0.03	1806.09	1806.09	1125.98	1.01	1123.63	0.92	1126.96	0.48	1126.23	0.76	1	0	0
1153.28	-0.19	1796.07	2.2	1151.91	-0.26	1797.14	2.2	1152.98	-0.17	1797.89	2.2	1106.36	0.54	1822.62	2.2	1092.69	0.05	1816.15	2.2	1111.76	0.04	1812.55	2.2	1086.48	1086.48	1810.57	2.2	1081.71	-0.48	1811.14	2.2	1081.71	-0.48	1811.14	1811.14	1125.62	1.02	1126.28	0.53	1127	0.5	1127.86	0.55	1	0	0
1151.28	0.05	1801.15	2.3	1151.16	-0.2	1802.26	2.3	1152.18	-0.05	1802.99	2.3	1113	-0.41	1827.1	2.3	1096.91	-0.53	1820.73	2.3	1110.46	0.16	1817.19	2.3	1085.42	1085.42	1815.29	2.3	1081.34	-0.52	1815.87	2.3	1081.34	-0.52	1815.87	1815.87	1128.38	0.52	1125.56	0.63	1126.64	0.59	1129.33	0.29	1	0	0
1152.48	-0.07	1805.93	2.4	1152.34	-0.33	1807.07	2.4	1152.76	-0.16	1807.78	2.4	1107.96	0.3	1831.31	2.4	1092.09	0.11	1825.03	2.4	1110.21	0.2	1821.55	2.4	1085.02	1085.02	1819.73	2.4	1079.51	-0.16	1820.31	2.4	1079.51	-0.16	1820.31	1820.31	1127.23	0.68	1123.85	0.82	1126.21	0.64	1125.77	0.87	3	0	0
1150.73	0.17	1810.42	2.5	1150.36	-0.1	1811.6	2.5	1151.25	0	1812.3	2.5	1110.89	-0.09	1835.27	2.5	1093.89	-0.19	1829.08	2.5	1113.75	-0.25	1825.65	2.5	1085.49	1085.49	1823.9	2.5	1080.85	-0.31	1824.48	2.5	1080.85	-0.31	1824.48	1824.48	1128.18	0.52	1124.5	0.73	1124.45	0.89	1125.85	0.82	4	0	0
1148.75	0.38	1814.66	2.6	1149.05	0.1	1815.87	2.6	1151.18	0.01	1816.55	2.6	1110.16	0	1839.01	2.6	1093.59	-0.13	1832.9	2.6	1111.94	-0.05	1829.53	2.6	1084.99	1084.99	1827.84	2.6	1081.79	-0.52	1828.43	2.6	1081.79	-0.52	1828.43	1828.43	1126.71	0.8	1124.24	0.67	1125.45	0.73	1126.59	0.75	8	0	0
1154.42	-0.4	1818.67	2.7	1152.16	-0.36	1819.92	2.7	1153.81	-0.36	1820.58	2.7	1111.12	-0.1	1842.55	2.7	1088.51	0.54	1836.52	2.7	1110.61	0.12	1833.2	2.7	1085.98	1085.98	1831.57	2.7	1081.81	-0.56	1832.16	2.7	1081.81	-0.56	1832.16	1832.16	1127.55	0.74	1126.42	0.38	1124.47	0.86	1127.44	0.51	6	0	0
1150.1	0.14	1822.48	2.8	1151.54	-0.29	1823.75	2.8	1151.4	-0.02	1824.4	2.8	1111.39	-0.17	1845.91	2.8	1093.72	-0.14	1839.95	2.8	1112.27	-0.08	1836.67	2.8	1086.49	1086.49	1835.11	2.8	1079.97	-0.25	1835.7	2.8	1079.97	-0.25	1835.7	1835.7	1127.28	0.69	1124.71	0.72	1124.7	0.81	1125.48	0.84	5	0	0
1151.71	-0.1	1826.09	2.9	1147.7	0.2	1827.4	2.9	1152.79	-0.27	1828.03	2.9	1107.26	0.32	1849.1	2.9	1092.06	0.08	1843.22	2.9	1110.04	0.25	1839.98	2.9	1085.59	1085.59	1838.47	2.9	1080.31	-0.24	1839.07	2.9	1080.31	-0.24	1839.07	1839.07	1126.11	0.96	1125.08	0.6	1124.55	0.9	1125.32	0.95	12	0	0
1147.55	0.48	1829.53	3	1149.8	-0.04	1830.87	3	1152.23	-0.17	1831.49	3	1113.25	-0.47	1852.14	3	1095.47	-0.34	1846.32	3	1110.04	0.25	1843.13	3	1083.85	1083.85	1841.67	3	1080.25	-0.3	1842.27	3	1080.25	-0.3	1842.27	1842.27	1128.88	0.44	1126.28	0.37	1127.42	0.38	1127.96	0.47	5	0	0
1153.71	-0.34	1832.81	3.1	1145.65	0.5	1834.18	3.1	1150.6	0.04	1834.78	3.1	1109.01	0.12	1855.04	3.1	1094.47	-0.22	1849.28	3.1	1110.39	0.19	1846.13	3.1	1084.07	1084.07	1844.72	3.1	1080.35	-0.31	1845.33	3.1	1080.35	-0.31	1845.33	1845.33	1129.06	0.47	1123.85	0.74	1125.46	0.71	1127.3	0.58	5	0	0
1151.45	-0.04	1835.95	3.2	1148.75	0.12	1837.33	3.2	1151.43	-0.05	1837.93	3.2	1107.91	0.28	1857.81	3.2	1089.06	0.44	1852.12	3.2	1111.16	0.08	1849	3.2	1084.58	1084.58	1847.64	3.2	1082.36	-0.64	1848.25	3.2	1082.36	-0.64	1848.25	1848.25	1126.96	0.8	1125.2	0.5	1127.05	0.49	1126.87	0.62	9	0	0
1151.1	0.02	1838.95	3.3	1151.11	-0.2	1840.36	3.3	1151.35	-0.04	1840.94	3.3	1109.79	0.01	1860.46	3.3	1091.26	0.22	1854.82	3.3	1110.11	0.26	1851.74	3.3	1084.47	1084.47	1850.43	3.3	1080.25	-0.22	1851.04	3.3	1080.25	-0.22	1851.04	1851.04	1126.56	0.88	1123.3	0.9	1126.05	0.66	1129.08	0.28	12	0	0
1150.9	0.02	1841.82	3.4	1149.58	0.03	1843.25	3.4	1150.48	0.09	1843.82	3.4	1111.24	-0.15	1863	3.4	1094.7	-0.29	1857.42	3.4	1109.91	0.26	1854.37	3.4	1086.09	1086.09	1853.11	3.4	1078.55	0.02	1853.71	3.4	1078.55	0.02	1853.71	1853.71	1128.46	0.55	1124.58	0.53	1124.47	1.02	1126.08	0.69	15	0	0
1152.18	-0.19	1844.58	3.5	1152.34	-0.39	1846.03	3.5	1150.33	0.15	1846.59	3.5	1110.99	-0.11	1865.44	3.5	1090.96	0.18	1859.91	3.5	1106.89	0.63	1856.9	3.5	1083.48	1083.48	1855.67	3.5	1079.85	-0.22	1856.28	3.5	1079.85	-0.22	1856.28	1856.28	1126.03	1.01	1124.47	0.54	1123.99	1.08	1125.74	0.75	4	0	0
1149.9	0.12	1847.22	3.6	1149.4	0	1848.7	3.6	1149.93	0.19	1849.25	3.6	1112.6	-0.29	1867.79	3.6	1093.06	-0.06	1862.3	3.6	1112.12	-0.08	1859.32	3.6	1085.94	1085.94	1858.14	3.6	1078.01	0.08	1858.75	3.6	1078.01	0.08	1858.75	1858.75	1126.52	0.87	1124.43	0.61	1126.96	0.47	1126.31	0.63	3	0	0
1152.33	-0.19	1849.77	3.7	1149.13	0.01	1851.27	3.7	1149.5	0.24	1851.8	3.7	1109.76	-0.04	1870.04	3.7	1091.79	0.05	1864.61	3.7	1111.79	0.05	1861.65	3.7	1083.8	1083.8	1860.51	3.7	1079.6	-0.23	1861.12	3.7	1079.6	-0.23	1861.12	1861.12	1127.01	0.8	1124.63	0.6	1126.94	0.43	1126.56	0.56	12	0	0
1154.02	-0.44	1852.22	3.8	1148.98	0.01	1853.74	3.8	1150.53	0.05	1854.26	3.8	1109.39	-0.05	1872.21	3.8	1094.1	-0.25	1866.82	3.8	1112.77	-0.16	1863.9	3.8	1084.37	1084.37	1862.79	3.8	1079.33	-0.12	1863.41	3.8	1079.33	-0.12	1863.41	1863.41	1129.04	0.51	1124.16	0.63	1127.61	0.39	1125.91	0.63	11	0	0
1154.37	-0.48	1854.58	3.9	1150.61	-0.2	1856.12	3.9	1153.64	-0.33	1856.64	3.9	1110.29	-0.13	1874.3	3.9	1092.59	-0.07	1868.96	3.9	1110.84	0.09	1866.07	3.9	1085.3	1085.3	1864.99	3.9	1081.54	-0.53	1865.61	3.9	1081.54	-0.53	1865.61	1865.61	1127.72	0.78	1125.18	0.53	1124.79	0.91	1125.84	0.67	14	0	0
1151.91	-0.12	1856.86	4	1150.96	-0.22	1858.42	4	1151.96	-0.18	1858.93	4	1110.04	-0.13	1876.33	4	1091.21	0.12	1871.03	4	1111.19	0.03	1868.16	4	1085.44	1085.44	1867.12	4	1082.57	-0.73	1867.74	4	1082.57	-0.73	1867.74	1867.74	1129.3	0.49	1123.56	0.71	1125.17	0.86	1125.73	0.69	1	0	0
1152.11	-0.14	1859.07	4.1	1147.5	0.2	1860.64	4.1	1150.65	-0.02	1861.14	4.1	1109.62	-0.08	1878.28	4.1	1093.82	-0.22	1873.02	4.1	1109.26	0.24	1870.18	4.1	1086.38	1086.38	1869.17	4.1	1080.86	-0.39	1869.79	4.1	1080.86	-0.39	1869.79	1869.79	1126.1	1.06	1124.08	0.6	1126.1	0.58	1126.25	0.57	2	0	0
1151.25	-0.02	1861.2	4.2	1150.88	-0.25	1862.78	4.2	1151.66	-0.16	1863.28	4.2	1108.39	0.09	1880.17	4.2	1093.84	-0.21	1874.95	4.2	1111.24	0.07	1872.13	4.2	1082.25	1082.25	1871.16	4.2	1083.36	-0.86	1871.78	4.2	1083.36	-0.86	1871.78	1871.78	1126.97	0.86	1123.46	0.72	1126.98	0.44	1127.26	0.4	1	0	0
1153.41	-0.32	1863.26	4.3	1147.8	0.1	1864.86	4.3	1147.57	0.33	1865.34	4.3	1111.07	-0.28	1882	4.3	1091.61	0.02	1876.81	4.3	1111.54	0.07	1874.02	4.3	1084.74	1084.74	1873.08	4.3	1077.42	0.14	1873.7	4.3	1077.42	0.14	1873.7	1873.7	1128.73	0.53	1125	0.42	1126.42	0.54	1128.5	0.18	1	0	0
1151.73	-0.13	1865.25	4.4	1145.72	0.41	1866.87	4.4	1154.9	-0.59	1867.35	4.4	1109.16	-0.02	1883.77	4.4	1091.41	0.08	1878.62	4.4	1110.66	0.1	1875.85	4.4	1083.32	1083.32	1874.94	4.4	1080.17	-0.34	1875.57	4.4	1080.17	-0.34	1875.57	1875.57	1127.93	0.68	1122.88	0.84	1125.78	0.6	1127.89	0.27	4	0	0
1152.86	-0.24	1867.19	4.5	1148.48	0.05	1868.82	4.5	1150.93	-0.11	1869.29	4.5	1110.54	-0.19	1885.48	4.5	1092.99	-0.13	1880.38	4.5	1109.94	0.17	1877.63	4.5	1084.76	1084.76	1876.74	4.5	1081.19	-0.45	1877.37	4.5	1081.19	-0.45	1877.37	1877.37	1125.42	1.11	1124.61	0.48	1125.66	0.64	1125.86	0.72	2	0	0
1151	-0.06	1869.06	4.6	1148.73	0.01	1870.71	4.6	1151.66	-0.18	1871.17	4.6	1110.52	-0.22	1887.15	4.6	1093.14	-0.17	1882.08	4.6	1109.16	0.36	1879.35	4.6	1082.85	1082.85	1878.49	4.6	1081.66	-0.56	1879.13	4.6	1081.66	-0.56	1879.13	1879.13	1128.21	0.64	1124.43	0.53	1124.31	0.8	1126.47	0.62	3	0	0
1148.63	0.21	1870.89	4.7	1149.7	-0.08	1872.55	4.7	1152.39	-0.35	1873	4.7	1107.49	0.17	1888.77	4.7	1093.72	-0.24	1883.73	4.7	1108.11	0.46	1881.02	4.7	1084.91	1084.91	1880.19	4.7	1080.83	-0.35	1880.83	4.7	1080.83	-0.35	1880.83	1880.83	1128.15	0.58	1123.11	0.8	1126	0.49	1128.09	0.27	0	0	0
1150.45	-0.04	1872.65	4.8	1151.41	-0.3	1874.33	4.8	1152.52	-0.4	1874.78	4.8	1107.86	0.06	1890.34	4.8	1091.19	0.07	1885.34	4.8	1108.98	0.35	1882.65	4.8	1082.65	1082.65	1881.85	4.8	1082.65	-0.69	1882.48	4.8	1082.65	-0.69	1882.48	1882.48	1126.37	0.87	1124.59	0.51	1126.78	0.37	1124.61	0.88	2	0	0
1146.97	0.41	1874.38	4.9	1149.08	0.01	1876.06	4.9	1150.41	-0.12	1876.51	4.9	1110.62	-0.32	1891.87	4.9	1091.96	-0.02	1886.9	4.9	1111.61	-0.02	1884.23	4.9	1082.43	1082.43	1883.45	4.9	1080.94	-0.45	1884.09	4.9	1080.94	-0.45	1884.09	1884.09	1127.85	0.65	1124.6	0.5	1124.05	0.81	1124.35	0.89	6	0	0
1151.23	-0.15	1876.05	5	1150.76	-0.22	1877.75	5	1149	0.06	1878.19	5	1106.76	0.16	1893.36	5	1091.77	-0.08	1888.42	5	1108.41	0.4	1885.77	5	1082.94	1082.94	1885.01	5	1080.61	-0.39	1885.65	5	1080.61	-0.39	1885.65	1885.65	1128.77	0.54	1124.76	0.48	1125.1	0.58	1124.83	0.77	0	1	0
1149.85	0.04	1877.68	5.1	1150.53	-0.17	1879.39	5.1	1150.38	-0.15	1879.82	5.1	1104.01	0.48	1894.81	5.1	1090.14	0.09	1889.9	5.1	1111.01	0.02	1887.27	5.1	1084.01	1084.01	1886.54	5.1	1080.12	-0.34	1887.18	5.1	1080.12	-0.34	1887.18	1887.18	1126.58	0.92	1123.43	0.6	1125.32	0.62	1125.17	0.7	5	1	0
1150.53	-0.05	1879.26	5.2	1150.66	-0.24	1880.99	5.2	1150.93	-0.25	1881.42	5.2	1109.37	-0.22	1896.22	5.2	1089.66	0.12	1891.34	5.2	1109.66	0.24	1888.73	5.2	1084.79	1084.79	1888.02	5.2	1080.26	-0.39	1888.66	5.2	1080.26	-0.39	1888.66	1888.66	1126.42	0.94	1123.62	0.62	1126.01	0.56	1122.73	1.17	0	0	0
1153.19	-0.37	1880.81	5.3	1152.07	-0.44	1882.55	5.3	1147.12	0.31	1882.97	5.3	1105.16	0.38	1897.6	5.3	1093.95	-0.43	1892.74	5.3	1109.96	0.18	1890.15	5.3	1084.12	1084.12	1889.46	5.3	1079.17	-0.18	1890.11	5.3	1079.17	-0.18	1890.11	1890.11	1126.94	0.91	1125.16	0.39	1124.73	0.77	1125.55	0.66	0	0	0
1151.21	-0.12	1882.32	5.4	1151.26	-0.32	1884.07	5.4	1150.03	-0.09	1884.48	5.4	1107.31	0.1	1898.95	5.4	1093.15	-0.35	1894.11	5.4	1111.61	-0.02	1891.54	5.4	1085.46	1085.46	1890.87	5.4	1082.7	-0.78	1891.52	5.4	1082.7	-0.78	1891.52	1891.52	1127.38	0.84	1122.75	0.74	1126.83	0.36	1126.51	0.48	7	0	0
1150.38	0.03	1883.79	5.5	1149.1	-0.02	1885.55	5.5	1150.43	-0.19	1885.96	5.5	1104.66	0.42	1900.26	5.5	1089.74	0.07	1895.45	5.5	1109.13	0.37	1892.89	5.5	1084.53	1084.53	1892.25	5.5	1081.97	-0.65	1892.89	5.5	1081.97	-0.65	1892.89	1892.89	1126.62	0.95	1124.11	0.48	1128.62	0.07	1127.02	0.46	0	0	0
1147.12	0.45	1885.23	5.6	1149.28	-0.09	1887	5.6	1151.06	-0.24	1887.4	5.6	1106.86	0.12	1901.54	5.6	1090.69	0.01	1896.76	5.6	1111.16	0.12	1894.21	5.6	1083.77	1083.77	1893.59	5.6	1082.55	-0.69	1894.24	5.6	1082.55	-0.69	1894.24	1894.24	1127.12	0.79	1124.19	0.51	1125.26	0.64	1126.07	0.62	1	0	0
1150.78	-0.07	1886.63	5.7	1151.19	-0.35	1888.41	5.7	1150.13	-0.13	1888.81	5.7	1107.89	-0.07	1902.79	5.7	1091.14	-0.11	1898.03	5.7	1113.17	-0.16	1895.5	5.7	1086.32	1086.32	1894.9	5.7	1081.31	-0.47	1895.55	5.7	1081.31	-0.47	1895.55	1895.55	1127.48	0.76	1122.37	0.86	1125.18	0.69	1126.61	0.47	2	0	0
1149.18	0.11	1888	5.8	1150.51	-0.22	1889.79	5.8	1151.19	-0.29	1890.18	5.8	1108.97	-0.22	1904.01	5.8	1090.74	-0.03	1899.28	5.8	1108.88	0.35	1896.77	5.8	1085.22	1085.22	1896.18	5.8	1079.33	-0.2	1896.83	5.8	1079.33	-0.2	1896.83	1896.83	1128.41	0.63	1125.36	0.32	1126.41	0.4	1127.51	0.31	0	0	0
1150.6	-0.04	1889.34	5.9	1147.5	0.2	1891.14	5.9	1146.97	0.23	1891.53	5.9	1107.92	-0.08	1905.21	5.9	1090.69	-0.03	1900.5	5.9	1108.08	0.47	1898	5.9	1083.03	1083.03	1897.44	5.9	1076.9	0.25	1898.09	5.9	1076.9	0.25	1898.09	1898.09	1128.87	0.62	1126.44	0.11	1126.58	0.44	1124.72	0.78	0	0	0
1149	0.12	1890.65	6	1153	-0.55	1892.46	6	1150.03	-0.13	1892.84	6	1109	-0.25	1906.38	6	1089.89	0.01	1901.69	6	1110.16	0.2	1899.21	6	1083.25	1083.25	1898.66	6	1082.2	-0.7	1899.32	6	1082.2	-0.7	1899.32	1899.32	1128.24	0.75	1120.69	1.07	1125.16	0.63	1122.65	1.22	13	0	0
1149.5	0.06	1891.93	6.1	1150.63	-0.21	1893.75	6.1	1148.43	0.07	1894.13	6.1	1106.69	0.03	1907.52	6.1	1089.84	0.05	1902.86	6.1	1109.81	0.24	1900.39	6.1	1084.02	1084.02	1899.87	6.1	1079.63	-0.2	1900.52	6.1	1079.63	-0.2	1900.52	1900.52	1126.39	1.07	1123.67	0.54	1125.43	0.53	1127.8	0.26	6	0	0
1147.77	0.25	1893.19	6.2	1147.55	0.16	1895.02	6.2	1152.74	-0.49	1895.39	6.2	1104.76	0.24	1908.65	6.2	1092.32	-0.26	1904.01	6.2	1110.56	0.16	1901.55	6.2	1083.92	1083.92	1901.04	6.2	1082.62	-0.72	1901.69	6.2	1082.62	-0.72	1901.69	1901.69	1128.06	0.72	1123.35	0.58	1124.93	0.68	1125.4	0.74	0	0	0
1150.05	-0.06	1894.42	6.3	1149	-0.04	1896.26	6.3	1149.7	-0.06	1896.63	6.3	1107.74	-0.19	1909.74	6.3	1090.11	0.04	1905.13	6.3	1111.16	0.08	1902.68	6.3	1084.39	1084.39	1902.19	6.3	1081.68	-0.5	1902.85	6.3	1081.68	-0.5	1902.85	1902.85	1127.81	0.71	1120.95	1.06	1126.06	0.47	1125.1	0.81	4	0	0
1149.08	0.07	1895.62	6.4	1147.23	0.17	1897.47	6.4	1151.16	-0.22	1897.83	6.4	1108.75	-0.25	1910.82	6.4	1091.47	-0.12	1906.22	6.4	1109.28	0.33	1903.79	6.4	1084.15	1084.15	1903.32	6.4	1083.02	-0.8	1903.98	6.4	1083.02	-0.8	1903.98	1903.98	1128.61	0.64	1123.98	0.52	1126.04	0.43	1124.9	0.81	10	0	0
1150.3	-0.06	1896.8	6.5	1148.23	0.01	1898.66	6.5	1150	-0.06	1899.02	6.5	1106.36	0.1	1911.88	6.5	1090.19	0.03	1907.3	6.5	1108.43	0.41	1904.88	6.5	1084.13	1084.13	1904.43	6.5	1079.22	-0.1	1905.08	6.5	1079.22	-0.1	1905.08	1905.08	1127.74	0.83	1122.65	0.74	1123.18	0.92	1124.82	0.87	7	0	0
1147.22	0.35	1897.96	6.6	1148.38	-0.01	1899.83	6.6	1147.65	0.2	1900.18	6.6	1104.33	0.35	1912.91	6.6	1093.6	-0.45	1908.36	6.6	1110.61	0.14	1905.95	6.6	1085.23	1085.23	1905.51	6.6	1077.29	0.19	1906.17	6.6	1077.29	0.19	1906.17	1906.17	1129.93	0.36	1122.47	0.78	1124.97	0.62	1126.18	0.61	5	0	0
1150.23	-0.03	1899.09	6.7	1148.93	-0.09	1900.97	6.7	1148.95	0	1901.32	6.7	1108.34	-0.19	1913.93	6.7	1089.56	0.06	1909.39	6.7	1108.38	0.35	1907	6.7	1085.5	1085.5	1906.57	6.7	1081.66	-0.64	1907.23	6.7	1081.66	-0.64	1907.23	1907.23	1127.38	0.84	1121.76	0.96	1126.21	0.32	1123.81	0.96	3	0	0
1151.51	-0.2	1900.21	6.8	1147.08	0.15	1902.09	6.8	1151.06	-0.24	1902.44	6.8	1108.34	-0.17	1914.93	6.8	1090.51	-0.06	1910.41	6.8	1111.69	-0.05	1908.03	6.8	1085.45	1085.45	1907.62	6.8	1080.13	-0.43	1908.28	6.8	1080.13	-0.43	1908.28	1908.28	1127.76	0.72	1123.77	0.54	1124.03	0.76	1125.89	0.59	9	0	0
1148.3	0.18	1901.3	6.9	1148.93	-0.07	1903.19	6.9	1149.93	-0.03	1903.53	6.9	1107.64	-0.11	1915.91	6.9	1090.64	-0.07	1911.41	6.9	1109.64	0.25	1909.04	6.9	1084.09	1084.09	1908.64	6.9	1080.54	-0.53	1909.3	6.9	1080.54	-0.53	1909.3	1909.3	1128.7	0.58	1123.24	0.59	1122.55	0.97	1123.71	0.88	10	0	0
1149.83	-0.03	1902.37	7	1149.15	-0.08	1904.27	7	1150.18	-0.09	1904.61	7	1109.02	-0.26	1916.87	7	1091.17	-0.12	1912.39	7	1111.64	-0.03	1910.03	7	1082.33	1082.33	1909.65	7	1078.38	-0.2	1910.31	7	1078.38	-0.2	1910.31	1910.31	1129.24	0.51	1121.38	0.85	1122.97	0.95	1125.28	0.61	5	0	0
1152.69	-0.39	1903.43	7.1	1148.53	0.01	1905.33	7.1	1152.24	-0.29	1905.67	7.1	1108.24	-0.09	1917.81	7.1	1090.34	-0.05	1913.35	7.1	1109.79	0.23	1911	7.1	1084.92	1084.92	1910.64	7.1	1078.82	-0.25	1911.3	7.1	1078.82	-0.25	1911.3	1911.3	1128.89	0.59	1122.66	0.63	1124.41	0.71	1125.21	0.56	3	0	0
1148.58	0.13	1904.46	7.2	1148.68	-0.01	1906.38	7.2	1150.78	-0.11	1906.71	7.2	1107.94	-0.05	1918.74	7.2	1087.49	0.27	1914.3	7.2	1109.13	0.31	1911.96	7.2	1086.57	1086.57	1911.61	7.2	1079.67	-0.42	1912.27	7.2	1079.67	-0.42	1912.27	1912.27	1126.05	0.97	1125.44	0.19	1125.07	0.7	1124.49	0.75	7	0	0
1152.39	-0.37	1905.48	7.3	1149.28	-0.05	1907.4	7.3	1149.65	0	1907.73	7.3	1106.59	0.11	1919.65	7.3	1087.86	0.22	1915.23	7.3	1111.49	0.03	1912.9	7.3	1083.38	1083.38	1912.56	7.3	1079.04	-0.36	1913.23	7.3	1079.04	-0.36	1913.23	1913.23	1126.92	0.86	1123.34	0.59	1123.56	0.96	1125.37	0.62	6	0	0
1148.88	0.11	1906.48	7.4	1149.73	-0.07	1908.41	7.4	1150.86	-0.16	1908.73	7.4	1107.79	-0.07	1920.55	7.4	1089.21	0.08	1916.14	7.4	1108.63	0.39	1913.83	7.4	1084.12	1084.12	1913.5	7.4	1078.87	-0.34	1914.17	7.4	1078.87	-0.34	1914.17	1914.17	1127.21	0.8	1121.06	0.96	1123.3	0.9	1122.27	1.18	4	0	0
1149.08	0.11	1907.46	7.5	1149.68	-0.11	1909.4	7.5	1150.48	-0.15	1909.72	7.5	1109.35	-0.29	1921.44	7.5	1090.41	-0.06	1917.04	7.5	1110.31	0.18	1914.74	7.5	1083.74	1083.74	1914.43	7.5	1078.88	-0.27	1915.09	7.5	1078.88	-0.27	1915.09	1915.09	1125.67	1.11	1122.09	0.75	1124.83	0.68	1125.35	0.74	3	0	0
1152.04	-0.27	1908.43	7.6	1149.83	-0.17	1910.37	7.6	1150.63	-0.13	1910.69	7.6	1109.05	-0.25	1922.31	7.6	1089.92	-0.08	1917.93	7.6	1108.33	0.41	1915.63	7.6	1084.01	1084.01	1915.33	7.6	1075.8	0.25	1916	7.6	1075.8	0.25	1916	1916	1127.61	0.63	1121.58	0.84	1123.04	1	1126.54	0.51	6	0	0
1150.38	-0.11	1909.38	7.7	1150.29	-0.27	1911.33	7.7	1152.47	-0.4	1911.65	7.7	1106.96	0.04	1923.16	7.7	1090.72	-0.12	1918.8	7.7	1111.46	0.02	1916.51	7.7	1084.96	1084.96	1916.23	7.7	1079.52	-0.41	1916.89	7.7	1079.52	-0.41	1916.89	1916.89	1125.2	1.06	1123.91	0.39	1124.36	0.64	1124.88	0.76	3	0	0
1152.29	-0.31	1910.32	7.8	1148.45	-0.08	1912.28	7.8	1148.55	0.08	1912.59	7.8	1108.99	-0.19	1924	7.8	1090.06	-0.02	1919.65	7.8	1110.24	0.15	1917.38	7.8	1085.65	1085.65	1917.11	7.8	1079.09	-0.37	1917.78	7.8	1079.09	-0.37	1917.78	1917.78	1124.29	1.24	1122.93	0.53	1122.67	0.94	1128.46	0.16	2	0	0
1150.56	-0.12	1911.24	7.9	1148.13	-0.01	1913.2	7.9	1148.93	0.05	1913.51	7.9	1106.66	0.1	1924.83	7.9	1089.36	0.04	1920.5	7.9	1111.71	-0.04	1918.23	7.9	1083.06	1083.06	1917.97	7.9	1080.78	-0.67	1918.64	7.9	1080.78	-0.67	1918.64	1918.64	1127.48	0.61	1120.16	1.04	1124.41	0.55	1126.13	0.61	1	0	0
1151.56	-0.22	1912.15	8	1150.46	-0.28	1914.12	8	1149	0.04	1914.42	8	1107.16	0.02	1925.65	8	1089.96	-0.02	1921.33	8	1108.86	0.32	1919.08	8	1082.77	1082.77	1918.83	8	1080.77	-0.65	1919.5	8	1080.77	-0.65	1919.5	1919.5	1127.27	0.7	1122.73	0.6	1124.33	0.61	1126.98	0.45	0	0	0
1150.98	-0.11	1913.04	8.1	1146.6	0.24	1915.02	8.1	1149.38	-0.03	1915.32	8.1	1109.35	-0.27	1926.45	8.1	1089.31	0.06	1922.15	8.1	1110.49	0.11	1919.9	8.1	1083.79	1083.79	1919.67	8.1	1078.88	-0.27	1920.34	8.1	1078.88	-0.27	1920.34	1920.34	1127.68	0.61	1121.28	0.77	1125.15	0.41	1125.15	0.81	6	0	0
1149.83	-0.01	1913.92	8.2	1147.63	0.05	1915.9	8.2	1150.61	-0.18	1916.2	8.2	1107.79	-0.05	1927.25	8.2	1090.94	-0.09	1922.96	8.2	1110.29	0.15	1920.72	8.2	1086.93	1086.93	1920.5	8.2	1080.13	-0.5	1921.17	8.2	1080.13	-0.5	1921.17	1921.17	1128.85	0.49	1122.83	0.61	1123.63	0.68	1126.75	0.49	0	1	0
1149.13	0.05	1914.79	8.3	1150.54	-0.31	1916.78	8.3	1149.03	0.05	1917.07	8.3	1107.69	-0.07	1928.03	8.3	1090.36	-0.06	1923.75	8.3	1112.59	-0.15	1921.53	8.3	1084.76	1084.76	1921.31	8.3	1078.22	-0.17	1921.98	8.3	1078.22	-0.17	1921.98	1921.98	1128.95	0.42	1123.48	0.45	1125.34	0.35	1123.47	1.02	3	0	0
1151.86	-0.28	1915.65	8.4	1148.58	-0.03	1917.64	8.4	1151.31	-0.3	1917.93	8.4	1109.45	-0.33	1928.8	8.4	1091.29	-0.23	1924.54	8.4	1111.39	-0.01	1922.32	8.4	1083.25	1083.25	1922.12	8.4	1079.86	-0.47	1922.79	8.4	1079.86	-0.47	1922.79	1922.79	1127.35	0.74	1122.35	0.66	1123.5	0.65	1124.22	0.87	4	0	0
1148.2	0.2	1916.49	8.5	1150.54	-0.29	1918.49	8.5	1147.15	0.28	1918.78	8.5	1107.44	-0.07	1929.56	8.5	1090.04	-0.07	1925.31	8.5	1111.51	-0.06	1923.1	8.5	1086.01	1086.01	1922.91	8.5	1080.12	-0.49	1923.58	8.5	1080.12	-0.49	1923.58	1923.58	1129.43	0.37	1124.49	0.27	1123	0.74	1125.83	0.61	0	0	0
1149.13	0.09	1917.32	8.6	1150.39	-0.33	1919.33	8.6	1150.53	-0.19	1919.61	8.6	1104.99	0.25	1930.31	8.6	1088.59	0.09	1926.07	8.6	1109.41	0.16	1923.87	8.6	1083.9	1083.9	1923.69	8.6	1080.73	-0.67	1924.37	8.6	1080.73	-0.67	1924.37	1924.37	1128.36	0.56	1124.97	0.22	1122.98	0.77	1124.84	0.75	0	0	0
1150.96	-0.16	1918.14	8.7	1148.75	-0.08	1920.15	8.7	1148.75	0.06	1920.44	8.7	1106.36	0.04	1931.05	8.7	1093.41	-0.51	1926.83	8.7	1110.81	0	1924.63	8.7	1083.65	1083.65	1924.46	8.7	1078.52	-0.34	1925.14	8.7	1078.52	-0.34	1925.14	1925.14	1129.01	0.39	1121.28	0.85	1122.2	0.89	1125.16	0.71	6	0	0
1153.9	-0.55	1918.95	8.8	1149.23	-0.13	1920.97	8.8	1147.88	0.15	1921.25	8.8	1108.02	-0.16	1931.78	8.8	1087.41	0.26	1927.57	8.8	1108.79	0.25	1925.38	8.8	1087.91	1087.91	1925.22	8.8	1079.22	-0.41	1925.9	8.8	1079.22	-0.41	1925.9	1925.9	1128.5	0.49	1122.45	0.65	1124.91	0.39	1126.33	0.44	6	0	0
1154.1	-0.57	1919.75	8.9	1151.02	-0.42	1921.77	8.9	1148.55	0.08	1922.05	8.9	1109.32	-0.38	1932.5	8.9	1093.48	-0.56	1928.3	8.9	1108.68	0.29	1926.13	8.9	1083.82	1083.82	1925.98	8.9	1079.29	-0.36	1926.65	8.9	1079.29	-0.36	1926.65	1926.65	1127.87	0.54	1124.3	0.26	1123.78	0.6	1123.8	0.98	0	0	0
1148.25	0.12	1920.53	9	1147.1	0.1	1922.56	9	1148.6	0.04	1922.84	9	1106.34	-0.01	1933.21	9	1088.01	0.16	1929.03	9	1108.48	0.29	1926.86	9	1083.2	1083.2	1926.72	9	1079.36	-0.39	1927.39	9	1079.36	-0.39	1927.39	1927.39	1129.98	0.21	1121.1	0.82	1124.82	0.46	1125.58	0.68	5	0	0
1147.68	0.19	1921.31	9.1	1147.1	0.08	1923.34	9.1	1147.6	0.16	1923.62	9.1	1107.24	-0.15	1933.91	9.1	1089.24	-0.03	1929.74	9.1	1109.79	0.15	1927.58	9.1	1081.04	1081.04	1927.45	9.1	1078.89	-0.36	1928.13	9.1	1078.89	-0.36	1928.13	1928.13	1126.96	0.8	1121.12	0.78	1121.92	0.86	1124.34	0.83	2	0	0
1149.95	-0.08	1922.08	9.2	1147.2	0.02	1924.12	9.2	1149.08	-0.03	1924.39	9.2	1108.75	-0.31	1934.61	9.2	1091.85	-0.39	1930.45	9.2	1109.24	0.17	1928.29	9.2	1081.13	1081.13	1928.17	9.2	1079.74	-0.44	1928.85	9.2	1079.74	-0.44	1928.85	1928.85	1127.88	0.61	1119.69	0.99	1123.94	0.51	1124.35	0.74	8	0	0
1151.26	-0.22	1922.84	9.3	1148.68	-0.19	1924.88	9.3	1151.06	-0.3	1925.15	9.3	1106.79	-0.07	1935.29	9.3	1089.51	-0.06	1931.14	9.3	1109.14	0.25	1929	9.3	1084.38	1084.38	1928.89	9.3	1079.17	-0.34	1929.56	9.3	1079.17	-0.34	1929.56	1929.56	1127.44	0.67	1121.83	0.53	1122.02	0.86	1125.95	0.5	6	0	0
1151.89	-0.29	1923.58	9.4	1146	0.18	1925.63	9.4	1149.38	-0.15	1925.9	9.4	1108.27	-0.2	1935.97	9.4	1089.21	-0.02	1931.83	9.4	1111.21	0.02	1929.69	9.4	1084.97	1084.97	1929.59	9.4	1077.36	0	1930.27	9.4	1077.36	0	1930.27	1930.27	1127.24	0.75	1122.18	0.52	1123.22	0.62	1123.53	0.84	1	0	0
1148.25	0.2	1924.32	9.5	1146.88	0.11	1926.38	9.5	1149.48	-0.15	1926.64	9.5	1107.74	-0.17	1936.64	9.5	1092.25	-0.41	1932.51	9.5	1110.34	0.15	1930.38	9.5	1083.22	1083.22	1930.29	9.5	1081.71	-0.71	1930.97	9.5	1081.71	-0.71	1930.97	1930.97	1125.64	1.07	1120.38	0.84	1122.68	0.69	1124.08	0.68	14	0	0
1149.68	-0.05	1925.05	9.6	1147.88	-0.05	1927.11	9.6	1148.33	0.03	1927.37	9.6	1108.37	-0.26	1937.3	9.6	1090.12	-0.12	1933.18	9.6	1109.81	0.22	1931.06	9.6	1082.84	1082.84	1930.98	9.6	1081.03	-0.67	1931.66	9.6	1081.03	-0.67	1931.66	1931.66	1128.86	0.55	1121.31	0.71	1123.45	0.57	1123.85	0.73	0	0	0
1149.25	-0.02	1925.77	9.7	1144.92	0.29	1927.84	9.7	1146.8	0.24	1928.1	9.7	1109.4	-0.39	1937.95	9.7	1093.01	-0.53	1933.85	9.7	1108.46	0.38	1931.73	9.7	1084.31	1084.31	1931.66	9.7	1078.07	-0.17	1932.34	9.7	1078.07	-0.17	1932.34	1932.34	1128	0.66	1121.33	0.69	1122.66	0.71	1125.38	0.45	5	0	0
1151.08	-0.21	1926.49	9.8	1147.15	-0.02	1928.55	9.8	1151.27	-0.4	1928.81	9.8	1108.59	-0.23	1938.6	9.8	1088.26	0.08	1934.51	9.8	1110.21	0.16	1932.39	9.8	1081.96	1081.96	1932.33	9.8	1079.48	-0.43	1933.01	9.8	1079.48	-0.43	1933.01	1933.01	1128.2	0.58	1119.02	1.03	1122.9	0.66	1125.26	0.47	6	0	0
1149.23	0.05	1927.19	9.9	1146.4	0.1	1929.26	9.9	1151.57	-0.42	1929.52	9.9	1107.64	-0.11	1939.24	9.9	1089.32	-0.08	1935.15	9.9	1108.28	0.41	1933.05	9.9	1084.08	1084.08	1932.99	9.9	1080.23	-0.51	1933.68	9.9	1080.23	-0.51	1933.68	1933.68	1129.08	0.44	1122.3	0.5	1123.2	0.66	1125.1	0.5	5	0	0
1149.98	-0.05	1927.89	10	1146.35	0.12	1929.96	10	1151.26	-0.34	1930.22	10	1107.57	-0.12	1939.87	10	1088.34	0.05	1935.8	10	1110.16	0.18	1933.7	10	1082.23	1082.23	1933.65	10	1078	-0.15	1934.33	10	1078	-0.15	1934.33	1934.33	1127.97	0.62	1121.15	0.66	1122.03	0.84	1124.37	0.62	2	0	0
1152.69	-0.41	1928.57	10.1	1147.35	-0.02	1930.66	10.1	1147.75	0.12	1930.91	10.1	1107.92	-0.16	1940.49	10.1	1088.99	-0.05	1936.43	10.1	1108.36	0.38	1934.34	10.1	1082.78	1082.78	1934.3	10.1	1078.8	-0.3	1934.98	10.1	1078.8	-0.3	1934.98	1934.98	1128.15	0.65	1120.38	0.76	1121.7	0.82	1123.87	0.7	5	0	0
1155.13	-0.68	1929.26	10.2	1147.28	0.03	1931.34	10.2	1150.51	-0.24	1931.59	10.2	1104.41	0.3	1941.11	10.2	1088.71	-0.06	1937.06	10.2	1107.73	0.49	1934.97	10.2	1081.32	1081.32	1934.94	10.2	1079.32	-0.42	1935.63	10.2	1079.32	-0.42	1935.63	1935.63	1128.83	0.52	1120.62	0.78	1123.13	0.52	1124.55	0.57	5	0	0
1149.43	-0.01	1929.93	10.3	1148.58	-0.15	1932.02	10.3	1147.45	0.18	1932.27	10.3	1109.93	-0.44	1941.72	10.3	1091.48	-0.42	1937.68	10.3	1109.89	0.19	1935.6	10.3	1082.8	1082.8	1935.58	10.3	1079.19	-0.45	1936.26	10.3	1079.19	-0.45	1936.26	1936.26	1130.26	0.32	1119.73	0.92	1121.35	0.81	1123.34	0.83	2	0	0
1151.66	-0.3	1930.59	10.4	1150.94	-0.43	1932.69	10.4	1150.84	-0.31	1932.93	10.4	1107.39	-0.11	1942.32	10.4	1088.79	-0.03	1938.3	10.4	1109.36	0.22	1936.22	10.4	1084.48	1084.48	1936.21	10.4	1079.8	-0.62	1936.89	10.4	1079.8	-0.62	1936.89	1936.89	1129.45	0.41	1122.38	0.53	1123.48	0.45	1124.22	0.7	5	0	0
1150.98	-0.17	1931.25	10.5	1150.16	-0.36	1933.35	10.5	1150.08	-0.23	1933.6	10.5	1107.59	-0.15	1942.92	10.5	1091	-0.29	1938.9	10.5	1108.88	0.31	1936.84	10.5	1085.33	1085.33	1936.83	10.5	1076.68	-0.04	1937.52	10.5	1076.68	-0.04	1937.52	1937.52	1127.75	0.73	1122.15	0.57	1121.79	0.75	1126.04	0.43	6	0
1152.42	-0.42	1931.91	10.6	1147.23	-0.03	1934.01	10.6	1148.53	0.01	1934.25	10.6	1107.62	-0.14	1943.52	10.6	1090.42	-0.26	1939.51	10.6	1111.04	-0.01	1937.45	10.6	1083.89	1083.89	1937.45	10.6	1081.57	-0.81	1938.13	10.6	1081.57	-0.81	1938.13	1938.13	1126.16	0.96	1123.31	0.4	1121.03	0.85	1124.32	0.7	2	0
1150.28	-0.19	1932.55	10.7	1149.84	-0.37	1934.66	10.7	1150.83	-0.23	1934.9	10.7	1106.46	-0.02	1944.1	10.7	1088.97	-0.08	1940.1	10.7	1109.51	0.26	1938.05	10.7	1083.98	1083.98	1938.06	10.7	1078.5	-0.3	1938.74	10.7	1078.5	-0.3	1938.74	1938.74	1127.42	0.79	1121.53	0.61	1119.62	1.1	1125.83	0.36	4	0
1149.31	-0.1	1933.19	10.8	1145.63	0.19	1935.3	10.8	1149.4	-0.08	1935.54	10.8	1107.34	-0.13	1944.68	10.8	1089.72	-0.16	1940.69	10.8	1108.33	0.33	1938.64	10.8	1083.58	1083.58	1938.66	10.8	1078.57	-0.33	1939.35	10.8	1078.57	-0.33	1939.35	1939.35	1128.36	0.64	1123.03	0.36	1122.5	0.66	1124.25	0.65	1	0
1148.38	0.01	1933.82	10.9	1147.1	0.02	1935.94	10.9	1149.45	-0.08	1936.17	10.9	1106.26	-0.02	1945.26	10.9	1090.15	-0.29	1941.28	10.9	1109.61	0.18	1939.23	10.9	1085.18	1085.18	1939.26	10.9	1078.88	-0.35	1939.95	10.9	1078.88	-0.35	1939.95	1939.95	1127.56	0.8	1119.24	1.07	1123.95	0.42	1124.6	0.58	5	0
1148.93	-0.03	1934.45	11	1149.51	-0.28	1936.57	11	1149.38	-0.13	1936.8	11	1107.19	-0.13	1945.83	11	1087.71	0.02	1941.86	11	1110.31	0.14	1939.82	11	1083.79	1083.79	1939.85	11	1078.07	-0.26	1940.54	11	1078.07	-0.26	1940.54	1940.54	1127.32	0.78	1121.47	0.62	1122.84	0.59	1124.15	0.57	1	0
1150.11	-0.22	1935.07	11.1	1149.23	-0.23	1937.19	11.1	1149.43	-0.11	1937.42	11.1	1106.69	-0.05	1946.39	11.1	1086.86	0.1	1942.43	11.1	1111.66	-0.04	1940.4	11.1	1081.8	1081.8	1940.44	11.1	1078.37	-0.25	1941.13	11.1	1078.37	-0.25	1941.13	1941.13	1128.44	0.59	1120.12	0.87	1123.25	0.5	1123.93	0.61	4	0
1149.28	-0.07	1935.68	11.2	1148.3	-0.08	1937.81	11.2	1148.03	0.07	1938.04	11.2	1105.86	0.02	1946.95	11.2	1087.99	-0.03	1943	11.2	1113.24	-0.17	1940.97	11.2	1082.05	1082.05	1941.02	11.2	1077.42	-0.17	1941.71	11.2	1077.42	-0.17	1941.71	1941.71	1129.01	0.47	1122.04	0.51	1122.69	0.67	1125.59	0.35	3	0
1147.23	0.15	1936.29	11.3	1149.03	-0.25	1938.42	11.3	1148.63	-0.01	1938.65	11.3	1104.21	0.2	1947.5	11.3	1084.63	0.45	1943.56	11.3	1110.09	0.21	1941.54	11.3	1081.68	1081.68	1941.59	11.3	1078.65	-0.38	1942.28	11.3	1078.65	-0.38	1942.28	1942.28	1126.71	0.88	1121.71	0.55	1122.26	0.72	1122.37	0.95	0	0
1148.2	0.04	1936.89	11.4	1147.18	-0.01	1939.03	11.4	1147.33	0.09	1939.25	11.4	1108.02	-0.3	1948.05	11.4	1088.14	0.03	1944.11	11.4	1110.54	0.11	1942.1	11.4	1082.27	1082.27	1942.16	11.4	1079.4	-0.46	1942.85	11.4	1079.4	-0.46	1942.85	1942.85	1126.57	0.86	1119.7	0.9	1122.63	0.6	1126.9	0.17	7	0
1150.01	-0.2	1937.48	11.5	1147.15	0.02	1939.63	11.5	1150.71	-0.38	1939.85	11.5	1108.55	-0.39	1948.6	11.5	1089.42	-0.16	1944.67	11.5	1109.96	0.18	1942.66	11.5	1081.58	1081.58	1942.73	11.5	1079.02	-0.49	1943.42	11.5	1079.02	-0.49	1943.42	1943.42	1128.3	0.57	1123.13	0.28	1123.72	0.46	1122.83	0.84	6	0
1147.9	0.08	1938.07	11.6	1147.83	-0.09	1940.22	11.6	1147.28	0.11	1940.44	11.6	1105.66	0	1949.13	11.6	1088.37	-0.1	1945.21	11.6	1109.74	0.27	1943.21	11.6	1083.28	1083.28	1943.29	11.6	1077.26	-0.16	1943.98	11.6	1077.26	-0.16	1943.98	1943.98	1129.77	0.3	1122.16	0.55	1122.97	0.62	1123.78	0.61	2	0
1151.77	-0.44	1938.66	11.7	1149.66	-0.36	1940.81	11.7	1150.03	-0.21	1941.03	11.7	1107.49	-0.19	1949.67	11.7	1084.81	0.42	1945.76	11.7	1106.56	0.66	1943.76	11.7	1084.6	1084.6	1943.84	11.7	1080.49	-0.68	1944.53	11.7	1080.49	-0.68	1944.53	1944.53	1127.25	0.82	1122.03	0.53	1123.99	0.51	1123.53	0.69	5	0
1151.01	-0.32	1939.24	11.8	1147.05	0	1941.39	11.8	1149.58	-0.17	1941.61	11.8	1105.64	0.11	1950.2	11.8	1088.87	-0.1	1946.29	11.8	1109.51	0.24	1944.3	11.8	1083.45	1083.45	1944.39	11.8	1077.8	-0.23	1945.08	11.8	1077.8	-0.23	1945.08	1945.08	1129.41	0.4	1121.17	0.62	1121.94	0.91	1123.21	0.71	6	1
1148.7	-0.04	1939.81	11.9	1146.93	-0.01	1941.97	11.9	1151.77	-0.48	1942.18	11.9	1106.94	-0.09	1950.72	11.9	1087.14	0.17	1946.83	11.9	1111.82	-0.1	1944.84	11.9	1084.08	1084.08	1944.93	11.9	1077.31	-0.16	1945.63	11.9	1077.31	-0.16	1945.63	1945.63	1127.3	0.73	1120.17	0.78	1123.5	0.58	1123.03	0.76	8	0
1148.5	0	1940.38	12	1145.35	0.2	1942.54	12	1148.83	-0.07	1942.76	12	1108.75	-0.37	1951.24	12	1090.7	-0.29	1947.35	12	1108.01	0.38	1945.37	12	1081.24	1081.24	1945.47	12	1076.82	-0.1	1946.17	12	1076.82	-0.1	1946.17	1946.17	1126.99	0.75	1121.88	0.53	1120.77	0.95	1124.91	0.39	2	0
1147.23	0.15	1940.95	12.1	1146.53	0.07	1943.11	12.1	1149.21	-0.14	1943.32	12.1	1108.17	-0.28	1951.76	12.1	1090.32	-0.28	1947.88	12.1	1110.86	0.06	1945.9	12.1	1083.73	1083.73	1946.01	12.1	1076.14	-0.05	1946.7	12.1	1076.14	-0.05	1946.7	1946.7	1127.51	0.72	1121.82	0.54	1122.1	0.73	1122.41	0.88	7	0
1148.43	-0.01	1941.51	12.2	1145.08	0.19	1943.67	12.2	1147.95	0	1943.88	12.2	1105.09	0.09	1952.27	12.2	1088.09	-0.03	1948.4	12.2	1109.06	0.26	1946.42	12.2	1081.01	1081.01	1946.54	12.2	1077.83	-0.35	1947.23	12.2	1077.83	-0.35	1947.23	1947.23	1127.83	0.68	1121.93	0.52	1122.53	0.69	1124.98	0.45	2	0
1148.91	-0.12	1942.06	12.3	1149.16	-0.32	1944.23	12.3	1147.83	0.01	1944.44	12.3	1105.24	0.09	1952.78	12.3	1088.72	-0.14	1948.91	12.3	1110.71	0.06	1946.94	12.3	1081.13	1081.13	1947.07	12.3	1077.28	-0.2	1947.76	12.3	1077.28	-0.2	1947.76	1947.76	1129.06	0.47	1120.32	0.78	1124.15	0.42	1125.52	0.38	17	0
1147.7	-0.02	1942.61	12.4	1147.43	-0.07	1944.79	12.4	1148.1	-0.06	1944.99	12.4	1108.67	-0.36	1953.28	12.4	1089.17	-0.16	1949.42	12.4	1113.12	-0.2	1947.46	12.4	1082.97	1082.97	1947.59	12.4	1077.39	-0.28	1948.28	12.4	1077.39	-0.28	1948.28	1948.28	1129.09	0.51	1119.9	0.9	1123.81	0.48	1123.75	0.65	5	0
1145.25	0.34	1943.16	12.5	1148.66	-0.16	1945.33	12.5	1148.66	-0.14	1945.54	12.5	1111.64	-0.76	1953.78	12.5	1086.61	0.14	1949.93	12.5	1113.07	-0.24	1947.97	12.5	1081.48	1081.48	1948.11	12.5	1077.24	-0.21	1948.8	12.5	1077.24	-0.21	1948.8	1948.8	1127.39	0.83	1121.68	0.53	1122.68	0.68	1124.03	0.61	2	0
1149.41	-0.18	1943.7	12.6	1147.93	-0.09	1945.88	12.6	1145.2	0.32	1946.08	12.6	1106.06	-0.02	1954.27	12.6	1087.54	-0.01	1950.43	12.6	1111.94	-0.05	1948.48	12.6	1080.63	1080.63	1948.62	12.6	1079.59	-0.6	1949.31	12.6	1079.59	-0.6	1949.31	1949.31	1128.25	0.58	1119.84	0.83	1125.15	0.33	1125.55	0.33	1	0
1148.18	-0.07	1944.24	12.7	1150.21	-0.36	1946.42	12.7	1148.28	-0.09	1946.62	12.7	1108.5	-0.33	1954.76	12.7	1086.96	0.08	1950.93	12.7	1108.11	0.54	1948.98	12.7	1081.99	1081.99	1949.13	12.7	1079.73	-0.58	1949.82	12.7	1079.73	-0.58	1949.82	1949.82	1127.43	0.68	1122.71	0.39	1123.08	0.68	1121.81	0.96	2	0
1147.55	0.04	1944.77	12.8	1148.43	-0.19	1946.95	12.8	1147.18	0.05	1947.15	12.8	1105.21	0.12	1955.25	12.8	1087.06	0.06	1951.42	12.8	1109.41	0.3	1949.48	12.8	1080.73	1080.73	1949.63	12.8	1078.12	-0.34	1950.33	12.8	1078.12	-0.34	1950.33	1950.33	1126.74	0.75	1120.5	0.74	1122.33	0.84	1124.85	0.5	5	0
1146	0.28	1945.3	12.9	1146.35	0.06	1947.49	12.9	1149.61	-0.26	1947.68	12.9	1106.62	-0.12	1955.74	12.9	1088.67	-0.14	1951.92	12.9	1110.81	0.16	1949.97	12.9	1081.37	1081.37	1950.13	12.9	1078.83	-0.5	1950.83	12.9	1078.83	-0.5	1950.83	1950.83	1128.82	0.38	1119.52	0.95	1122.76	0.8	1123.06	0.8	6	0
1146.55	0.18	1945.82	13	1148.88	-0.25	1948.01	13	1147.68	-0.01	1948.21	13	1105.39	0.05	1956.22	13	1086.81	0.08	1952.4	13	1109.13	0.39	1950.47	13	1082.44	1082.44	1950.63	13	1076.12	-0.1	1951.33	13	1076.12	-0.1	1951.33	1951.33	1126.81	0.72	1120.46	0.71	1126.47	0.14	1121.39	1.07	0	0
1151.29	-0.41	1946.34	13.1	1149.09	-0.27	1948.54	13.1	1147.33	0.01	1948.73	13.1	1106.89	-0.19	1956.69	13.1	1092.16	-0.61	1952.89	13.1	1111.04	0.13	1950.95	13.1	1080.79	1080.79	1951.13	13.1	1078.49	-0.52	1951.82	13.1	1078.49	-0.52	1951.82	1951.82	1127.76	0.55	1117.73	1.17	1124.3	0.5	1122.55	0.81	1	0
1147.8	0	1946.85	13.2	1147.05	0	1949.05	13.2	1149.44	-0.31	1949.25	13.2	1102.13	0.45	1957.16	13.2	1089.35	-0.27	1953.37	13.2	1109.13	0.43	1951.44	13.2	1081.79	1081.79	1951.62	13.2	1078.39	-0.52	1952.31	13.2	1078.39	-0.52	1952.31	1952.31	1126.71	0.72	1118.38	1.09	1122.08	0.92	1124.05	0.58	3	0
1147.7	-0.04	1947.37	13.3	1147.03	-0.03	1949.57	13.3	1147.1	0.02	1949.76	13.3	1106.32	-0.14	1957.63	13.3	1087.06	0.06	1953.84	13.3	1113.99	-0.17	1951.92	13.3	1083.88	1083.88	1952.1	13.3	1077.98	-0.43	1952.8	13.3	1077.98	-0.43	1952.8	1952.8	1126.05	0.81	1122.37	0.38	1122.99	0.75	1123.6	0.66	3	0
1144.65	0.38	1947.87	13.4	1150.74	-0.45	1950.08	13.4	1147.23	0.01	1950.27	13.4	1104.01	0.16	1958.1	13.4	1088.77	-0.18	1954.32	13.4	1111.61	0.1	1952.4	13.4	1083.09	1083.09	1952.59	13.4	1078.34	-0.53	1953.28	13.4	1078.34	-0.53	1953.28	1953.28	1127.02	0.7	1120.61	0.63	1122.12	0.87	1125.55	0.34	8	0
1147.35	0.04	1948.38	13.5	1148.93	-0.21	1950.59	13.5	1145.47	0.23	1950.78	13.5	1104.51	0.1	1958.56	13.5	1090.53	-0.4	1954.78	13.5	1110.46	0.2	1952.87	13.5	1082.11	1082.11	1953.06	13.5	1077.47	-0.42	1953.76	13.5	1077.47	-0.42	1953.76	1953.76	1126.83	0.85	1121.9	0.41	1125.07	0.38	1124.74	0.51	11	0
1146.73	0.11	1948.88	13.6	1149.08	-0.21	1951.09	13.6	1147.2	0.04	1951.28	13.6	1105.29	-0.03	1959.02	13.6	1088.37	-0.12	1955.25	13.6	1112.31	-0.04	1953.34	13.6	1079.99	1079.99	1953.54	13.6	1076.93	-0.35	1954.24	13.6	1076.93	-0.35	1954.24	1954.24	1128.4	0.58	1118.92	0.94	1123.66	0.64	1126.68	0.21	1	0
1151.09	-0.45	1949.38	13.7	1145.2	0.32	1951.59	13.7	1144.4	0.4	1951.78	13.7	1105.81	-0.06	1959.48	13.7	1087.96	-0.04	1955.71	13.7	1109.13	0.37	1953.81	13.7	1081.57	1081.57	1954.01	13.7	1074.84	0.03	1954.71	13.7	1074.84	0.03	1954.71	1954.71	1127.29	0.83	1120.84	0.59	1120.7	1.13	1123.33	0.69	9	0
1145.5	0.28	1949.87	13.8	1149.13	-0.21	1952.09	13.8	1150.44	-0.35	1952.27	13.8	1103.99	0.17	1959.93	13.8	1087.54	-0.03	1956.17	13.8	1111.56	0.08	1954.27	13.8	1082.4	1082.4	1954.48	13.8	1078.32	-0.57	1955.18	13.8	1078.32	-0.57	1955.18	1955.18	1126.88	0.85	1119.83	0.69	1122.3	0.82	1122.87	0.86	4	0
1147.9	-0.04	1950.36	13.9	1149.03	-0.19	1952.58	13.9	1146.05	0.3	1952.76	13.9	1106.62	-0.2	1960.38	13.9	1086.11	0.12	1956.63	13.9	1110.24	0.25	1954.73	13.9	1080.27	1080.27	1954.95	13.9	1078.6	-0.62	1955.65	13.9	1078.6	-0.62	1955.65	1955.65	1128.41	0.56	1117.66	1.12	1123.35	0.65	1125.06	0.39	6	0
1146.35	0.22	1950.84	14	1148.28	-0.07	1953.07	14	1148.5	-0.04	1953.25	14	1109.61	-0.61	1960.83	14	1088.72	-0.22	1957.08	14	1110.36	0.16	1955.19	14	1081.09	1081.09	1955.41	14	1076.77	-0.34	1956.11	14	1076.77	-0.34	1956.11	1956.11	1129.91	0.31	1118.76	0.96	1121.97	0.87	1121.7	1.05	1	0
1148.71	-0.1	1951.33	14.1	1145.85	0.24	1953.55	14.1	1148.55	-0.06	1953.74	14.1	1104.59	0.11	1961.27	14.1	1088.09	-0.13	1957.53	14.1	1112.54	-0.13	1955.64	14.1	1080.39	1080.39	1955.87	14.1	1076.75	-0.38	1956.57	14.1	1076.75	-0.38	1956.57	1956.57	1130.15	0.26	1120.29	0.67	1124.04	0.51	1123.93	0.68	4	0
1148.25	-0.04	1951.81	14.2	1145.92	0.23	1954.04	14.2	1151.24	-0.41	1954.22	14.2	1104.96	0.06	1961.71	14.2	1089.52	-0.3	1957.98	14.2	1110.81	0.1	1956.09	14.2	1083.33	1083.33	1956.33	14.2	1075.75	-0.22	1957.03	14.2	1075.75	-0.22	1957.03	1957.03	1127.27	0.78	1119.58	0.77	1122.64	0.67	1127.38	0.05	10	0
1150.87	-0.42	1952.28	14.3	1150.97	-0.42	1954.52	14.3	1147.53	0.07	1954.69	14.3	1104.94	0.05	1962.15	14.3	1086.66	0.12	1958.43	14.3	1112.47	-0.14	1956.54	14.3	1082.21	1082.21	1956.78	14.3	1079.15	-0.77	1957.48	14.3	1079.15	-0.77	1957.48	1957.48	1127.26	0.8	1119.73	0.76	1120.56	1.04	1126.11	0.24	2	0
1148.86	-0.16	1952.76	14.4	1145.75	0.22	1954.99	14.4	1148.18	0.01	1955.17	14.4	1106.67	-0.18	1962.59	14.4	1090.68	-0.42	1958.87	14.4	1111.14	0.09	1956.99	14.4	1082.42	1082.42	1957.23	14.4	1077.74	-0.45	1957.93	14.4	1077.74	-0.45	1957.93	1957.93	1130.68	0.2	1121.7	0.42	1121.9	0.74	1121.59	1		0
1149.53	-0.19	1953.23	14.5	1148.86	-0.18	1955.46	14.5	1147.85	-0.02	1955.64	14.5	1106.34	-0.11	1963.02	14.5	1087.71	-0.02	1959.31	14.5	1111.39	0.03	1957.43	14.5	1082.26	1082.26	1957.68	14.5	1077.36	-0.32	1958.38	14.5	1077.36	-0.32	1958.38	1958.38	1128.88	0.53	1118.82	0.94	1124.24	0.35	1124.75	0.42
1148.08	-0.03	1953.69	14.6	1146.33	0.11	1955.93	14.6	1145.57	0.29	1956.11	14.6	1104.81	0.08	1963.45	14.6	1090.7	-0.43	1959.74	14.6	1110.41	0.18	1957.87	14.6	1082.88	1082.88	1958.12	14.6	1077.64	-0.44	1958.82	14.6	1077.64	-0.44	1958.82	1958.82	1128.08	0.61	1121.74	0.43	1123.28	0.53	1125.6	0.34
1147.88	-0.01	1954.16	14.7	1147.7	-0.08	1956.4	14.7	1149.01	-0.18	1956.57	14.7	1107.92	-0.32	1963.88	14.7	1090.72	-0.34	1960.18	14.7	1108.93	0.39	1958.31	14.7	1084.04	1084.04	1958.56	14.7	1077.48	-0.35	1959.27	14.7	1077.48	-0.35	1959.27	1959.27	1129.08	0.45	1121.01	0.55	1121.52	0.78	1123.13	0.85
1147.38	0.07	1954.62	14.8	1147.91	-0.12	1956.86	14.8	1153.25	-0.69	1957.04	14.8	1104.71	0.08	1964.3	14.8	1088.84	-0.11	1960.61	14.8	1111.09	0.09	1958.74	14.8	1083.01	1083.01	1959	14.8	1076.6	-0.23	1959.71	14.8	1076.6	-0.23	1959.71	1959.71	1126.04	1	1120.48	0.68	1122.33	0.68	1123.7	0.65
1148.03	-0.01	1955.08	14.9	1150.17	-0.48	1957.32	14.9	1148.71	-0.1	1957.5	14.9	1108.85	-0.43	1964.73	14.9	1090.07	-0.28	1961.03	14.9	1112.64	-0.15	1959.17	14.9	1081.94	1081.94	1959.44	14.9	1078.21	-0.56	1960.14	14.9	1078.21	-0.56	1960.14	1960.14	1126.97	0.86	1119	0.9	1124.37	0.3	1123.24	0.75
1150.41	-0.32	1955.53	15	1146.18	0.09	1957.78	15	1148.18	-0.01	1957.95	15	1110.03	-0.58	1965.15	15	1091.1	-0.45	1961.46	15	1110.16	0.26	1959.6	15	1080.95	1080.95	1959.87	15	1076.83	-0.27	1960.58	15	1076.83	-0.27	1960.58	1960.58	1128.3	0.57	1120.58	0.61	1121.61	0.8	1123.57	0.7
1149.11	-0.22	1955.98	15.1	1147.51	-0.16	1958.24	15.1	1147.58	0.05	1958.41	15.1	1108.37	-0.36	1965.56	15.1	1086.74	0.13	1961.88	15.1	1111.94	-0.01	1960.03	15.1	1082.4	1082.4	1960.3	15.1	1077.1	-0.3	1961.01	15.1	1077.1	-0.3	1961.01	1961.01	1128.72	0.46	1120.5	0.65	1124.86	0.23	1127.05	0.09
1149.81	-0.32	1956.43	15.2	1147.68	-0.15	1958.69	15.2	1149.53	-0.23	1958.86	15.2	1108.25	-0.33	1965.98	15.2	1087.39	0.01	1962.3	15.2	1108.11	0.46	1960.45	15.2	1081.81	1081.81	1960.73	15.2	1075.93	-0.12	1961.44	15.2	1075.93	-0.12	1961.44	1961.44	1127.35	0.73	1119.07	0.87	1122.28	0.68	1125.01	0.47
1147.8	-0.06	1956.88	15.3	1146.05	0.1	1959.14	15.3	1147.7	-0.04	1959.3	15.3	1107.39	-0.15	1966.39	15.3	1086.74	0.03	1962.72	15.3	1112.42	-0.16	1960.87	15.3	1081.34	1081.34	1961.16	15.3	1078.38	-0.58	1961.86	15.3	1078.38	-0.58	1961.86	1961.86	1128.06	0.63	1122.18	0.37	1121.57	0.78	1126.33	0.28
1147.8	-0.02	1957.32	15.4	1148.41	-0.2	1959.58	15.4	1148.83	-0.15	1959.75	15.4	1105.09	0.13	1966.8	15.4	1090.75	-0.47	1963.13	15.4	1111.26	0.04	1961.29	15.4	1079.7	1079.7	1961.58	15.4	1077.51	-0.39	1962.29	15.4	1077.51	-0.39	1962.29	1962.29	1126.95	0.82	1119.74	0.75	1121.21	0.8	1123.05	0.81
1148.1	-0.04	1957.76	15.5	1145.75	0.14	1960.03	15.5	1148.63	-0.13	1960.19	15.5	1106.06	-0.02	1967.21	15.5	1086.81	0.04	1963.55	15.5	1108.01	0.48	1961.71	15.5	1081.49	1081.49	1962	15.5	1073.34	0.35	1962.71	15.5	1073.34	0.35	1962.71	1962.71	1125.67	1.02	1120.91	0.48	1120.6	0.97	1124.2	0.65
1148.23	-0.09	1958.2	15.6	1148.41	-0.18	1960.47	15.6	1146.85	0.12	1960.63	15.6	1107.02	-0.18	1967.61	15.6	1088.82	-0.16	1963.96	15.6	1111.96	-0.06	1962.12	15.6	1082.25	1082.25	1962.42	15.6	1076.18	-0.19	1963.13	15.6	1076.18	-0.19	1963.13	1963.13	1127.56	0.72	1120.29	0.75	1125.93	0.12	1121.57	1.11
1147.53	0.07	1958.64	15.7	1151.1	-0.57	1960.91	15.7	1148.38	-0.07	1961.07	15.7	1103.51	0.28	1968.01	15.7	1089.02	-0.18	1964.37	15.7	1112.37	-0.14	1962.53	15.7	1078.99	1078.99	1962.84	15.7	1078.41	-0.56	1963.54	15.7	1078.41	-0.56	1963.54	1963.54	1128.3	0.58	1118.45	0.98	1122.95	0.57	1124.73	0.52
1148.78	-0.13	1959.07	15.8	1146.13	0.09	1961.34	15.8	1146.85	0.12	1961.5	15.8	1108.95	-0.41	1968.42	15.8	1088.72	-0.2	1964.77	15.8	1109.64	0.21	1962.94	15.8	1077.68	1077.68	1963.25	15.8	1077.44	-0.44	1963.96	15.8	1077.44	-0.44	1963.96	1963.96	1127.28	0.69	1120.73	0.53	1122.43	0.6	1123.91	0.64
1149.43	-0.21	1959.5	15.9	1143.65	0.4	1961.77	15.9	1148.21	-0.12	1961.93	15.9	1106.26	-0.06	1968.81	15.9	1087.39	-0.05	1965.18	15.9	1109.29	0.27	1963.35	15.9	1081.04	1081.04	1963.66	15.9	1077.35	-0.38	1964.37	15.9	1077.35	-0.38	1964.37	1964.37	1127.24	0.75	1120.88	0.61	1121.27	0.78	1126.09	0.27
1148.05	-0.06	1959.93	16	1145.5	0.14	1962.21	16	1148.21	-0.12	1962.36	16	1105.04	0.09	1969.21	16	1086.66	0.06	1965.58	16	1110.16	0.16	1963.75	16	1082.89	1082.89	1964.07	16	1075.8	-0.15	1964.78	16	1075.8	-0.15	1964.78	1964.78	1128.89	0.43	1121.83	0.45	1120.2	0.97	1125.06	0.4
1146.2	0.2	1960.35	16.1	1146.98	-0.09	1962.63	16.1	1148.58	-0.13	1962.79	16.1	1105.79	0.01	1969.6	16.1	1088.32	-0.1	1965.98	16.1	1113.97	-0.36	1964.16	16.1	1079.85	1079.85	1964.48	16.1	1075.46	-0.08	1965.18	16.1	1075.46	-0.08	1965.18	1965.18	1129.98	0.2	1120	0.74	1121.31	0.8	1124.21	0.47
1148.18	-0.07	1960.78	16.2	1149.89	-0.45	1963.06	16.2	1149.59	-0.31	1963.22	16.2	1106.09	-0.03	1970	16.2	1089.87	-0.3	1966.37	16.2	1109.41	0.32	1964.56	16.2	1080.76	1080.76	1964.88	16.2	1075.04	-0.05	1965.59	16.2	1075.04	-0.05	1965.59	1965.59	1126.84	0.75	1120.71	0.64	1120.22	0.94	1124.48	0.44
1147.28	0.01	1961.2	16.3	1147.23	-0.07	1963.48	16.3	1147.53	-0.03	1963.64	16.3	1106.49	-0.11	1970.39	16.3	1087.54	0.01	1966.77	16.3	1110.96	0.08	1964.96	16.3	1082.59	1082.59	1965.28	16.3	1076.74	-0.44	1965.99	16.3	1076.74	-0.44	1965.99	1965.99	1129.01	0.4	1120.36	0.71	1117.18	1.41	1122.98	0.69
1148.01	-0.1	1961.62	16.4	1147.18	-0.03	1963.9	16.4	1148.41	-0.12	1964.06	16.4	1104.59	0.11	1970.77	16.4	1090.98	-0.5	1967.16	16.4	1109.81	0.26	1965.35	16.4	1082.21	1082.21	1965.68	16.4	1075.52	-0.17	1966.39	16.4	1075.52	-0.17	1966.39	1966.39	1126.15	0.82	1120.43	0.68	1121.32	0.7	1123.05	0.66
1148.73	-0.15	1962.03	16.5	1146.88	-0.01	1964.32	16.5	1148	0	1964.48	16.5	1108.95	-0.43	1971.16	16.5	1085.59	0.17	1967.55	16.5	1113.04	-0.17	1965.75	16.5	1080.1	1080.1	1966.08	16.5	1074.72	-0.02	1966.79	16.5	1074.72	-0.02	1966.79	1966.79	1126.73	0.76	1118.01	1.12	1122.32	0.54	1121.57	0.87
1147.8	-0.04	1962.45	16.6	1147.18	-0.13	1964.74	16.6	1150.06	-0.3	1964.89	16.6	1106.89	-0.15	1971.54	16.6	1085.91	0.1	1967.94	16.6	1108.83	0.41	1966.14	16.6	1084.08	1084.08	1966.48	16.6	1077.12	-0.42	1967.19	16.6	1077.12	-0.42	1967.19	1967.19	1126.94	0.67	1118.89	1	1119.86	1.04	1122.38	0.77
1146.8	0.1	1962.86	16.7	1150.04	-0.51	1965.15	16.7	1147	0.08	1965.31	16.7	1106.79	-0.13	1971.93	16.7	1086.09	0.11	1968.33	16.7	1110.54	0.17	1966.53	16.7	1081.83	1081.83	1966.87	16.7	1076.66	-0.39	1967.58	16.7	1076.66	-0.39	1967.58	1967.58	1124.77	1.11	1120.53	0.68	1122.41	0.56	1123.26	0.56
1147.98	-0.05	1963.27	16.8	1146	0.08	1965.57	16.8	1147.83	0.03	1965.72	16.8	1105.71	0	1972.31	16.8	1087.66	-0.06	1968.71	16.8	1110.86	0.1	1966.91	16.8	1081.75	1081.75	1967.26	16.8	1077.51	-0.48	1967.97	16.8	1077.51	-0.48	1967.97	1967.97	1126.63	0.77	1120.65	0.57	1121.68	0.69	1122.78	0.69
1148.11	-0.1	1963.68	16.9	1148.03	-0.17	1965.98	16.9	1146.75	0.14	1966.13	16.9	1105.76	-0.04	1972.68	16.9	1087.37	-0.1	1969.1	16.9	1111.24	0.07	1967.3	16.9	1082.34	1082.34	1967.65	16.9	1076.87	-0.41	1968.36	16.9	1076.87	-0.41	1968.36	1968.36	1126.34	0.67	1120.11	0.64	1121	0.81	1123.72	0.54
1148.13	-0.05	1964.08	17	1146.63	-0.01	1966.38	17	1146.7	0.14	1966.53	17	1105.79	-0.03	1973.06	17	1089.88	-0.42	1969.48	17	1111.26	0.08	1967.68	17	1079.42	1079.42	1968.04	17	1076.62	-0.33	1968.75	17	1076.62	-0.33	1968.75	1968.75	1127.63	0.44	1119.38	0.77	1123.11	0.4	1123.1	0.65
1150.44	-0.41	1964.49	17.1	1147.71	-0.12	1966.79	17.1	1148.66	-0.16	1966.94	17.1	1104.36	0.14	1973.44	17.1	1088.57	-0.24	1969.86	17.1	1113.22	-0.2	1968.07	17.1	1081.74	1081.74	1968.43	17.1	1076.62	-0.34	1969.14	17.1	1076.62	-0.34	1969.14	1969.14	1124.74	0.99	1119.95	0.58	1121.55	0.65	1122.4	0.74
1144.75	0.3	1964.89	17.2	1145.17	0.23	1967.19	17.2	1146.65	0.06	1967.34	17.2	1105.59	0.01	1973.81	17.2	1085.26	0.24	1970.23	17.2	1109.46	0.3	1968.45	17.2	1082.47	1082.47	1968.81	17.2	1074.64	-0.05	1969.52	17.2	1074.64	-0.05	1969.52	1969.52	1127.63	0.52	1120.6	0.5	1122.84	0.51	1122.08	0.84
1148.81	-0.24	1965.29	17.3	1146.48	0.05	1967.59	17.3	1147.4	0	1967.74	17.3	1106.47	-0.1	1974.18	17.3	1086.24	0.09	1970.61	17.3	1107.46	0.5	1968.83	17.3	1081.19	1081.19	1969.2	17.3	1074.68	-0.04	1969.9	17.3	1074.68	-0.04	1969.9	1969.9	1126.38	0.77	1122.49	0.19	1122.96	0.47	1123.33	0.68
1146.58	0.05	1965.69	17.4	1145.75	0.1	1967.99	17.4	1146.95	0.02	1968.14	17.4	1106.64	-0.15	1974.55	17.4	1088.42	-0.18	1970.98	17.4	1110.74	0.09	1969.2	17.4	1080.56	1080.56	1969.58	17.4	1074.22	0.06	1970.28	17.4	1074.22	0.06	1970.28	1970.28	1128.4	0.34	1120.36	0.56	1123.2	0.42	1122.71	0.71
1145.58	0.21	1966.08	17.5	1148.19	-0.27	1968.39	17.5	1146.78	0.01	1968.54	17.5	1105.49	-0.01	1974.92	17.5	1085.81	0.16	1971.35	17.5	1109.96	0.2	1969.58	17.5	1081.21	1081.21	1969.95	17.5	1077.72	-0.57	1970.66	17.5	1077.72	-0.57	1970.66	1970.66	1124.69	1.07	1120.06	0.63	1122.83	0.44	1123.67	0.62
1147.45	-0.06	1966.47	17.6	1147.51	-0.18	1968.79	17.6	1147.15	0.04	1968.93	17.6	1107.49	-0.23	1975.28	17.6	1088.85	-0.29	1971.72	17.6	1112.11	-0.04	1969.95	17.6	1080.25	1080.25	1970.33	17.6	1075.32	-0.1	1971.04	17.6	1075.32	-0.1	1971.04	1971.04	1129.53	0.28	1121.88	0.37	1122.95	0.42	1122.73	0.69
1145.9	0.14	1966.87	17.7	1145.93	-0.01	1969.18	17.7	1148	-0.04	1969.32	17.7	1105.34	0.07	1975.65	17.7	1085.34	0.15	1972.09	17.7	1110.79	0.15	1970.32	17.7	1084.57	1084.57	1970.71	17.7	1074.96	-0.08	1971.42	17.7	1074.96	-0.08	1971.42	1971.42	1126.76	0.8	1119.99	0.67	1121.15	0.74	1122.91	0.63
1147.15	0	1967.26	17.8	1145.4	0.08	1969.57	17.8	1147.35	0.02	1969.71	17.8	1105.96	-0.06	1976.01	17.8	1086.46	0	1972.46	17.8	1109.81	0.26	1970.69	17.8	1082.51	1082.51	1971.08	17.8	1078.85	-0.77	1971.79	17.8	1078.85	-0.77	1971.79	1971.79	1126.27	0.86	1120.32	0.62	1118.82	1.1	1124.75	0.26
1148.88	-0.19	1967.64	17.9	1143.77	0.31	1969.96	17.9	1148.18	-0.09	1970.1	17.9	1105.16	0	1976.37	17.9	1084.76	0.26	1972.83	17.9	1111.14	0.11	1971.06	17.9	1079.03	1079.03	1971.45	17.9	1077.05	-0.38	1972.16	17.9	1077.05	-0.38	1972.16	1972.16	1127.49	0.59	1118.58	0.92	1122.37	0.54	1123.38	0.53
1149.36	-0.26	1968.03	18	1148.81	-0.32	1970.35	18	1148.78	-0.17	1970.49	18	1107.15	-0.31	1976.73	18	1088.25	-0.25	1973.19	18	1111.24	0.09	1971.42	18	1083.28	1083.28	1971.82	18	1076.02	-0.18	1972.53	18	1076.02	-0.18	1972.53	1972.53	1126.95	0.73	1120.71	0.56	1124.25	0.17	1120.76	0.96
1146.15	0.14	1968.41	18.1	1146.7	-0.02	1970.74	18.1	1147.5	0.02	1970.88	18.1	1108.35	-0.47	1977.09	18.1	1085.61	0.04	1973.55	18.1	1111.21	0.02	1971.79	18.1	1081.1	1081.1	1972.19	18.1	1077.6	-0.46	1972.9	18.1	1077.6	-0.46	1972.9	1972.9	1127.56	0.64	1119.85	0.74	1123.68	0.29	1123.89	0.51
1145.22	0.23	1968.8	18.2	1147.76	-0.16	1971.12	18.2	1149.43	-0.25	1971.26	18.2	1103.56	0.16	1977.44	18.2	1086.59	-0.05	1973.91	18.2	1110.79	0.13	1972.15	18.2	1080.77	1080.77	1972.56	18.2	1077.41	-0.39	1973.27	18.2	1077.41	-0.39	1973.27	1973.27	1128.21	0.56	1118.77	0.95	1121.34	0.75	1122.13	0.77
1147.93	-0.11	1969.18	18.3	1147.93	-0.19	1971.5	18.3	1148.31	-0.14	1971.64	18.3	1106.27	-0.16	1977.8	18.3	1086.36	-0.06	1974.27	18.3	1110.79	0.17	1972.51	18.3	1080.65	1080.65	1972.92	18.3	1077.01	-0.39	1973.63	18.3	1077.01	-0.39	1973.63	1973.63	1128.23	0.61	1118.25	0.98	1123.81	0.32	1122.25	0.73
1145.3	0.22	1969.56	18.4	1144.05	0.32	1971.89	18.4	1147.13	0.01	1972.02	18.4	1105.86	-0.06	1978.15	18.4	1086.39	-0.01	1974.63	18.4	1109.23	0.31	1972.87	18.4	1080.18	1080.18	1973.28	18.4	1078.59	-0.6	1974	18.4	1078.59	-0.6	1974	1974	1127.67	0.7	1121.55	0.34	1121.6	0.65	1125.61	0.16
1147.93	-0.13	1969.93	18.5	1146.1	0	1972.26	18.5	1147.18	-0.03	1972.4	18.5	1106.94	-0.21	1978.5	18.5	1086.04	0.01	1974.98	18.5	1108.48	0.39	1973.23	18.5	1083.85	1083.85	1973.65	18.5	1078.79	-0.52	1974.36	18.5	1078.79	-0.52	1974.36	1974.36	1125.76	1.04	1120.16	0.64	1121.81	0.64	1120.6	1.06
1146.78	-0.03	1970.31	18.6	1146.25	-0.02	1972.64	18.6	1146.95	0	1972.78	18.6	1104.19	0.15	1978.85	18.6	1087.02	-0.12	1975.34	18.6	1110.69	0.15	1973.59	18.6	1082.4	1082.4	1974.01	18.6	1077.47	-0.33	1974.72	18.6	1077.47	-0.33	1974.72	1974.72	1126.04	1	1120.25	0.58	1119.78	0.92	1124.4	0.41
1149.41	-0.36	1970.68	18.7	1145.98	0.01	1973.02	18.7	1148.78	-0.25	1973.15	18.7	1102.76	0.34	1979.2	18.7	1087.57	-0.22	1975.69	18.7	1108.26	0.5	1973.94	18.7	1082.75	1082.75	1974.36	18.7	1077.94	-0.45	1975.08	18.7	1077.94	-0.45	1975.08	1975.08	1128.48	0.61	1120.6	0.57	1121.7	0.66	1124.51	0.39
1148.48	-0.19	1971.06	18.8	1145.45	0	1973.39	18.8	1148.43	-0.25	1973.52	18.8	1105.81	-0.04	1979.55	18.8	1089.18	-0.46	1976.04	18.8	1109.88	0.29	1974.3	18.8	1081.58	1081.58	1974.72	18.8	1076.02	-0.1	1975.43	18.8	1076.02	-0.1	1975.43	1975.43	1127.3	0.74	1121.22	0.46	1121.18	0.77	1123.91	0.47
1148.11	-0.12	1971.43	18.9	1145.5	0.02	1973.76	18.9	1144.27	0.31	1973.9	18.9	1107.32	-0.24	1979.89	18.9	1086.92	-0.1	1976.39	18.9	1112.54	-0.11	1974.65	18.9	1081.94	1081.94	1975.08	18.9	1077.23	-0.27	1975.79	18.9	1077.23	-0.27	1975.79	1975.79	1126.75	0.89	1119.89	0.67	1120.2	0.9	1121.71	0.88
1147.08	0.03	1971.79	19	1145.98	-0.05	1974.14	19	1148.48	-0.21	1974.27	19	1103.69	0.19	1980.24	19	1086.51	-0.04	1976.74	19	1112.26	-0.06	1975	19	1082.84	1082.84	1975.43	19	1075.32	0.06	1976.14	19	1075.32	0.06	1976.14	1976.14	1127.52	0.79	1118.27	0.95	1120.22	0.94	1123.26	0.56
1147.4	0	1972.16	19.1	1145.88	-0.01	1974.51	19.1	1146.9	-0.08	1974.63	19.1	1108.07	-0.36	1980.58	19.1	1090.63	-0.6	1977.08	19.1	1109.89	0.27	1975.35	19.1	1082.63	1082.63	1975.78	19.1	1078.21	-0.4	1976.5	19.1	1078.21	-0.4	1976.5	1976.5	1127.34	0.83	1117.05	1.13	1121.92	0.7	1123.98	0.44
1145.02	0.31	1972.53	19.2	1148.94	-0.45	1974.87	19.2	1147.71	-0.16	1975	19.2	1105.36	0	1980.92	19.2	1088.02	-0.2	1977.43	19.2	1109.83	0.29	1975.7	19.2	1083.05	1083.05	1976.13	19.2	1077.39	-0.29	1976.85	19.2	1077.39	-0.29	1976.85	1976.85	1128.39	0.59	1120.68	0.45	1124.19	0.27	1121.01	0.96
1147.78	-0.09	1972.89	19.3	1148.39	-0.39	1975.24	19.3	1144.92	0.25	1975.37	19.3	1106.19	-0.15	1981.26	19.3	1084.38	0.33	1977.77	19.3	1110.04	0.25	1976.04	19.3	1082.83	1082.83	1976.48	19.3	1077.8	-0.46	1977.2	19.3	1077.8	-0.46	1977.2	1977.2	1125.69	1.07	1118.23	0.92	1121.73	0.69	1124.56	0.39
1146.08	0.15	1973.26	19.4	1145.35	0	1975.6	19.4	1148.69	-0.29	1975.73	19.4	1106.42	-0.22	1981.6	19.4	1085.89	0.11	1978.12	19.4	1109.23	0.31	1976.39	19.4	1081.24	1081.24	1976.83	19.4	1077.84	-0.44	1977.55	19.4	1077.84	-0.44	1977.55	1977.55	1126.25	0.97	1120.39	0.59	1120.25	0.97	1123.07	0.7
1148.18	-0.11	1973.62	19.5	1145.18	0.07	1975.97	19.5	1146.75	-0.04	1976.09	19.5	1104.86	0	1981.94	19.5	1087.26	-0.06	1978.46	19.5	1108.11	0.46	1976.73	19.5	1083.08	1083.08	1977.18	19.5	1075.21	0.07	1977.89	19.5	1075.21	0.07	1977.89	1977.89	1126.52	0.87	1116.93	1.09	1120.56	0.88	1124.79	0.43
1146.58	0.11	1973.98	19.6	1147.99	-0.29	1976.33	19.6	1146.53	-0.03	1976.45	19.6	1103.41	0.14	1982.27	19.6	1086.64	-0.01	1978.8	19.6	1109.79	0.27	1977.07	19.6	1081.98	1081.98	1977.52	19.6	1077.48	-0.35	1978.24	19.6	1077.48	-0.35	1978.24	1978.24	1127.46	0.71	1118.96	0.72	1120.65	0.89	1123.26	0.71
1147.53	-0.07	1974.33	19.7	1149.39	-0.47	1976.69	19.7	1147.43	-0.15	1976.81	19.7	1106.02	-0.24	1982.61	19.7	1088.4	-0.25	1979.14	19.7	1111.74	-0.05	1977.42	19.7	1081.07	1081.07	1977.87	19.7	1075.63	-0.04	1978.58	19.7	1075.63	-0.04	1978.58	1978.58	1124.97	1.18	1120.17	0.54	1120.75	0.81	1124.08	0.45
1147.38	0.01	1974.69	19.8	1145.8	0.06	1977.05	19.8	1147.93	-0.23	1977.17	19.8	1107.88	-0.42	1982.94	19.8	1088.24	-0.23	1979.47	19.8	1109.96	0.2	1977.75	19.8	1080.46	1080.46	1978.21	19.8	1077.09	-0.29	1978.93	19.8	1077.09	-0.29	1978.93	1978.93	1127.92	0.7	1118.47	0.86	1120.83	0.84	1123.49	0.59
1147.05	0.02	1975.05	19.9	1144.37	0.25	1977.4	19.9	1146.15	-0.06	1977.53	19.9	1105.22	-0.14	1983.27	19.9	1090.88	-0.56	1979.81	19.9	1110.26	0.12	1978.09	19.9	1081.81	1081.81	1978.55	19.9	1078.38	-0.58	1979.27	19.9	1078.38	-0.58	1979.27	1979.27	1126.87	0.87	1119.13	0.69	1122.69	0.51	1125.55	0.26
1146.15	0.18	1975.4	20	1147.31	-0.18	1977.76	20	1144.4	0.18	1977.88	20	1106.47	-0.24	1983.61	20	1087.34	-0.11	1980.14	20	1112.59	-0.17	1978.43	20	1082.39	1082.39	1978.89	20	1075.98	-0.19	1979.61	20	1075.98	-0.19	1979.61	1979.61	1128.44	0.59	1118.8	0.82	1121.81	0.63	1123.61	0.56
1149.91	-0.36	1975.75	20.1	1144.9	0.12	1978.12	20.1	1144.9	0.14	1978.24	20.1	1102.48	0.31	1983.94	20.1	1084.86	0.2	1980.48	20.1	1109.61	0.22	1978.77	20.1	1079.8	1079.8	1979.23	20.1	1077.71	-0.48	1979.95	20.1	1077.71	-0.48	1979.95	1979.95	1128.88	0.53	1117.3	1.05	1120.6	0.89	1123.4	0.57
1144.27	0.35	1976.11	20.2	1144.83	0.13	1978.47	20.2	1146.5	-0.08	1978.59	20.2	1105.59	-0.09	1984.26	20.2	1086.69	-0.05	1980.81	20.2	1108.96	0.28	1979.1	20.2	1081.33	1081.33	1979.57	20.2	1076.19	-0.28	1980.29	20.2	1076.19	-0.28	1980.29	1980.29	1128.66	0.56	1120.4	0.5	1120.87	0.87	1123.68	0.52
1144.97	0.27	1976.46	20.3	1148.01	-0.32	1978.82	20.3	1144.35	0.2	1978.94	20.3	1105.94	-0.13	1984.59	20.3	1088.5	-0.31	1981.14	20.3	1106.19	0.61	1979.43	20.3	1082.46	1082.46	1979.91	20.3	1075.95	-0.22	1980.62	20.3	1075.95	-0.22	1980.62	1980.62	1129.11	0.4	1119.09	0.75	1122.01	0.63	1123.51	0.55
1146.55	0.04	1976.8	20.4	1147.23	-0.17	1979.17	20.4	1147.53	-0.25	1979.29	20.4	1108.53	-0.48	1984.92	20.4	1085.04	0.13	1981.47	20.4	1109.56	0.24	1979.77	20.4	1083.3	1083.3	1980.24	20.4	1078.2	-0.62	1980.96	20.4	1078.2	-0.62	1980.96	1980.96	1126.13	0.93	1118.84	0.75	1119.69	1.08	1124.16	0.47
1147.3	-0.04	1977.15	20.5	1149.54	-0.51	1979.52	20.5	1145.78	0.01	1979.64	20.5	1107.42	-0.32	1985.24	20.5	1086.79	-0.07	1981.8	20.5	1110.19	0.15	1980.1	20.5	1081.81	1081.81	1980.58	20.5	1077.59	-0.53	1981.29	20.5	1077.59	-0.53	1981.29	1981.29	1126.87	0.78	1121.93	0.29	1120.15	0.97	1122.31	0.72
1146.63	0.01	1977.5	20.6	1147.66	-0.22	1979.87	20.6	1146.71	-0.12	1979.98	20.6	1106.47	-0.2	1985.57	20.6	1089.88	-0.44	1982.13	20.6	1111.94	-0.09	1980.43	20.6	1081.4	1081.4	1980.91	20.6	1077.86	-0.56	1981.63	20.6	1077.86	-0.56	1981.63	1981.63	1128.02	0.54	1119.37	0.7	1120.65	0.89	1124.05	0.42
1144.55	0.32	1977.84	20.7	1146.05	0.02	1980.21	20.7	1145.48	0.03	1980.33	20.7	1105.01	0.02	1985.89	20.7	1084.31	0.24	1982.45	20.7	1107.33	0.51	1980.76	20.7	1080.28	1080.28	1981.24	20.7	1077.66	-0.55	1981.96	20.7	1077.66	-0.55	1981.96	1981.96	1126.44	0.91	1118.62	0.79	1123.42	0.46	1122.95	0.65
1145.38	0.17	1978.19	20.8	1144.07	0.31	1980.56	20.8	1148.29	-0.29	1980.67	20.8	1108.85	-0.49	1986.21	20.8	1085.66	0.04	1982.78	20.8	1107.21	0.5	1981.08	20.8	1082.37	1082.37	1981.57	20.8	1076.15	-0.3	1982.29	20.8	1076.15	-0.3	1982.29	1982.29	1126.77	0.79	1120.43	0.45	1123.84	0.43	1123.63	0.53
1146.33	0.05	1978.53	20.9	1146.15	0	1980.9	20.9	1147.41	-0.16	1981.02	20.9	1105.14	-0.05	1986.53	20.9	1084.71	0.1	1983.1	20.9	1111.01	0.06	1981.41	20.9	1082.45	1082.45	1981.9	20.9	1076.27	-0.34	1982.62	20.9	1076.27	-0.34	1982.62	1982.62	1126.7	0.9	1119.23	0.6	1122.9	0.58	1124.28	0.45
1147.43	-0.11	1978.87	21	1148.11	-0.22	1981.25	21	1147.21	-0.1	1981.36	21	1105.39	-0.13	1986.85	21	1087.85	-0.27	1983.43	21	1108.48	0.41	1981.73	21	1081.2	1081.2	1982.23	21	1076.59	-0.36	1982.95	21	1076.59	-0.36	1982.95	1982.95	1127.68	0.68	1118.41	0.8	1121.96	0.72	1123.83	0.45
1145.7	0.18	1979.21	21.1	1148.86	-0.32	1981.59	21.1	1145.3	0.1	1981.7	21.1	1103.34	0.17	1987.17	21.1	1084.36	0.18	1983.75	21.1	1109.66	0.26	1982.06	21.1	1083.89	1083.89	1982.55	21.1	1077.83	-0.5	1983.27	21.1	1077.83	-0.5	1983.27	1983.27	1126.62	0.79	1118.98	0.69	1121.91	0.64	1121.48	0.85
1146.43	0.11	1979.55	21.2	1146.6	-0.02	1981.93	21.2	1147.73	-0.19	1982.04	21.2	1104.01	0.08	1987.49	21.2	1088.05	-0.31	1984.07	21.2	1109.81	0.22	1982.38	21.2	1082.01	1082.01	1982.88	21.2	1076.44	-0.29	1983.6	21.2	1076.44	-0.29	1983.6	1983.6	1127.58	0.61	1121.13	0.28	1120.13	0.93	1123.28	0.45
1148.56	-0.2	1979.88	21.3	1147.53	-0.17	1982.27	21.3	1147.08	-0.07	1982.38	21.3	1104.41	0.04	1987.8	21.3	1085.66	0.04	1984.39	21.3	1106.91	0.62	1982.7	21.3	1080.82	1080.82	1983.21	21.3	1076.96	-0.4	1983.92	21.3	1076.96	-0.4	1983.92	1983.92	1127.54	0.67	1119.67	0.54	1121.45	0.65	1121.73	0.77
1147.96	-0.12	1980.22	21.4	1147.71	-0.16	1982.6	21.4	1147.68	-0.19	1982.71	21.4	1104.59	0.01	1988.12	21.4	1088.35	-0.29	1984.71	21.4	1106.54	0.59	1983.02	21.4	1082.57	1082.57	1983.53	21.4	1078.43	-0.67	1984.25	21.4	1078.43	-0.67	1984.25	1984.25	1125.74	0.91	1121.41	0.24	1121.86	0.56	1121.92	0.78
1146.4	0.1	1980.55	21.5	1148.91	-0.38	1982.94	21.5	1145.03	0.15	1983.05	21.5	1107.65	-0.43	1988.43	21.5	1086.01	-0.06	1985.02	21.5	1110.04	0.21	1983.34	21.5	1079.93	1079.93	1983.85	21.5	1075.45	-0.15	1984.57	21.5	1075.45	-0.15	1984.57	1984.57	1127.74	0.59	1119.97	0.54	1121.88	0.53	1123.91	0.39
1147.13	-0.03	1980.89	21.6	1147.66	-0.22	1983.28	21.6	1147.73	-0.17	1983.38	21.6	1104.44	0.01	1988.75	21.6	1088.8	-0.47	1985.34	21.6	1111.81	-0.02	1983.66	21.6	1082.08	1082.08	1984.17	21.6	1076.56	-0.39	1984.89	21.6	1076.56	-0.39	1984.89	1984.89	1128.03	0.6	1120.06	0.55	1121.25	0.65	1122.54	0.67
1147.18	-0.11	1981.22	21.7	1146.35	-0.02	1983.61	21.7	1145.18	0.19	1983.72	21.7	1105.84	-0.21	1989.06	21.7	1087.67	-0.28	1985.66	21.7	1108.63	0.37	1983.98	21.7	1081.97	1081.97	1984.49	21.7	1075.83	-0.2	1985.21	21.7	1075.83	-0.2	1985.21	1985.21	1126.44	0.83	1120.48	0.52	1120.42	0.79	1123.26	0.48
1145.68	0.11	1981.55	21.8	1145.35	0.12	1983.94	21.8	1149.92	-0.42	1984.05	21.8	1108.56	-0.57	1989.37	21.8	1086.59	-0.11	1985.97	21.8	1109.13	0.31	1984.3	21.8	1080.78	1080.78	1984.81	21.8	1080.63	-1.05	1985.53	21.8	1080.63	-1.05	1985.53	1985.53	1127.58	0.6	1120.18	0.53	1120.81	0.72	1122.46	0.64
1146.5	0.02	1981.88	21.9	1147.78	-0.25	1984.27	21.9	1148.79	-0.29	1984.38	21.9	1103.19	0.23	1989.68	21.9	1088.77	-0.38	1986.28	21.9	1111.19	-0.03	1984.61	21.9	1081.67	1081.67	1985.13	21.9	1077.12	-0.41	1985.85	21.9	1077.12	-0.41	1985.85	1985.85	1127.75	0.5	1120.82	0.46	1121.95	0.58	1123.1	0.57
1148.33	-0.21	1982.21	22	1144.85	0.18	1984.61	22	1149.09	-0.33	1984.71	22	1104.29	0.07	1989.99	22	1085.84	-0.01	1986.6	22	1110.86	0.02	1984.93	22	1083.05	1083.05	1985.45	22	1078.65	-0.69	1986.17	22	1078.65	-0.69	1986.17	1986.17	1128.49	0.35	1119.25	0.73	1119.92	0.94	1123.4	0.49
1146.05	0.04	1982.54	22.1	1145.2	0.14	1984.94	22.1	1143.17	0.43	1985.04	22.1	1106.02	-0.14	1990.3	22.1	1087.22	-0.16	1986.91	22.1	1109.51	0.16	1985.24	22.1	1081.27	1081.27	1985.76	22.1	1076.45	-0.22	1986.48	22.1	1076.45	-0.22	1986.48	1986.48	1124.94	1	1120.07	0.54	1121.68	0.68	1122.28	0.61
1146.93	-0.05	1982.87	22.2	1147.63	-0.17	1985.26	22.2	1149.04	-0.37	1985.37	22.2	1103.41	0.22	1990.61	22.2	1086.09	-0.03	1987.22	22.2	1110.64	0.07	1985.55	22.2	1082.26	1082.26	1986.08	22.2	1075.85	-0.15	1986.8	22.2	1075.85	-0.15	1986.8	1986.8	1125.42	0.94	1120.33	0.53	1122.94	0.43	1123.57	0.46
1150.49	-0.47	1983.19	22.3	1146.35	-0.02	1985.59	22.3	1143.25	0.4	1985.7	22.3	1105.21	-0.04	1990.91	22.3	1087.95	-0.29	1987.53	22.3	1109.19	0.21	1985.86	22.3	1081.89	1081.89	1986.39	22.3	1078.78	-0.66	1987.11	22.3	1078.78	-0.66	1987.11	1987.11	1125.75	0.9	1119.56	0.72	1120.59	0.83	1122.4	0.65
1148.21	-0.14	1983.52	22.4	1144.55	0.2	1985.92	22.4	1145.33	0.15	1986.02	22.4	1104.71	-0.02	1991.22	22.4	1085.19	0.09	1987.84	22.4	1109.14	0.23	1986.17	22.4	1081.26	1081.26	1986.71	22.4	1076.59	-0.37	1987.43	22.4	1076.59	-0.37	1987.43	1987.43	1127.73	0.53	1120.84	0.43	1123.2	0.33	1122.27	0.62
1147.33	-0.05	1983.84	22.5	1144.28	0.17	1986.24	22.5	1145.7	0.1	1986.35	22.5	1104.29	0.09	1991.52	22.5	1084.91	0.14	1988.15	22.5	1107.98	0.39	1986.48	22.5	1081.89	1081.89	1987.02	22.5	1075.23	-0.12	1987.74	22.5	1075.23	-0.12	1987.74	1987.74	1128.33	0.52	1116.47	1.27	1123.13	0.36	1122.14	0.67
1147.65	-0.04	1984.16	22.6	1147.99	-0.29	1986.57	22.6	1146	0.02	1986.67	22.6	1105.24	-0.09	1991.83	22.6	1085.66	0	1988.45	22.6	1110.26	0.06	1986.79	22.6	1081.84	1081.84	1987.33	22.6	1079.53	-0.9	1988.05	22.6	1079.53	-0.9	1988.05	1988.05	1126.06	0.96	1117.86	0.96	1122.39	0.51	1121.76	0.64
1147.81	-0.1	1984.49	22.7	1146.56	-0.14	1986.89	22.7	1146.28	-0.01	1986.99	22.7	1104.62	-0.12	1992.13	22.7	1086.06	-0.04	1988.76	22.7	1108.94	0.21	1987.1	22.7	1080.02	1080.02	1987.64	22.7	1074.62	-0.1	1988.36	22.7	1074.62	-0.1	1988.36	1988.36	1126.05	0.9	1120.21	0.56	1120.95	0.73	1121.33	0.69
1148.63	-0.21	1984.81	22.8	1147.69	-0.31	1987.21	22.8	1148.94	-0.39	1987.31	22.8	1103.16	0.1	1992.43	22.8	1088.02	-0.34	1989.06	22.8	1110.31	0.04	1987.41	22.8	1081.9	1081.9	1987.95	22.8	1076.38	-0.43	1988.67	22.8	1076.38	-0.43	1988.67	1988.67	1127.76	0.55	1119.39	0.75	1122.88	0.44	1122.23	0.61
1143.52	0.43	1985.13	22.9	1145.43	0.03	1987.53	22.9	1149.92	-0.48	1987.63	22.9	1105.09	-0.17	1992.73	22.9	1085.01	0.04	1989.37	22.9	1107.96	0.4	1987.71	22.9	1082.37	1082.37	1988.26	22.9	1075.22	-0.18	1988.98	22.9	1075.22	-0.18	1988.98	1988.98	1124.87	1.11	1120.53	0.52	1122.06	0.56	1123.93	0.37
1149.64	-0.35	1985.45	23	1146.4	-0.08	1987.85	23	1147.83	-0.21	1987.95	23	1105.77	-0.2	1993.03	23	1084.89	0.11	1989.67	23	1109.04	0.23	1988.02	23	1082.17	1082.17	1988.57	23	1075.99	-0.29	1989.29	23	1075.99	-0.29	1989.29	1989.29	1123.95	1.14	1118.96	0.71	1124.61	0.16	1123.31	0.47
1146.8	0.08	1985.76	23.1	1147.38	-0.25	1988.17	23.1	1146.81	-0.1	1988.27	23.1	1105.49	-0.11	1993.33	23.1	1084.44	0.23	1989.97	23.1	1110.94	-0.01	1988.32	23.1	1081.55	1081.55	1988.87	23.1	1075.16	-0.08	1989.6	23.1	1075.16	-0.08	1989.6	1989.6	1124.33	1.01	1121.03	0.36	1119.92	1.03	1121.33	0.76
1145.85	0.16	1986.08	23.2	1143.72	0.27	1988.49	23.2	1145.98	0.01	1988.59	23.2	1106.82	-0.34	1993.63	23.2	1087.37	-0.18	1990.27	23.2	1111.59	-0.11	1988.62	23.2	1082.56	1082.56	1989.18	23.2	1076.3	-0.3	1989.9	23.2	1076.3	-0.3	1989.9	1989.9	1126.21	0.8	1119.13	0.69	1121.98	0.6	1119.31	1.12
1146.03	0.11	1986.4	23.3	1148.01	-0.32	1988.81	23.3	1145.13	0.15	1988.91	23.3	1103.11	0.18	1993.93	23.3	1087.17	-0.16	1990.57	23.3	1109.81	0.16	1988.93	23.3	1079.91	1079.91	1989.48	23.3	1076.05	-0.31	1990.21	23.3	1076.05	-0.31	1990.21	1990.21	1128.29	0.43	1119.84	0.59	1121.68	0.61	1121.71	0.71
1148.28	-0.19	1986.71	23.4	1146.08	-0.03	1989.13	23.4	1145.9	0.06	1989.22	23.4	1103.01	0.22	1994.23	23.4	1084.19	0.25	1990.87	23.4	1111.26	-0.04	1989.23	23.4	1082.46	1082.46	1989.79	23.4	1075.67	-0.26	1990.51	23.4	1075.67	-0.26	1990.51	1990.51	1125.98	0.85	1120.79	0.43	1121.85	0.65	1124.06	0.31
1145.75	0.18	1987.03	23.5	1145.08	0.05	1989.44	23.5	1145.15	0.12	1989.54	23.5	1105.27	-0.12	1994.52	23.5	1085.49	0.03	1991.17	23.5	1106.93	0.51	1989.53	23.5	1081.21	1081.21	1990.09	23.5	1075.49	-0.21	1990.81	23.5	1075.49	-0.21	1990.81	1990.81	1126.82	0.7	1118.99	0.75	1121.48	0.68	1123.84	0.35
1145.22	0.23	1987.34	23.6	1144.23	0.21	1989.76	23.6	1145.68	0.07	1989.85	23.6	1103.24	0.09	1994.82	23.6	1084.01	0.2	1991.47	23.6	1110.59	0.05	1989.83	23.6	1083.23	1083.23	1990.39	23.6	1077.04	-0.44	1991.12	23.6	1077.04	-0.44	1991.12	1991.12	1124.84	1.07	1119.23	0.68	1121.68	0.6	1122.98	0.52
1149.09	-0.29	1987.65	23.7	1148.26	-0.32	1990.07	23.7	1147.38	-0.15	1990.17	23.7	1105.17	-0.1	1995.11	23.7	1087.32	-0.22	1991.77	23.7	1111.51	-0.02	1990.13	23.7	1084.42	1084.42	1990.69	23.7	1077.11	-0.48	1991.42	23.7	1077.11	-0.48	1991.42	1991.42	1125.88	0.85	1118.51	0.88	1120.04	0.91	1122.11	0.63
1145.38	0.21	1987.96	23.8	1144.85	0.16	1990.38	23.8	1147.46	-0.16	1990.48	23.8	1106.1	-0.25	1995.41	23.8	1085.19	0.07	1992.06	23.8	1109.76	0.22	1990.43	23.8	1082.74	1082.74	1990.99	23.8	1078.55	-0.69	1991.72	23.8	1078.55	-0.69	1991.72	1991.72	1129.93	0.12	1119.07	0.78	1121.15	0.74	1122.92	0.54
1148.66	-0.22	1988.27	23.9	1148.26	-0.32	1990.69	23.9	1147.98	-0.23	1990.79	23.9	1102.09	0.25	1995.7	23.9	1085.21	0.04	1992.36	23.9	1109.31	0.3	1990.72	23.9	1082.23	1082.23	1991.29	23.9	1075.36	-0.16	1992.02	23.9	1075.36	-0.16	1992.02	1992.02	1128.46	0.4	1119.4	0.73	1120.54	0.83	1122.33	0.69
1147.28	-0.09	1988.58	24	1147.63	-0.25	1991.01	24	1148.36	-0.32	1991.1	24	1103.44	0.07	1995.99	24	1084.66	0.1	1992.65	24	1109.76	0.3	1991.02	24	1083.03	1083.03	1991.59	24	1074.47	-0.17	1992.32	24	1074.47	-0.17	1992.32	1992.32	1126	0.81	1120.86	0.48	1122.06	0.48	1123.31	0.47
1147.2	-0.06	1988.89	24.1	1143.3	0.34	1991.32	24.1	1147.18	-0.15	1991.41	24.1	1104.01	0	1996.28	24.1	1086.19	-0.11	1992.95	24.1	1110.26	0.24	1991.32	24.1	1082.67	1082.67	1991.89	24.1	1074.97	-0.25	1992.62	24.1	1074.97	-0.25	1992.62	1992.62	1125.95	0.82	1120.25	0.58	1122.06	0.56	1121.98	0.68
1148.84	-0.29	1989.2	24.2	1145.93	-0.01	1991.62	24.2	1147.31	-0.2	1991.72	24.2	1106.82	-0.34	1996.57	24.2	1086.82	-0.16	1993.24	24.2	1108.06	0.54	1991.61	24.2	1082.12	1082.12	1992.19	24.2	1076.83	-0.51	1992.91	24.2	1076.83	-0.51	1992.91	1992.91	1125.67	0.86	1122.32	0.22	1119.68	0.93	1122.3	0.57
1149.31	-0.38	1989.51	24.3	1147.08	-0.21	1991.93	24.3	1147.13	-0.11	1992.02	24.3	1104.14	0.01	1996.86	24.3	1087.14	-0.23	1993.53	24.3	1111.16	0.1	1991.9	24.3	1080.3	1080.3	1992.49	24.3	1078.84	-0.83	1993.21	24.3	1078.84	-0.83	1993.21	1993.21	1127	0.65	1121.51	0.39	1122.19	0.43	1122.61	0.48
1147.31	-0.1	1989.81	24.4	1148.29	-0.37	1992.24	24.4	1148.71	-0.26	1992.33	24.4	1106.3	-0.31	1997.15	24.4	1085.74	-0.07	1993.83	24.4	1111.54	-0.01	1992.2	24.4	1080.62	1080.62	1992.78	24.4	1075.7	-0.3	1993.51	24.4	1075.7	-0.3	1993.51	1993.51	1125.72	0.79	1120.39	0.59	1119.37	0.94	1123.66	0.32
1148.03	-0.21	1990.12	24.5	1145.98	-0.09	1992.55	24.5	1148.18	-0.19	1992.64	24.5	1106.6	-0.33	1997.44	24.5	1084.99	0.05	1994.12	24.5	1107.56	0.5	1992.49	24.5	1082.63	1082.63	1993.08	24.5	1074.55	-0.07	1993.8	24.5	1074.55	-0.07	1993.8	1993.8	1128.48	0.29	1121.2	0.41	1122.41	0.48	1122.01	0.63
1148.26	-0.26	1990.42	24.6	1146	-0.06	1992.85	24.6	1146.58	-0.01	1992.94	24.6	1106.47	-0.32	1997.73	24.6	1086.92	-0.14	1994.41	24.6	1111.96	-0.04	1992.78	24.6	1081.59	1081.59	1993.37	24.6	1077.13	-0.51	1994.1	24.6	1077.13	-0.51	1994.1	1994.1	1125.63	0.85	1118.35	0.89	1122.03	0.52	1121.68	0.77
1147.16	-0.1	1990.72	24.7	1144.03	0.19	1993.16	24.7	1143.2	0.34	1993.25	24.7	1104.87	-0.12	1998.01	24.7	1085.61	0	1994.7	24.7	1111.46	0.06	1993.07	24.7	1083.36	1083.36	1993.66	24.7	1075.95	-0.3	1994.39	24.7	1075.95	-0.3	1994.39	1994.39	1128.76	0.32	1118.94	0.83	1120.68	0.68	1121.96	0.71
1145.65	0.14	1991.03	24.8	1145.83	-0.05	1993.46	24.8	1148.01	-0.26	1993.55	24.8	1104.26	-0.06	1998.3	24.8	1087.22	-0.26	1994.98	24.8	1109.28	0.35	1993.36	24.8	1083.1	1083.1	1993.96	24.8	1075.12	-0.18	1994.68	24.8	1075.12	-0.18	1994.68	1994.68	1127.1	0.66	1120.81	0.4	1120.35	0.74	1121.71	0.71
1145.7	0.14	1991.33	24.9	1146.98	-0.21	1993.76	24.9	1147.56	-0.18	1993.85	24.9	1104.64	-0.11	1998.58	24.9	1087.9	-0.31	1995.27	24.9	1113.07	-0.2	1993.65	24.9	1080.68	1080.68	1994.25	24.9	1077	-0.54	1994.97	24.9	1077	-0.54	1994.97	1994.97	1124.72	1.02	1121.38	0.37	1122.95	0.33	1123.86	0.39
1150.7	-0.53	1991.63	25	1144.6	0.06	1994.07	25	1146.6	-0.02	1994.15	25	1102.81	0.1	1998.87	25	1085.34	0.03	1995.56	25	1110.64	0.09	1993.94	25	1080.61	1080.61	1994.54	25	1077.46	-0.55	1995.26	25	1077.46	-0.55	1995.26	1995.26	1125.94	0.83	1122.83	0.05	1121.95	0.5	1122.37	0.62
1148.56	-0.22	1991.93	25.1	1144	0.16	1994.37	25.1	1148.76	-0.38	1994.46	25.1	1102.51	0.14	1999.15	25.1	1086.34	-0.05	1995.85	25.1	1111.82	-0.08	1994.23	25.1	1081.87	1081.87	1994.83	25.1	1075.8	-0.31	1995.56	25.1	1075.8	-0.31	1995.56	1995.56	1124.63	1.09	1119.86	0.63	1120.3	0.74	1122.66	0.64
1147.68	-0.11	1992.23	25.2	1145.65	-0.02	1994.67	25.2	1146.2	-0.04	1994.76	25.2	1103.11	0.04	1999.44	25.2	1083.03	0.29	1996.13	25.2	1113.7	-0.35	1994.52	25.2	1081.14	1081.14	1995.12	25.2	1075.06	-0.24	1995.85	25.2	1075.06	-0.24	1995.85	1995.85	1126.37	0.78	1119.56	0.63	1122.21	0.47	1121.94	0.75
1146.3	0	1992.53	25.3	1145.86	-0.12	1994.97	25.3	1145.65	0.06	1995.06	25.3	1103.51	-0.02	1999.72	25.3	1084.21	0.14	1996.42	25.3	1111.11	0.04	1994.8	25.3	1082.21	1082.21	1995.41	25.3	1075.68	-0.35	1996.13	25.3	1075.68	-0.35	1996.13	1996.13	1126.15	0.81	1119.52	0.7	1121.23	0.61	1122.67	0.62
1149.92	-0.46	1992.83	25.4	1148.49	-0.45	1995.27	25.4	1147.01	-0.14	1995.35	25.4	1104.84	-0.21	2000	25.4	1083.41	0.3	1996.7	25.4	1113.5	-0.27	1995.09	25.4	1082.1	1082.1	1995.7	25.4	1076.04	-0.45	1996.42	25.4	1076.04	-0.45	1996.42	1996.42	1126.14	0.75	1120.05	0.57	1121.33	0.61	1125.11	0.16
1143.97	0.33	1993.12	25.5	1147.26	-0.28	1995.57	25.5	1147.68	-0.19	1995.65	25.5	1103.31	0.06	2000.28	25.5	1083.89	0.25	1996.99	25.5	1110.86	0.04	1995.38	25.5	1080.98	1080.98	1995.98	25.5	1076.18	-0.43	1996.71	25.5	1076.18	-0.43	1996.71	1996.71	1126.68	0.69	1119.06	0.72	1121.95	0.58	1122.95	0.57
1147.91	-0.2	1993.42	25.6	1145.61	-0.12	1995.86	25.6	1148.49	-0.29	1995.95	25.6	1103.49	-0.01	2000.56	25.6	1086.62	-0.16	1997.27	25.6	1112.17	-0.14	1995.66	25.6	1081.61	1081.61	1996.27	25.6	1075.3	-0.3	1997	25.6	1075.3	-0.3	1997	1997	1127.1	0.65	1122.29	0.11	1122.01	0.55	1122.91	0.56
1144.95	0.2	1993.72	25.7	1143.1	0.26	1996.16	25.7	1146.18	-0.01	1996.25	25.7	1099.58	0.49	2000.84	25.7	1087.2	-0.25	1997.55	25.7	1110.21	0.1	1995.94	25.7	1079.51	1079.51	1996.56	25.7	1074.87	-0.25	1997.28	25.7	1074.87	-0.25	1997.28	1997.28	1127.08	0.61	1119.86	0.55	1122.5	0.42	1120.89	0.91
1146	0	1994.01	25.8	1147.31	-0.3	1996.46	25.8	1147.99	-0.31	1996.54	25.8	1102.09	0.21	2001.12	25.8	1088.25	-0.39	1997.83	25.8	1109.26	0.22	1996.23	25.8	1081.37	1081.37	1996.84	25.8	1076.38	-0.5	1997.57	25.8	1076.38	-0.5	1997.57	1997.57	1128.26	0.4	1119.99	0.51	1122.18	0.45	1123.35	0.5
1150.55	-0.55	1994.3	25.9	1146.61	-0.22	1996.75	25.9	1141.5	0.56	1996.84	25.9	1104.87	-0.16	2001.4	25.9	1088.62	-0.38	1998.11	25.9	1110.39	0.11	1996.51	25.9	1080.16	1080.16	1997.13	25.9	1076.03	-0.43	1997.85	25.9	1076.03	-0.43	1997.85	1997.85	1126.23	0.76	1119.63	0.6	1122.57	0.38	1122.03	0.69
1148.06	-0.2	1994.6	26	1147.46	-0.38	1997.05	26	1146.55	-0.06	1997.13	26	1105.72	-0.28	2001.68	26	1088.62	-0.38	1998.39	26	1111.76	-0.04	1996.79	26	1080.77	1080.77	1997.41	26	1076.75	-0.61	1998.14	26	1076.75	-0.61	1998.14	1998.14	1125.85	0.81	1119.64	0.59	1122.06	0.47	1123.72	0.38
1147.53	-0.17	1994.89	26.1	1144.33	0.03	1997.34	26.1	1144.07	0.23	1997.42	26.1	1104.26	-0.04	2001.96	26.1	1087.05	-0.25	1998.67	26.1	1108.78	0.31	1997.07	26.1	1080.92	1080.92	1997.69	26.1	1075.1	-0.31	1998.42	26.1	1075.1	-0.31	1998.42	1998.42	1127.42	0.54	1120.36	0.48	1118.97	1.03	1123.86	0.39
1146.4	-0.02	1995.18	26.2	1147.11	-0.34	1997.64	26.2	1146.63	-0.07	1997.72	26.2	1104.34	-0.11	2002.23	26.2	1087.17	-0.26	1998.95	26.2	1113.67	-0.28	1997.35	26.2	1083.73	1083.73	1997.98	26.2	1076.21	-0.48	1998.7	26.2	1076.21	-0.48	1998.7	1998.7	1127.5	0.58	1119.66	0.64	1120.43	0.76	1122.18	0.69
1146.53	-0.05	1995.47	26.3	1143.25	0.18	1997.93	26.3	1145.85	-0.02	1998.01	26.3	1105.97	-0.32	2002.51	26.3	1086.74	-0.19	1999.23	26.3	1109.23	0.31	1997.63	26.3	1081.84	1081.84	1998.26	26.3	1074.82	-0.17	1998.99	26.3	1074.82	-0.17	1998.99	1998.99	1128.92	0.38	1118.62	0.86	1119.62	0.95	1122.86	0.64
1148.16	-0.24	1995.76	26.4	1142.05	0.32	1998.22	26.4	1145.53	0.01	1998.3	26.4	1104.82	-0.16	2002.78	26.4	1089.88	-0.54	1999.51	26.4	1107.24	0.57	1997.91	26.4	1083.13	1083.13	1998.54	26.4	1076.11	-0.39	1999.27	26.4	1076.11	-0.39	1999.27	1999.27	1128.43	0.45	1118.69	0.83	1121.16	0.64	1122.59	0.67
1147.83	-0.23	1996.05	26.5	1145.18	-0.13	1998.51	26.5	1142.62	0.43	1998.59	26.5	1103.69	-0.05	2003.06	26.5	1083.86	0.24	1999.79	26.5	1108.58	0.39	1998.19	26.5	1081.26	1081.26	1998.82	26.5	1076.31	-0.4	1999.55	26.5	1076.31	-0.4	1999.55	1999.55	1128.1	0.5	1119.04	0.75	1122.29	0.43	1122.38	0.68
1147.31	-0.14	1996.34	26.6	1147.74	-0.45	1998.8	26.6	1143.87	0.27	1998.88	26.6	1102.61	0.1	2003.33	26.6	1087.39	-0.21	2000.06	26.6	1110.19	0.13	1998.47	26.6	1078.55	1078.55	1999.1	26.6	1077.18	-0.58	1999.83	26.6	1077.18	-0.58	1999.83	1999.83	1126.8	0.73	1119.15	0.73	1121.19	0.59	1123.7	0.42
1147.53	-0.19	1996.63	26.7	1146.36	-0.26	1999.09	26.7	1146.23	-0.01	1999.17	26.7	1104.54	-0.15	2003.61	26.7	1087.07	-0.18	2000.34	26.7	1108.73	0.37	1998.75	26.7	1081.98	1081.98	1999.38	26.7	1076.74	-0.52	2000.11	26.7	1076.74	-0.52	2000.11	2000.11	1128.05	0.5	1119.35	0.65	1122.88	0.28	1122.27	0.62
1148.24	-0.27	1996.92	26.8	1146.48	-0.21	1999.38	26.8	1144.78	0.11	1999.46	26.8	1101.34	0.27	2003.88	26.8	1087.37	-0.2	2000.61	26.8	1108.53	0.31	1999.02	26.8	1077.61	1077.61	1999.66	26.8	1076.29	-0.45	2000.39	26.8	1076.29	-0.45	2000.39	2000.39	1128.12	0.46	1120.76	0.39	1121.18	0.6	1123.02	0.54
1146.45	-0.08	1997.21	26.9	1144.5	0.08	1999.67	26.9	1145.68	0.03	1999.75	26.9	1107.73	-0.6	2004.15	26.9	1086.09	-0.07	2000.89	26.9	1110.41	0.1	1999.3	26.9	1081.53	1081.53	1999.94	26.9	1078.38	-0.74	2000.67	26.9	1078.38	-0.74	2000.67	2000.67	1126.77	0.7	1117.69	0.91	1121.23	0.61	1124.82	0.22
1146.3	-0.04	1997.49	27	1145.08	-0.03	1999.96	27	1147.28	-0.11	2000.03	27	1105.82	-0.26	2004.42	27	1084.94	0.07	2001.16	27	1109.41	0.28	1999.58	27	1080.61	1080.61	2000.22	27	1075	-0.23	2000.94	27	1075	-0.23	2000.94	2000.94	1128.02	0.54	1119.33	0.61	1120.53	0.68	1121.66	0.8
1145.68	0.05	1997.78	27.1	1145.68	-0.09	2000.24	27.1	1148.96	-0.34	2000.32	27.1	1103.36	0.06	2004.7	27.1	1086.72	-0.18	2001.44	27.1	1108.43	0.41	1999.85	27.1	1079.62	1079.62	2000.49	27.1	1077.46	-0.64	2001.22	27.1	1077.46	-0.64	2001.22	2001.22	1127.53	0.52	1119.55	0.58	1118.89	1	1122.2	0.74
1143.25	0.36	1998.06	27.2	1145.6	-0.06	2000.53	27.2	1147.31	-0.16	2000.61	27.2	1104.24	-0.05	2004.97	27.2	1086.62	-0.22	2001.71	27.2	1110.29	0.15	2000.12	27.2	1082.07	1082.07	2000.77	27.2	1075.67	-0.33	2001.5	27.2	1075.67	-0.33	2001.5	2001.5	1128.22	0.38	1120.73	0.37	1121.26	0.64	1123.14	0.51
1149.49	-0.51	1998.35	27.3	1146.81	-0.22	2000.82	27.3	1146.18	-0.05	2000.89	27.3	1102.89	0.07	2005.24	27.3	1087.07	-0.28	2001.98	27.3	1112.01	-0.04	2000.4	27.3	1079.23	1079.23	2001.04	27.3	1075.89	-0.36	2001.77	27.3	1075.89	-0.36	2001.77	2001.77	1128.91	0.31	1120.43	0.44	1122.07	0.38	1121.5	0.81
1146.08	-0.05	1998.63	27.4	1144.45	0.06	2001.1	27.4	1145.55	0.04	2001.18	27.4	1105.92	-0.38	2005.51	27.4	1086.47	-0.2	2002.25	27.4	1110.59	0.13	2000.67	27.4	1080.67	1080.67	2001.32	27.4	1075.47	-0.33	2002.05	27.4	1075.47	-0.33	2002.05	2002.05	1128.84	0.35	1119.18	0.6	1120.36	0.72	1123.4	0.41
1147.58	-0.21	1998.92	27.5	1143.63	0.17	2001.39	27.5	1148.59	-0.31	2001.46	27.5	1102.29	0.11	2005.78	27.5	1084.74	0.03	2002.52	27.5	1112.92	-0.2	2000.94	27.5	1081.17	1081.17	2001.59	27.5	1073.57	0.06	2002.32	27.5	1073.57	0.06	2002.32	2002.32	1127.66	0.47	1120.34	0.43	1119.88	0.76	1122.23	0.6
1147.46	-0.18	1999.2	27.6	1143.15	0.14	2001.67	27.6	1147.31	-0.14	2001.74	27.6	1103.21	0.02	2006.04	27.6	1087.37	-0.32	2002.8	27.6	1112.87	-0.22	2001.22	27.6	1080.49	1080.49	2001.87	27.6	1077.09	-0.52	2002.6	27.6	1077.09	-0.52	2002.6	2002.6	1127.1	0.58	1118.13	0.85	1121.27	0.54	1121.41	0.8
1145.3	0.1	1999.48	27.7	1145.33	-0.13	2001.95	27.7	1146.58	-0.07	2002.03	27.7	1103.94	-0.07	2006.31	27.7	1086.87	-0.22	2003.07	27.7	1111.29	-0.03	2001.49	27.7	1081.85	1081.85	2002.14	27.7	1075.21	-0.24	2002.87	27.7	1075.21	-0.24	2002.87	2002.87	1128.13	0.45	1118.77	0.7	1119.3	0.9	1122.41	0.64
1147.18	-0.17	1999.76	27.8	1146.89	-0.33	2002.24	27.8	1147.43	-0.17	2002.31	27.8	1104.19	-0.13	2006.58	27.8	1085.84	-0.11	2003.34	27.8	1110.69	0.07	2001.76	27.8	1080.32	1080.32	2002.42	27.8	1074.05	-0.07	2003.15	27.8	1074.05	-0.07	2003.15	2003.15	1126.05	0.81	1118.2	0.82	1120.56	0.72	1122.44	0.59
1144.5	0.2	2000.04	27.9	1143.08	0.21	2002.52	27.9	1145.75	0.08	2002.59	27.9	1106.1	-0.35	2006.85	27.9	1085.04	0.05	2003.6	27.9	1110.86	0.06	2002.03	27.9	1079.96	1079.96	2002.69	27.9	1073.62	-0.02	2003.42	27.9	1073.62	-0.02	2003.42	2003.42	1127.66	0.56	1117.84	0.91	1120.17	0.79	1123.95	0.34
1147.53	-0.23	2000.32	28	1144.03	0.09	2002.8	28	1146.63	-0.07	2002.87	28	1102.11	0.16	2007.11	28	1087.12	-0.2	2003.87	28	1110.04	0.21	2002.3	28	1080.49	1080.49	2002.96	28	1075.51	-0.32	2003.69	28	1075.51	-0.32	2003.69	2003.69	1125.67	0.86	1120.58	0.44	1120.95	0.58	1123.21	0.4
1146.25	-0.02	2000.6	28.1	1144.23	0.03	2003.08	28.1	1148.99	-0.35	2003.15	28.1	1104.6	-0.25	2007.38	28.1	1085.86	-0.06	2004.14	28.1	1109.29	0.27	2002.57	28.1	1080	1080	2003.23	28.1	1075.27	-0.26	2003.96	28.1	1075.27	-0.26	2003.96	2003.96	1125.98	0.77	1118.58	0.77	1120.68	0.61	1121.58	0.68
1146.81	-0.12	2000.88	28.2	1145.03	-0.05	2003.36	28.2	1147.36	-0.12	2003.43	28.2	1104.95	-0.27	2007.64	28.2	1085.06	0.08	2004.41	28.2	1109.79	0.21	2002.84	28.2	1081.49	1081.49	2003.5	28.2	1076.94	-0.53	2004.23	28.2	1076.94	-0.53	2004.23	2004.23	1126.36	0.71	1116.86	1.12	1120.68	0.68	1121.12	0.78
1148.46	-0.3	2001.16	28.3	1144.7	-0.02	2003.64	28.3	1148.31	-0.24	2003.71	28.3	1104.92	-0.3	2007.91	28.3	1085.36	0.02	2004.67	28.3	1110.11	0.18	2003.11	28.3	1079.97	1079.97	2003.77	28.3	1075.64	-0.37	2004.5	28.3	1075.64	-0.37	2004.5	2004.5	1126.36	0.72	1120.05	0.49	1121.58	0.53	1122.47	0.62
1147.53	-0.19	2001.44	28.4	1143.15	0.22	2003.92	28.4	1147.96	-0.24	2003.99	28.4	1101.16	0.24	2008.17	28.4	1088.05	-0.33	2004.94	28.4	1110.51	0.16	2003.37	28.4	1081.73	1081.73	2004.04	28.4	1076.78	-0.59	2004.77	28.4	1076.78	-0.59	2004.77	2004.77	1126.56	0.71	1116.45	1.14	1120.42	0.7	1120.2	0.97
1143.6	0.32	2001.72	28.5	1145.23	-0.09	2004.2	28.5	1147.36	-0.16	2004.27	28.5	1101.76	0.12	2008.44	28.5	1085.97	-0.1	2005.21	28.5	1111.59	-0.07	2003.64	28.5	1083.04	1083.04	2004.31	28.5	1076.82	-0.49	2005.04	28.5	1076.82	-0.49	2005.04	2005.04	1127.33	0.6	1120	0.5	1122.08	0.44	1121.83	0.68
1146.93	-0.15	2001.99	28.6	1147.89	-0.43	2004.47	28.6	1147.01	-0.12	2004.54	28.6	1103.94	-0.15	2008.7	28.6	1086.19	-0.17	2005.47	28.6	1108.01	0.42	2003.91	28.6	1080.25	1080.25	2004.58	28.6	1073.39	0.11	2005.31	28.6	1073.39	0.11	2005.31	2005.31	1126.23	0.69	1119.63	0.52	1120.97	0.62	1122.38	0.61
1146.05	-0.02	2002.27	28.7	1145.13	-0.01	2004.75	28.7	1147.28	-0.09	2004.82	28.7	1102.44	0.03	2008.96	28.7	1082.41	0.34	2005.74	28.7	1108.36	0.32	2004.17	28.7	1079.88	1079.88	2004.85	28.7	1077.84	-0.75	2005.58	28.7	1077.84	-0.75	2005.58	2005.58	1125.53	0.92	1117.4	0.89	1118.54	1.07	1121.61	0.71
1145.2	0.08	2002.54	28.8	1145.63	-0.13	2005.03	28.8	1146.8	-0.02	2005.1	28.8	1102.79	-0.05	2009.23	28.8	1086.37	-0.16	2006	28.8	1108.94	0.27	2004.44	28.8	1082.07	1082.07	2005.11	28.8	1077.23	-0.59	2005.85	28.8	1077.23	-0.59	2005.85	2005.85	1128.98	0.37	1117.73	0.76	1120.99	0.67	1121.51	0.72
1147.46	-0.22	2002.82	28.9	1143.5	0.12	2005.3	28.9	1143.85	0.38	2005.37	28.9	1101.64	0.13	2009.49	28.9	1086.47	-0.12	2006.27	28.9	1107.91	0.38	2004.7	28.9	1081.44	1081.44	2005.38	28.9	1075.6	-0.31	2006.11	28.9	1075.6	-0.31	2006.11	2006.11	1128.08	0.52	1118.88	0.6	1121.13	0.6	1122.57	0.54
1146.61	-0.14	2003.09	29	1144.6	0	2005.58	29	1145.38	0.11	2005.65	29	1101.36	0.18	2009.75	29	1088.45	-0.43	2006.53	29	1106.91	0.52	2004.97	29	1076.87	1076.87	2005.65	29	1073.84	0.03	2006.38	29	1073.84	0.03	2006.38	2006.38	1129.76	0.24	1119.41	0.55	1119.04	1	1121.61	0.71
1145.43	0.01	2003.37	29.1	1147.92	-0.4	2005.86	29.1	1146.91	-0.1	2005.92	29.1	1100.81	0.34	2010.01	29.1	1087.12	-0.26	2006.79	29.1	1112.39	-0.13	2005.23	29.1	1081.55	1081.55	2005.91	29.1	1075.92	-0.25	2006.65	29.1	1075.92	-0.25	2006.65	2006.65	1125.84	0.91	1119.4	0.5	1119.98	0.76	1120.69	0.91
1147.91	-0.3	2003.64	29.2	1145.2	-0.06	2006.13	29.2	1149.57	-0.42	2006.2	29.2	1104.06	-0.06	2010.27	29.2	1087.77	-0.36	2007.05	29.2	1109.01	0.3	2005.5	29.2	1080.39	1080.39	2006.18	29.2	1076.62	-0.42	2006.91	29.2	1076.62	-0.42	2006.91	2006.91	1129.38	0.29	1119.65	0.5	1120.5	0.66	1121.14	0.83
1146.81	-0.18	2003.91	29.3	1143.78	0.13	2006.4	29.3	1148.03	-0.25	2006.47	29.3	1102.84	0.11	2010.53	29.3	1088.38	-0.42	2007.32	29.3	1113.44	-0.23	2005.76	29.3	1081.19	1081.19	2006.44	29.3	1073.29	0.11	2007.18	29.3	1073.29	0.11	2007.18	2007.18	1126.41	0.72	1118.03	0.76	1121.36	0.47	1122.61	0.47
1146.98	-0.25	2004.19	29.4	1143.88	0.09	2006.68	29.4	1147.38	-0.15	2006.74	29.4	1103.64	-0.03	2010.79	29.4	1086.64	-0.19	2007.58	29.4	1109.66	0.32	2006.02	29.4	1082.98	1082.98	2006.71	29.4	1076.36	-0.4	2007.44	29.4	1076.36	-0.4	2007.44	2007.44	1125.75	0.89	1118.9	0.58	1122.35	0.33	1121.06	0.71
1148.04	-0.37	2004.46	29.5	1141.3	0.38	2006.95	29.5	1148.94	-0.39	2007.01	29.5	1104.04	-0.15	2011.05	29.5	1086.47	-0.18	2007.84	29.5	1109.11	0.42	2006.28	29.5	1080.22	1080.22	2006.97	29.5	1074.66	-0.16	2007.71	29.5	1074.66	-0.16	2007.71	2007.71	1127.18	0.6	1118.54	0.67	1118.49	0.99	1121.15	0.66
1147.81	-0.3	2004.73	29.6	1144.93	-0.07	2007.22	29.6	1145.55	0.06	2007.29	29.6	1103.47	-0.1	2011.31	29.6	1086.09	-0.17	2008.1	29.6	1111.64	0.05	2006.55	29.6	1080.88	1080.88	2007.24	29.6	1075.12	-0.34	2007.97	29.6	1075.12	-0.34	2007.97	2007.97	1126.1	0.81	1117.96	0.8	1120.52	0.62	1121.45	0.65
1147.86	-0.26	2005	29.7	1145.63	-0.13	2007.49	29.7	1147.01	-0.14	2007.56	29.7	1102.54	0.03	2011.56	29.7	1088.23	-0.4	2008.36	29.7	1114.32	-0.32	2006.81	29.7	1081.26	1081.26	2007.5	29.7	1074.13	-0.19	2008.23	29.7	1074.13	-0.19	2008.23	2008.23	1125.95	0.81	1118.44	0.75	1118.36	0.96	1121.92	0.54
1144.75	0.12	2005.27	29.8	1143.6	0.12	2007.77	29.8	1145.9	0	2007.83	29.8	1105.02	-0.28	2011.82	29.8	1084.54	0.07	2008.62	29.8	1111.56	-0.02	2007.07	29.8	1079.53	1079.53	2007.76	29.8	1076.51	-0.55	2008.5	29.8	1076.51	-0.55	2008.5	2008.5	1127.17	0.62	1116.65	0.98	1121.21	0.47	1124.56	0.08
1144.08	0.21	2005.54	29.9	1147.54	-0.39	2008.04	29.9	1146.76	-0.18	2008.1	29.9	1103.16	0.02	2012.08	29.9	1085.04	0.03	2008.88	29.9	1108.61	0.3	2007.33	29.9	1081.41	1081.41	2008.02	29.9	1076.24	-0.45	2008.76	29.9	1076.24	-0.45	2008.76	2008.76	1128.9	0.34	1117.88	0.77	1119.08	0.92	1120.83	0.76
1146.35	-0.08	2005.81	30	1144.93	-0.07	2008.31	30	1146.31	-0.1	2008.37	30	1102.51	0.12	2012.34	30	1085.11	0.02	2009.14	30	1111.16	0	2007.59	30	1078.72	1078.72	2008.28	30	1075.4	-0.3	2009.02	30	1075.4	-0.3	2009.02	2009.02	1126.78	0.76	1117.96	0.8	1120	0.82	1120.78	0.84
1148.14	-0.31	2006.08	30.1	1141.75	0.34	2008.58	30.1	1144.55	0.14	2008.64	30.1	1103.49	-0.05	2012.59	30.1	1085.09	-0.03	2009.39	30.1	1112.57	-0.18	2007.85	30.1	1080.79	1080.79	2008.55	30.1	1074.58	-0.27	2009.28	30.1	1074.58	-0.27	2009.28	2009.28	1128.19	0.51	1118.92	0.54	1121.14	0.59	1123.43	0.36
1147.66	-0.3	2006.34	30.2	1144.6	-0.06	2008.85	30.2	1147.28	-0.21	2008.91	30.2	1106.2	-0.37	2012.85	30.2	1085.37	-0.08	2009.65	30.2	1109.64	0.19	2008.11	30.2	1081.03	1081.03	2008.81	30.2	1076.84	-0.68	2009.54	30.2	1076.84	-0.68	2009.54	2009.54	1127.69	0.59	1118.39	0.67	1119.16	0.88	1122.82	0.46
1146.53	-0.15	2006.61	30.3	1144.98	-0.05	2009.11	30.3	1148.47	-0.4	2009.17	30.3	1106.53	-0.42	2013.1	30.3	1087.93	-0.42	2009.91	30.3	1112.47	-0.16	2008.36	30.3	1079.55	1079.55	2009.07	30.3	1076.91	-0.64	2009.8	30.3	1076.91	-0.64	2009.8	2009.8	1124	1.22	1117.88	0.77	1119.59	0.83	1122.08	0.6
1145.96	-0.1	2006.88	30.4	1147.19	-0.35	2009.38	30.4	1145.5	-0.02	2009.44	30.4	1102.31	0.02	2013.36	30.4	1083.61	0.14	2010.17	30.4	1107.14	0.55	2008.62	30.4	1079.28	1079.28	2009.33	30.4	1072.33	0.13	2010.06	30.4	1072.33	0.13	2010.06	2010.06	1127.52	0.62	1122.67	-0.09	1121.18	0.61	1123.61	0.24
1143.3	0.28	2007.15	30.5	1145.86	-0.22	2009.65	30.5	1144.9	0.08	2009.71	30.5	1104.04	-0.17	2013.61	30.5	1082.69	0.23	2010.42	30.5	1111.19	-0.01	2008.88	30.5	1079.32	1079.32	2009.59	30.5	1075.41	-0.39	2010.32	30.5	1075.41	-0.39	2010.32	2010.32	1126.52	0.78	1117.66	0.8	1121.7	0.5	1120.88	0.69
1145.03	0.03	2007.41	30.6	1145.96	-0.3	2009.92	30.6	1148.57	-0.4	2009.98	30.6	1101.41	0.2	2013.87	30.6	1087.95	-0.41	2010.68	30.6	1110.44	0.11	2009.14	30.6	1080.28	1080.28	2009.84	30.6	1076	-0.54	2010.58	30.6	1076	-0.54	2010.58	2010.58	1128.69	0.43	1118.84	0.59	1122.18	0.36	1123.5	0.25
1145.1	0	2007.68	30.7	1143.68	0.01	2010.18	30.7	1144.93	0.05	2010.24	30.7	1103.49	-0.11	2014.12	30.7	1085.52	-0.12	2010.93	30.7	1109.49	0.21	2009.39	30.7	1080.34	1080.34	2010.1	30.7	1073.07	-0.02	2010.84	30.7	1073.07	-0.02	2010.84	2010.84	1128.66	0.47	1117.6	0.74	1120.76	0.64	1120.93	0.68
1145.33	-0.07	2007.94	30.8	1144.7	-0.04	2010.45	30.8	1147.13	-0.23	2010.51	30.8	1106.3	-0.49	2014.37	30.8	1085.72	-0.18	2011.19	30.8	1114	-0.41	2009.65	30.8	1082.91	1082.91	2010.36	30.8	1077.66	-0.86	2011.1	30.8	1077.66	-0.86	2011.1	2011.1	1128.13	0.52	1118.78	0.53	1122.73	0.29	1121.98	0.45
1146.71	-0.22	2008.21	30.9	1143.93	0.07	2010.72	30.9	1147.13	-0.23	2010.77	30.9	1101.76	0.1	2014.63	30.9	1087.47	-0.36	2011.44	30.9	1107.13	0.51	2009.91	30.9	1080.69	1080.69	2010.62	30.9	1073.9	-0.22	2011.35	30.9	1073.9	-0.22	2011.35	2011.35	1128.94	0.35	1118.64	0.51	1122.06	0.47	1121.88	0.44
1145.58	-0.07	2008.47	31	1142.9	0.2	2010.98	31	1142.7	0.34	2011.04	31	1102.81	-0.06	2014.88	31	1085.74	-0.13	2011.7	31	1107.78	0.43	2010.16	31	1080.87	1080.87	2010.88	31	1075.87	-0.49	2011.61	31	1075.87	-0.49	2011.61	2011.61	1129.01	0.32	1116.94	0.83	1121.45	0.5	1121.35	0.58
1146.28	-0.19	2008.74	31.1	1140.62	0.49	2011.25	31.1	1144.58	0.03	2011.3	31.1	1103.47	-0.12	2015.13	31.1	1085.64	-0.13	2011.95	31.1	1108.03	0.41	2010.42	31.1	1080.68	1080.68	2011.13	31.1	1074	-0.15	2011.87	31.1	1074	-0.15	2011.87	2011.87	1125.93	0.85	1116.08	1.01	1121.65	0.5	1120.11	0.8
1143.07	0.27	2009	31.2	1146.44	-0.31	2011.51	31.2	1147.36	-0.3	2011.57	31.2	1101.56	0.18	2015.38	31.2	1086.22	-0.2	2012.2	31.2	1111.79	-0.11	2010.67	31.2	1081.87	1081.87	2011.39	31.2	1074.95	-0.3	2012.12	31.2	1074.95	-0.3	2012.12	2012.12	1129.18	0.36	1118.37	0.54	1119.07	1.03	1120.56	0.72
1144.6	0.08	2009.26	31.3	1148.95	-0.61	2011.77	31.3	1145.68	-0.09	2011.83	31.3	1104.32	-0.22	2015.63	31.3	1082.13	0.29	2012.46	31.3	1107.86	0.4	2010.92	31.3	1081.01	1081.01	2011.64	31.3	1074.1	-0.22	2012.38	31.3	1074.1	-0.22	2012.38	2012.38	1125.29	0.99	1118.42	0.54	1121.67	0.54	1120.71	0.71
1144.45	0.12	2009.53	31.4	1142.78	0.19	2012.04	31.4	1143.6	0.22	2012.09	31.4	1105.52	-0.34	2015.88	31.4	1083.59	0.09	2012.71	31.4	1110.36	0.12	2011.18	31.4	1080.02	1080.02	2011.9	31.4	1073.62	-0.17	2012.64	31.4	1073.62	-0.17	2012.64	2012.64	1125.62	0.87	1118.5	0.57	1120.65	0.74	1121.03	0.68
1146.48	-0.13	2009.79	31.5	1145.36	-0.16	2012.3	31.5	1146.36	-0.18	2012.36	31.5	1102.91	0	2016.13	31.5	1087.2	-0.39	2012.96	31.5	1110.91	0.06	2011.43	31.5	1081.06	1081.06	2012.15	31.5	1073.86	-0.16	2012.89	31.5	1073.86	-0.16	2012.89	2012.89	1129.18	0.29	1117.85	0.65	1121.82	0.54	1121.18	0.68
1145.3	0.02	2010.05	31.6	1146.36	-0.28	2012.56	31.6	1146.76	-0.2	2012.62	31.6	1104.52	-0.26	2016.38	31.6	1083.41	0.08	2013.21	31.6	1110.76	0.04	2011.68	31.6	1081.39	1081.39	2012.41	31.6	1072.65	0.01	2013.15	31.6	1072.65	0.01	2013.15	2013.15	1127.51	0.56	1117.78	0.68	1120.31	0.8	1123.56	0.32
1145.55	0.02	2010.31	31.7	1142.25	0.24	2012.83	31.7	1146.56	-0.16	2012.88	31.7	1099.63	0.39	2016.63	31.7	1081.61	0.36	2013.46	31.7	1110.99	0.05	2011.94	31.7	1081.39	1081.39	2012.66	31.7	1073.94	-0.29	2013.4	31.7	1073.94	-0.29	2013.4	2013.4	1127.13	0.68	1116.32	0.87	1120.78	0.68	1122.37	0.54
1144.43	0.15	2010.57	31.8	1143.43	0.07	2013.09	31.8	1144.7	0.08	2013.14	31.8	1102.04	0.11	2016.88	31.8	1084.36	0	2013.72	31.8	1112.32	-0.12	2012.19	31.8	1079.95	1079.95	2012.92	31.8	1074.03	-0.27	2013.65	31.8	1074.03	-0.27	2013.65	2013.65	1127.37	0.62	1118.14	0.59	1123.08	0.28	1120.67	0.86
1143.17	0.33	2010.83	31.9	1145.03	-0.11	2013.35	31.9	1145.2	0.04	2013.4	31.9	1102.71	0	2017.13	31.9	1086.8	-0.29	2013.97	31.9	1106.59	0.61	2012.44	31.9	1079.27	1079.27	2013.17	31.9	1075.44	-0.45	2013.91	31.9	1075.44	-0.45	2013.91	2013.91	1125.12	0.94	1117.8	0.65	1120.6	0.73	1121.42	0.7
1147.18	-0.19	2011.09	32	1145.83	-0.21	2013.61	32	1148.06	-0.36	2013.66	32	1103.74	-0.17	2017.38	32	1083.94	0.07	2014.22	32	1110.71	0.08	2012.69	32	1080.81	1080.81	2013.42	32	1076.21	-0.56	2014.16	32	1076.21	-0.56	2014.16	2014.16	1127.7	0.58	1119.26	0.4	1120.58	0.68	1122.6	0.49
1146.73	-0.07	2011.35	32.1	1142.02	0.25	2013.87	32.1	1145.75	-0.02	2013.92	32.1	1103.04	-0.09	2017.63	32.1	1084.14	0.07	2014.47	32.1	1109.43	0.29	2012.94	32.1	1079.99	1079.99	2013.68	32.1	1074.85	-0.3	2014.41	32.1	1074.85	-0.3	2014.41	2014.41	1128.87	0.38	1118.61	0.56	1119.91	0.71	1123.66	0.32
1148.46	-0.34	2011.61	32.2	1146.08	-0.23	2014.13	32.2	1146.33	-0.05	2014.18	32.2	1105.75	-0.47	2017.88	32.2	1085.94	-0.17	2014.72	32.2	1112.62	-0.12	2013.19	32.2	1080.51	1080.51	2013.93	32.2	1075.19	-0.36	2014.67	32.2	1075.19	-0.36	2014.67	2014.67	1127.48	0.68	1118.22	0.7	1121.75	0.34	1121.13	0.77
1145.08	0.09	2011.87	32.3	1143.78	0.13	2014.39	32.3	1146.25	-0.02	2014.44	32.3	1102.41	0	2018.12	32.3	1083.69	0.11	2014.96	32.3	1106.76	0.66	2013.44	32.3	1079.92	1079.92	2014.18	32.3	1074.24	-0.21	2014.92	32.3	1074.24	-0.21	2014.92	2014.92	1127.78	0.68	1119.73	0.44	1119.95	0.65	1121	0.81
1147.43	-0.23	2012.13	32.4	1143.98	0.05	2014.65	32.4	1147.31	-0.2	2014.7	32.4	1101.19	0.15	2018.37	32.4	1086.2	-0.27	2015.21	32.4	1112.97	-0.16	2013.69	32.4	1080.56	1080.56	2014.43	32.4	1075.4	-0.38	2015.17	32.4	1075.4	-0.38	2015.17	2015.17	1129.96	0.31	1118.81	0.64	1120.2	0.66	1122.52	0.54
1146.53	-0.15	2012.38	32.5	1145.18	-0.15	2014.91	32.5	1146.25	-0.08	2014.96	32.5	1102.66	-0.04	2018.62	32.5	1084.71	-0.04	2015.46	32.5	1110.54	0.11	2013.94	32.5	1079.62	1079.62	2014.68	32.5	1075.76	-0.47	2015.42	32.5	1075.76	-0.47	2015.42	2015.42	1126.93	0.77	1119.36	0.48	1121.85	0.41	1121.38	0.76
1146.11	-0.1	2012.64	32.6	1145.28	-0.19	2015.17	32.6	1150.15	-0.55	2015.22	32.6	1100.16	0.3	2018.86	32.6	1087.25	-0.39	2015.71	32.6	1113.32	-0.26	2014.19	32.6	1078.59	1078.59	2014.93	32.6	1076.24	-0.53	2015.67	32.6	1076.24	-0.53	2015.67	2015.67	1127.33	0.68	1115.36	1.2	1120.38	0.68	1121.64	0.67
1147.09	-0.27	2012.9	32.7	1141.22	0.41	2015.42	32.7	1147.01	-0.14	2015.47	32.7	1103.62	-0.16	2019.11	32.7	1086.55	-0.31	2015.96	32.7	1113.17	-0.22	2014.44	32.7	1080.67	1080.67	2015.18	32.7	1076.26	-0.56	2015.92	32.7	1076.26	-0.56	2015.92	2015.92	1126.75	0.81	1115.71	1.12	1118.87	0.87	1119.98	1.01
1145.63	-0.07	2013.15	32.8	1146.11	-0.26	2015.68	32.8	1147.03	-0.17	2015.73	32.8	1101.61	0.1	2019.36	32.8	1083.09	0.13	2016.2	32.8	1111.99	-0.03	2014.69	32.8	1078.55	1078.55	2015.43	32.8	1078.31	-0.87	2016.17	32.8	1078.31	-0.87	2016.17	2016.17	1127	0.73	1116.24	1	1121.46	0.39	1121.13	0.85
1145.78	-0.05	2013.41	32.9	1142.43	0.19	2015.94	32.9	1146.28	-0.01	2015.99	32.9	1102.71	-0.04	2019.6	32.9	1086.8	-0.39	2016.45	32.9	1107.79	0.57	2014.94	32.9	1079.35	1079.35	2015.68	32.9	1074.85	-0.23	2016.42	32.9	1074.85	-0.23	2016.42	2016.42	1128.61	0.48	1115.77	1.02	1121.14	0.43	1121.43	0.76
1143.02	0.27	2013.67	33	1143.03	0.13	2016.19	33	1145.9	0	2016.24	33	1102.24	-0.01	2019.85	33	1085.49	-0.21	2016.7	33	1114.85	-0.43	2015.18	33	1079.75	1079.75	2015.93	33	1074.8	-0.22	2016.67	33	1074.8	-0.22	2016.67	2016.67	1129.14	0.43	1115.27	1.11	1121.43	0.36	1120.06	0.96
1147.16	-0.26	2013.92	33.1	1145.86	-0.22	2016.45	33.1	1146.23	-0.03	2016.5	33.1	1105.28	-0.42	2020.09	33.1	1083.54	0.03	2016.94	33.1	1114.75	-0.43	2015.43	33.1	1078.77	1078.77	2016.18	33.1	1075.85	-0.46	2016.92	33.1	1075.85	-0.46	2016.92	2016.92	1128.93	0.44	1118.02	0.62	1118.15	0.97	1121.25	0.73
1143.98	0.19	2014.18	33.2	1144.38	0.01	2016.71	33.2	1144.58	0.17	2016.76	33.2	1101.94	0.03	2020.33	33.2	1085.97	-0.22	2017.19	33.2	1109.61	0.26	2015.68	33.2	1080.65	1080.65	2016.43	33.2	1074.72	-0.26	2017.17	33.2	1074.72	-0.26	2017.17	2017.17	1125.05	1.06	1118.91	0.56	1121.59	0.43	1122.64	0.51
1146.61	-0.2	2014.43	33.3	1146.56	-0.3	2016.96	33.3	1144.23	0.21	2017.01	33.3	1104.04	-0.21	2020.58	33.3	1085.57	-0.2	2017.43	33.3	1112.74	-0.19	2015.92	33.3	1081.7	1081.7	2016.68	33.3	1075.18	-0.35	2017.41	33.3	1075.18	-0.35	2017.41	2017.41	1126.88	0.76	1117.33	0.77	1119.86	0.71	1121.4	0.65
1145.2	0	2014.68	33.4	1142.98	0.15	2017.22	33.4	1146	-0.02	2017.27	33.4	1105.25	-0.39	2020.82	33.4	1085.57	-0.2	2017.68	33.4	1106.64	0.59	2016.17	33.4	1079.45	1079.45	2016.92	33.4	1075.49	-0.44	2017.66	33.4	1075.49	-0.44	2017.66	2017.66	1126.73	0.68	1118.21	0.56	1118.88	0.93	1119.37	1.02
1144.9	0.04	2014.94	33.5	1147.14	-0.41	2017.47	33.5	1147.68	-0.21	2017.52	33.5	1104.35	-0.27	2021.06	33.5	1085.42	-0.14	2017.92	33.5	1110.86	0.12	2016.42	33.5	1081.13	1081.13	2017.17	33.5	1074.05	-0.22	2017.91	33.5	1074.05	-0.22	2017.91	2017.91	1127.83	0.52	1117.24	0.75	1119.95	0.73	1121.07	0.7
1145.15	-0.02	2015.19	33.6	1147.57	-0.42	2017.73	33.6	1148.34	-0.27	2017.77	33.6	1104.6	-0.29	2021.31	33.6	1084.69	-0.01	2018.17	33.6	1111.51	0.02	2016.66	33.6	1077.95	1077.95	2017.42	33.6	1075.77	-0.42	2018.16	33.6	1075.77	-0.42	2018.16	2018.16	1127.13	0.6	1117.27	0.79	1119.33	0.84	1122.71	0.47
1147.66	-0.32	2015.44	33.7	1146.68	-0.25	2017.98	33.7	1146.15	0	2018.03	33.7	1102.24	0.03	2021.55	33.7	1086.92	-0.28	2018.41	33.7	1110.71	0.1	2016.91	33.7	1081.07	1081.07	2017.66	33.7	1076.61	-0.56	2018.4	33.7	1076.61	-0.56	2018.4	2018.4	1126.22	0.7	1118.8	0.49	1120.03	0.69	1121.28	0.69
1145.08	0.01	2015.7	33.8	1146.46	-0.2	2018.23	33.8	1145.63	0.05	2018.28	33.8	1104.72	-0.3	2021.79	33.8	1082.81	0.32	2018.66	33.8	1108.98	0.33	2017.15	33.8	1078.97	1078.97	2017.91	33.8	1070.84	0.34	2018.65	33.8	1070.84	0.34	2018.65	2018.65	1127.1	0.57	1118.64	0.59	1120.08	0.69	1119.45	0.98
1146.38	-0.13	2015.95	33.9	1145.1	-0.08	2018.49	33.9	1143.92	0.25	2018.53	33.9	1101.39	0.09	2022.03	33.9	1085.94	-0.13	2018.9	33.9	1109.61	0.24	2017.4	33.9	1078.8	1078.8	2018.16	33.9	1073.37	-0.18	2018.9	33.9	1073.37	-0.18	2018.9	2018.9	1128.56	0.32	1118.28	0.68	1118.41	0.96	1120	0.9
1142.77	0.31	2016.2	34	1142.02	0.35	2018.74	34	1148.87	-0.4	2018.79	34	1097.66	0.66	2022.27	34	1087.6	-0.37	2019.14	34	1112.37	-0.14	2017.64	34	1079.38	1079.38	2018.4	34	1076.14	-0.6	2019.14	34	1076.14	-0.6	2019.14	2019.14	1124.49	1	1117.15	0.81	1121.09	0.51	1122.46	0.47
1143.63	0.19	2016.45	34.1	1144.2	0	2018.99	34.1	1146.2	-0.04	2019.04	34.1	1099.83	0.37	2022.52	34.1	1086.79	-0.23	2019.39	34.1	1109.08	0.31	2017.88	34.1	1081.11	1081.11	2018.65	34.1	1075.08	-0.35	2019.39	34.1	1075.08	-0.35	2019.39	2019.39	1127	0.65	1117.16	0.8	1119.13	0.84	1120.13	0.93
1144.85	0.02	2016.7	34.2	1146.26	-0.2	2019.24	34.2	1146.66	-0.16	2019.29	34.2	1102.34	0.03	2022.76	34.2	1089.28	-0.58	2019.63	34.2	1109.13	0.37	2018.13	34.2	1081.53	1081.53	2018.89	34.2	1074.51	-0.24	2019.63	34.2	1074.51	-0.24	2019.63	2019.63	1125.8	0.89	1116.14	0.99	1121.33	0.45	1119.94	0.91
1143.75	0.18	2016.95	34.3	1144.33	0.03	2019.5	34.3	1148.11	-0.28	2019.54	34.3	1104.02	-0.2	2023	34.3	1085.26	-0.06	2019.87	34.3	1110.76	0.1	2018.37	34.3	1078.61	1078.61	2019.14	34.3	1073.3	-0.06	2019.88	34.3	1073.3	-0.06	2019.88	2019.88	1129.3	0.26	1118.64	0.51	1120.83	0.52	1122.01	0.55
1147.61	-0.28	2017.2	34.4	1145.96	-0.22	2019.75	34.4	1145.25	0.06	2019.79	34.4	1103.79	-0.13	2023.24	34.4	1084.16	0.12	2020.11	34.4	1105.96	0.68	2018.61	34.4	1081.03	1081.03	2019.38	34.4	1076.85	-0.77	2020.12	34.4	1076.85	-0.77	2020.12	2020.12	1127.91	0.48	1118.03	0.61	1119.12	0.78	1120.32	0.86
1145.03	0.03	2017.45	34.5	1145.31	-0.12	2020	34.5	1146.46	-0.12	2020.04	34.5	1102.39	0.07	2023.48	34.5	1085.92	-0.1	2020.35	34.5	1110.86	0.04	2018.85	34.5	1080.53	1080.53	2019.62	34.5	1075.54	-0.45	2020.36	34.5	1075.54	-0.45	2020.36	2020.36	1126.83	0.61	1117.7	0.65	1119.16	0.8	1120.72	0.79
1148.57	-0.44	2017.7	34.6	1146.96	-0.36	2020.25	34.6	1145.3	-0.04	2020.29	34.6	1103.74	-0.15	2023.72	34.6	1085.41	-0.06	2020.59	34.6	1110.84	0.03	2019.1	34.6	1079.58	1079.58	2019.87	34.6	1074.91	-0.32	2020.61	34.6	1074.91	-0.32	2020.61	2020.61	1123.06	1.28	1118.54	0.59	1120.04	0.59	1120.86	0.72
1144.85	0.02	2017.95	34.7	1144.55	-0.06	2020.5	34.7	1146.73	-0.19	2020.54	34.7	1102.21	0.08	2023.96	34.7	1086.17	-0.22	2020.83	34.7	1109.66	0.18	2019.34	34.7	1079.29	1079.29	2020.11	34.7	1072.98	-0.04	2020.85	34.7	1072.98	-0.04	2020.85	2020.85	1126.07	0.78	1117.41	0.71	1119.56	0.71	1121.3	0.65
1146.31	-0.16	2018.2	34.8	1141.87	0.29	2020.75	34.8	1146.06	-0.12	2020.79	34.8	1103.02	-0.08	2024.19	34.8	1083.44	0.15	2021.08	34.8	1111.46	-0.04	2019.58	34.8	1077.49	1077.49	2020.35	34.8	1073.8	-0.22	2021.09	34.8	1073.8	-0.22	2021.09	2021.09	1127.7	0.49	1116.9	0.81	1119.98	0.69	1120.62	0.78
1145.53	-0.05	2018.45	34.9	1142.73	0.17	2021	34.9	1145.25	0	2021.04	34.9	1102.81	-0.02	2024.43	34.9	1087.2	-0.33	2021.32	34.9	1109.64	0.23	2019.82	34.9	1080.91	1080.91	2020.6	34.9	1076.42	-0.72	2021.34	34.9	1076.42	-0.72	2021.34	2021.34	1124.42	1.03	1119.41	0.39	1119.55	0.66	1121.36	0.64
1146.46	-0.16	2018.7	35	1146.46	-0.34	2021.25	35	1145	0.04	2021.29	35	1102.61	-0.06	2024.67	35	1087.12	-0.3	2021.56	35	1109.31	0.26	2020.06	35	1078.1	1078.1	2020.84	35	1075.25	-0.46	2021.58	35	1075.25	-0.46	2021.58	2021.58	1127.11	0.56	1119.11	0.47	1119.18	0.77	1119.42	0.94
1145.98	-0.13	2018.95	35.1	1143.58	0.05	2021.5	35.1	1146.26	-0.12	2021.54	35.1	1101.91	0.04	2024.91	35.1	1085.97	-0.16	2021.79	35.1	1111.49	0.01	2020.3	35.1	1080.69	1080.69	2021.08	35.1	1076.78	-0.67	2021.82	35.1	1076.78	-0.67	2021.82	2021.82	1125.85	0.81	1118.95	0.49	1118.77	0.86	1120.35	0.81
1145.63	-0.11	2019.19	35.2	1143.23	0.09	2021.74	35.2	1142.65	0.26	2021.79	35.2	1101.41	0.08	2025.15	35.2	1087.07	-0.3	2022.03	35.2	1109.18	0.31	2020.54	35.2	1081.34	1081.34	2021.32	35.2	1075.59	-0.44	2022.06	35.2	1075.59	-0.44	2022.06	2022.06	1126.31	0.72	1118.22	0.62	1119.59	0.75	1122.1	0.5
1142.7	0.3	2019.44	35.3	1141.75	0.28	2021.99	35.3	1144.05	0.1	2022.03	35.3	1103.54	-0.15	2025.39	35.3	1082.06	0.32	2022.27	35.3	1111.46	0.04	2020.78	35.3	1081.31	1081.31	2021.56	35.3	1075.32	-0.42	2022.3	35.3	1075.32	-0.42	2022.3	2022.3	1128.41	0.39	1118.77	0.54	1121.04	0.51	1122.91	0.39
1144.1	0.12	2019.69	35.4	1146.49	-0.33	2022.24	35.4	1145.58	-0.05	2022.28	35.4	1100.13	0.31	2025.62	35.4	1086.9	-0.33	2022.51	35.4	1110.16	0.16	2021.02	35.4	1080.66	1080.66	2021.8	35.4	1073.78	-0.2	2022.55	35.4	1073.78	-0.2	2022.55	2022.55	1127.02	0.62	1116.94	0.91	1119.4	0.74	1120.18	0.84
1146.15	-0.08	2019.94	35.5	1144.05	0	2022.49	35.5	1146.26	-0.16	2022.53	35.5	1100.66	0.24	2025.86	35.5	1084.46	-0.02	2022.75	35.5	1112.34	-0.13	2021.26	35.5	1080.36	1080.36	2022.04	35.5	1073.66	-0.16	2022.79	35.5	1073.66	-0.16	2022.79	2022.79	1126.33	0.76	1117.74	0.75	1120.2	0.57	1120.35	0.82
1145.75	-0.04	2020.18	35.6	1145.36	-0.16	2022.73	35.6	1147.66	-0.32	2022.78	35.6	1101.76	0.06	2026.1	35.6	1084.59	-0.05	2022.99	35.6	1111.11	0.06	2021.5	35.6	1081.13	1081.13	2022.28	35.6	1075.93	-0.58	2023.03	35.6	1075.93	-0.58	2023.03	2023.03	1130.51	0.08	1119.78	0.44	1121.2	0.33	1120.27	0.86
1144.38	0.17	2020.43	35.7	1145.56	-0.14	2022.98	35.7	1145.68	-0.05	2023.02	35.7	1103.69	-0.17	2026.33	35.7	1086.37	-0.32	2023.23	35.7	1116.84	-0.64	2021.74	35.7	1080.43	1080.43	2022.52	35.7	1075.93	-0.59	2023.27	35.7	1075.93	-0.59	2023.27	2023.27	1129.56	0.23	1117.18	0.85	1119.36	0.72	1122.43	0.44
1145.13	0.11	2020.67	35.8	1140.17	0.49	2023.23	35.8	1144.03	0.11	2023.27	35.8	1099.73	0.29	2026.57	35.8	1083.16	0.14	2023.46	35.8	1112.14	-0.01	2021.98	35.8	1080.07	1080.07	2022.76	35.8	1075.22	-0.49	2023.51	35.8	1075.22	-0.49	2023.51	2023.51	1129.03	0.37	1117.93	0.69	1119.92	0.62	1120.73	0.76
1147.28	-0.23	2020.92	35.9	1143.2	0.04	2023.47	35.9	1145.61	-0.14	2023.51	35.9	1102.34	-0.07	2026.8	35.9	1086.5	-0.33	2023.7	35.9	1111.99	0.03	2022.21	35.9	1081.26	1081.26	2023	35.9	1072.92	-0.02	2023.75	35.9	1072.92	-0.02	2023.75	2023.75	1127.67	0.62	1119.12	0.46	1119.25	0.73	1121.28	0.68
1144.55	0.1	2021.16	36	1144.3	-0.06	2023.72	36	1143.78	0.09	2023.76	36	1101.46	0.12	2027.04	36	1084.24	-0.03	2023.94	36	1112.96	-0.06	2022.45	36	1081.75	1081.75	2023.24	36	1073.82	-0.1	2023.99	36	1073.82	-0.1	2023.99	2023.99	1127.63	0.61	1118.5	0.57	1118.55	0.89	1120.43	0.77
1143.58	0.19	2021.41	36.1	1146.59	-0.33	2023.97	36.1	1146.68	-0.21	2024	36.1	1103.97	-0.18	2027.27	36.1	1082.91	0.14	2024.17	36.1	1113.87	-0.24	2022.69	36.1	1081.33	1081.33	2023.48	36.1	1074.56	-0.24	2024.22	36.1	1074.56	-0.24	2024.22	2024.22	1125.16	0.96	1118.08	0.68	1120.43	0.61	1119.95	0.9
1147.04	-0.29	2021.65	36.2	1143.83	-0.01	2024.21	36.2	1148.47	-0.4	2024.25	36.2	1103.84	-0.23	2027.51	36.2	1085.85	-0.25	2024.41	36.2	1109.61	0.28	2022.93	36.2	1081.21	1081.21	2023.72	36.2	1074.6	-0.3	2024.46	36.2	1074.6	-0.3	2024.46	2024.46	1128.48	0.37	1117.95	0.65	1120.4	0.58	1123.64	0.27
1144.7	0.08	2021.9	36.3	1145.26	-0.18	2024.46	36.3	1145.93	-0.11	2024.49	36.3	1104.65	-0.29	2027.74	36.3	1084.84	-0.09	2024.65	36.3	1110.86	0.1	2023.16	36.3	1080.8	1080.8	2023.96	36.3	1072.8	0.02	2024.7	36.3	1072.8	0.02	2024.7	2024.7	1126.68	0.68	1119.98	0.29	1121.75	0.34	1121.17	0.7
1145.23	0.03	2022.14	36.4	1145.33	-0.17	2024.7	36.4	1146.18	-0.15	2024.74	36.4	1104.15	-0.25	2027.98	36.4	1083.44	0.09	2024.88	36.4	1111.54	0.03	2023.4	36.4	1079.76	1079.76	2024.2	36.4	1075.07	-0.33	2024.94	36.4	1075.07	-0.33	2024.94	2024.94	1126.73	0.76	1118.46	0.56	1123.43	0.04	1122.25	0.49
1145.81	-0.14	2022.38	36.5	1144.75	-0.06	2024.94	36.5	1145.55	-0.08	2024.98	36.5	1102.39	-0.03	2028.21	36.5	1081.63	0.31	2025.12	36.5	1111.86	0.02	2023.64	36.5	1079.34	1079.34	2024.43	36.5	1076.65	-0.62	2025.18	36.5	1076.65	-0.62	2025.18	2025.18	1130.45	0.1	1118.76	0.47	1121.05	0.5	1122.23	0.53
1146.84	-0.27	2022.63	36.6	1145.38	-0.15	2025.19	36.6	1144.88	-0.03	2025.23	36.6	1101.74	0.09	2028.45	36.6	1083.96	0.04	2025.35	36.6	1113.39	-0.21	2023.87	36.6	1079.75	1079.75	2024.67	36.6	1076.89	-0.68	2025.41	36.6	1076.89	-0.68	2025.41	2025.41	1126.29	0.83	1118.9	0.49	1120	0.65	1121.65	0.58
1147.91	-0.36	2022.87	36.7	1143.78	0.07	2025.43	36.7	1145.46	-0.1	2025.47	36.7	1102.81	-0.04	2028.68	36.7	1084.69	-0.09	2025.59	36.7	1112.37	-0.1	2024.11	36.7	1081.95	1081.95	2024.91	36.7	1074.45	-0.31	2025.65	36.7	1074.45	-0.31	2025.65	2025.65	1124.9	1.06	1119.41	0.32	1119.05	0.82	1122.33	0.37
1145.83	-0.11	2023.11	36.8	1143.18	0.11	2025.68	36.8	1146.58	-0.21	2025.71	36.8	1102.29	0.03	2028.91	36.8	1085.27	-0.14	2025.82	36.8	1111.09	-0.01	2024.34	36.8	1079.85	1079.85	2025.15	36.8	1075.54	-0.52	2025.89	36.8	1075.54	-0.52	2025.89	2025.89	1125.85	0.89	1118.96	0.48	1120.55	0.49	1121.73	0.45
1145.48	-0.07	2023.35	36.9	1142.02	0.27	2025.92	36.9	1144.73	0.03	2025.95	36.9	1101.94	0.05	2029.15	36.9	1082.36	0.2	2026.06	36.9	1110.14	0.17	2024.58	36.9	1080.51	1080.51	2025.38	36.9	1074.57	-0.34	2026.13	36.9	1074.57	-0.34	2026.13	2026.13	1125.25	0.97	1117.8	0.65	1120.91	0.47	1121.99	0.35
1145.58	-0.11	2023.6	37	1145.66	-0.14	2026.16	37	1147.47	-0.42	2026.2	37	1101.24	0.17	2029.38	37	1085.54	-0.21	2026.29	37	1110.44	0.11	2024.81	37	1078.5	1078.5	2025.62	37	1074.39	-0.21	2026.36	37	1074.39	-0.21	2026.36	2026.36	1126.47	0.78	1117.7	0.65	1121.23	0.44	1122.48	0.37
1147.11	-0.28	2023.84	37.1	1144.73	-0.01	2026.4	37.1	1146.31	-0.26	2026.44	37.1	1104.42	-0.26	2029.61	37.1	1083.49	0.05	2026.52	37.1	1110.31	0.1	2025.05	37.1	1081.62	1081.62	2025.85	37.1	1074.3	-0.23	2026.6	37.1	1074.3	-0.23	2026.6	2026.6	1126.02	0.79	1119.01	0.47	1121.26	0.48	1124.1	0.09
1147.54	-0.31	2024.08	37.2	1148.47	-0.54	2026.65	37.2	1145.23	-0.07	2026.68	37.2	1103.32	-0.08	2029.84	37.2	1085.09	-0.13	2026.76	37.2	1112.47	-0.2	2025.28	37.2	1078.57	1078.57	2026.09	37.2	1074.72	-0.34	2026.83	37.2	1074.72	-0.34	2026.83	2026.83	1126.8	0.66	1116	0.98	1120.47	0.62	1120.55	0.73
1148.72	-0.48	2024.32	37.3	1148.67	-0.54	2026.89	37.3	1145.28	-0.11	2026.92	37.3	1101.51	0.1	2030.07	37.3	1085.24	-0.19	2026.99	37.3	1106.36	0.58	2025.52	37.3	1080.34	1080.34	2026.32	37.3	1074.35	-0.23	2027.07	37.3	1074.35	-0.23	2027.07	2027.07	1126.32	0.78	1119	0.42	1120.29	0.59	1120.86	0.71
1145.4	-0.08	2024.56	37.4	1147.47	-0.44	2027.13	37.4	1146.21	-0.22	2027.16	37.4	1102.39	-0.01	2030.31	37.4	1086.75	-0.39	2027.22	37.4	1107.26	0.44	2025.75	37.4	1079.22	1079.22	2026.56	37.4	1077.36	-0.71	2027.3	37.4	1077.36	-0.71	2027.3	2027.3	1125.56	0.88	1117.78	0.61	1118.6	0.81	1122.56	0.47
1143.65	0.14	2024.8	37.5	1144.68	-0.09	2027.37	37.5	1144.63	-0.01	2027.4	37.5	1102.11	0.02	2030.54	37.5	1085.07	-0.2	2027.46	37.5	1108.36	0.28	2025.98	37.5	1079.42	1079.42	2026.79	37.5	1072.87	-0.02	2027.54	37.5	1072.87	-0.02	2027.54	2027.54	1127.56	0.48	1118.27	0.62	1122.56	0.23	1120.15	0.89
1145.48	-0.07	2025.04	37.6	1147.37	-0.46	2027.61	37.6	1144.88	-0.05	2027.64	37.6	1104.82	-0.3	2030.77	37.6	1086.6	-0.43	2027.69	37.6	1109.96	0.06	2026.22	37.6	1080.83	1080.83	2027.03	37.6	1075.24	-0.45	2027.77	37.6	1075.24	-0.45	2027.77	2027.77	1127.15	0.58	1118.2	0.57	1119.88	0.61	1121.53	0.6
1146.33	-0.19	2025.28	37.7	1146.26	-0.28	2027.85	37.7	1146.31	-0.18	2027.88	37.7	1104.75	-0.29	2031	37.7	1082.89	0.05	2027.92	37.7	1112.19	-0.19	2026.45	37.7	1081.43	1081.43	2027.26	37.7	1075.91	-0.55	2028.01	37.7	1075.91	-0.55	2028.01	2028.01	1128.3	0.42	1118.79	0.51	1119.65	0.65	1123.04	0.35
1143.9	0.18	2025.52	37.8	1142.8	0.18	2028.09	37.8	1145.1	0	2028.12	37.8	1099.73	0.33	2031.23	37.8	1085.77	-0.28	2028.15	37.8	1111.77	-0.16	2026.68	37.8	1082	1082	2027.5	37.8	1073.57	-0.18	2028.24	37.8	1073.57	-0.18	2028.24	2028.24	1125.09	1	1117.61	0.72	1118.48	0.92	1120.8	0.73
1145.48	-0.07	2025.76	37.9	1144.78	-0.11	2028.33	37.9	1143.45	0.2	2028.36	37.9	1105.4	-0.43	2031.46	37.9	1084.29	-0.09	2028.38	37.9	1108.56	0.28	2026.92	37.9	1077.66	1077.66	2027.73	37.9	1075.12	-0.49	2028.48	37.9	1075.12	-0.49	2028.48	2028.48	1125.67	0.94	1117.88	0.69	1119.69	0.67	1120.17	0.86
1148.17	-0.42	2026	38	1143.78	0.09	2028.57	38	1143.15	0.2	2028.6	38	1096.31	0.8	2031.69	38	1084.67	-0.12	2028.62	38	1110.34	0.07	2027.15	38	1079.41	1079.41	2027.97	38	1074.68	-0.35	2028.71	38	1074.68	-0.35	2028.71	2028.71	1127.64	0.59	1117.56	0.72	1120.85	0.5	1122.89	0.35
1143.9	0.16	2026.24	38.1	1144.53	-0.01	2028.81	38.1	1143.53	0.15	2028.84	38.1	1103.67	-0.2	2031.92	38.1	1086.62	-0.38	2028.85	38.1	1109.66	0.16	2027.38	38.1	1080.28	1080.28	2028.2	38.1	1074.07	-0.26	2028.94	38.1	1074.07	-0.26	2028.94	2028.94	1127.13	0.69	1118.72	0.54	1122.6	0.18	1121.09	0.67
1144.53	0.07	2026.47	38.2	1144.1	0	2029.05	38.2	1146.18	-0.21	2029.08	38.2	1103.02	-0.14	2032.15	38.2	1085.07	-0.18	2029.08	38.2	1112.9	-0.27	2027.61	38.2	1080.88	1080.88	2028.43	38.2	1074.92	-0.41	2029.18	38.2	1074.92	-0.41	2029.18	2029.18	1126.52	0.78	1117.94	0.67	1119.65	0.73	1120.02	0.86
1145.86	-0.1	2026.71	38.3	1145.43	-0.19	2029.29	38.3	1147.49	-0.33	2029.32	38.3	1102.09	0.03	2032.38	38.3	1087.15	-0.41	2029.31	38.3	1109.79	0.17	2027.84	38.3	1080.41	1080.41	2028.66	38.3	1071.88	0.12	2029.41	38.3	1071.88	0.12	2029.41	2029.41	1125.63	0.93	1119.89	0.35	1120.86	0.47	1120.85	0.74
1146.13	-0.11	2026.95	38.4	1144.53	-0.07	2029.53	38.4	1145.76	-0.1	2029.56	38.4	1100.96	0.16	2032.61	38.4	1086.45	-0.35	2029.54	38.4	1112.09	-0.15	2028.07	38.4	1080.8	1080.8	2028.9	38.4	1073.9	-0.23	2029.64	38.4	1073.9	-0.23	2029.64	2029.64	1126.39	0.75	1116.9	0.89	1120.93	0.53	1121.41	0.64
1146.01	-0.1	2027.19	38.5	1145.41	-0.22	2029.77	38.5	1144.13	0.07	2029.8	38.5	1101.36	0.08	2032.84	38.5	1087.03	-0.44	2029.77	38.5	1107.56	0.52	2028.31	38.5	1081.66	1081.66	2029.13	38.5	1076.37	-0.65	2029.88	38.5	1076.37	-0.65	2029.88	2029.88	1127.65	0.5	1118.05	0.66	1119.89	0.75	1123.08	0.37
1146.41	-0.16	2027.42	38.6	1143.8	0.04	2030	38.6	1144.9	0.02	2030.03	38.6	1102.79	-0.09	2033.07	38.6	1086.35	-0.31	2030	38.6	1111.41	0.02	2028.54	38.6	1082.07	1082.07	2029.36	38.6	1072.93	-0.04	2030.11	38.6	1072.93	-0.04	2030.11	2030.11	1125.75	0.82	1118.35	0.58	1119.53	0.76	1121.18	0.69
1147.14	-0.33	2027.66	38.7	1146.41	-0.34	2030.24	38.7	1145.3	-0.04	2030.27	38.7	1101.69	0.09	2033.29	38.7	1085.37	-0.18	2030.23	38.7	1109.46	0.24	2028.77	38.7	1082.52	1082.52	2029.59	38.7	1074.32	-0.34	2030.34	38.7	1074.32	-0.34	2030.34	2030.34	1125.06	0.96	1117.1	0.82	1121.18	0.52	1119.63	0.92
1142.37	0.29	2027.9	38.8	1145.88	-0.19	2030.48	38.8	1147.29	-0.29	2030.51	38.8	1103.9	-0.25	2033.52	38.8	1084.46	-0.04	2030.46	38.8	1109.66	0.18	2029	38.8	1079.99	1079.99	2029.82	38.8	1074.61	-0.39	2030.57	38.8	1074.61	-0.39	2030.57	2030.57	1124.87	0.95	1118.68	0.53	1118.54	0.91	1121.03	0.69
1143.58	0.13	2028.14	38.9	1144.13	0.03	2030.72	38.9	1145	0.02	2030.75	38.9	1100.71	0.16	2033.75	38.9	1087.88	-0.48	2030.69	38.9	1109.84	0.11	2029.23	38.9	1080.46	1080.46	2030.06	38.9	1073.26	-0.16	2030.8	38.9	1073.26	-0.16	2030.8	2030.8	1126.61	0.63	1117.77	0.78	1119.82	0.7	1119.4	0.97
1144.2	0.02	2028.37	39	1145.43	-0.11	2030.95	39	1147.69	-0.35	2030.98	39	1102.72	-0.1	2033.98	39	1087.35	-0.41	2030.92	39	1109.13	0.29	2029.46	39	1079.35	1079.35	2030.29	39	1073.08	-0.12	2031.03	39	1073.08	-0.12	2031.03	2031.03	1125.55	0.81	1118.09	0.67	1118.38	0.85	1123.68	0.21
1142.97	0.25	2028.61	39.1	1143.63	0.07	2031.19	39.1	1145.63	-0.07	2031.22	39.1	1102.67	-0.1	2034.21	39.1	1084.54	-0.07	2031.14	39.1	1113.04	-0.23	2029.69	39.1	1080.36	1080.36	2030.52	39.1	1077.29	-0.84	2031.26	39.1	1077.29	-0.84	2031.26	2031.26	1127.63	0.44	1119.29	0.43	1120.1	0.49	1121.81	0.55
1142.92	0.25	2028.84	39.2	1146.28	-0.25	2031.43	39.2	1145.91	-0.18	2031.46	39.2	1102.54	-0.07	2034.43	39.2	1084.29	-0.01	2031.37	39.2	1108.13	0.41	2029.92	39.2	1081.38	1081.38	2030.75	39.2	1072.55	-0.07	2031.5	39.2	1072.55	-0.07	2031.5	2031.5	1124.75	0.97	1118.13	0.6	1121.03	0.37	1123.16	0.31
1144.78	-0.03	2029.08	39.3	1145.26	-0.12	2031.66	39.3	1144.65	0	2031.69	39.3	1102.94	-0.15	2034.66	39.3	1085.64	-0.17	2031.6	39.3	1112.97	-0.22	2030.15	39.3	1082.33	1082.33	2030.98	39.3	1074.52	-0.41	2031.73	39.3	1074.52	-0.41	2031.73	2031.73	1125.93	0.77	1117.11	0.72	1120.82	0.38	1122	0.5
1145.41	-0.12	2029.31	39.4	1143.23	0.21	2031.9	39.4	1142.7	0.28	2031.93	39.4	1105.76	-0.53	2034.89	39.4	1086.14	-0.23	2031.83	39.4	1110.51	0.12	2030.37	39.4	1080.23	1080.23	2031.21	39.4	1071.7	0.09	2031.96	39.4	1071.7	0.09	2031.96	2031.96	1124.3	1.06	1116.08	0.92	1117.32	0.95	1124.32	0.15
1146.48	-0.25	2029.55	39.5	1143.63	0.13	2032.14	39.5	1146.71	-0.28	2032.16	39.5	1102.06	-0.04	2035.11	39.5	1085.12	-0.1	2032.06	39.5	1110.09	0.11	2030.6	39.5	1080.96	1080.96	2031.44	39.5	1075.07	-0.57	2032.19	39.5	1075.07	-0.57	2032.19	2032.19	1124.72	1.02	1120.16	0.16	1117.45	0.9	1122.43	0.44
1144.98	-0.05	2029.78	39.6	1145.63	-0.15	2032.37	39.6	1145.46	-0.1	2032.4	39.6	1103.97	-0.26	2035.34	39.6	1083.96	0	2032.28	39.6	1111.09	-0.01	2030.83	39.6	1080.49	1080.49	2031.67	39.6	1072.56	-0.16	2032.42	39.6	1072.56	-0.16	2032.42	2032.42	1126.8	0.65	1118.61	0.55	1115.22	1.27	1121.68	0.52
1142.77	0.23	2030.02	39.7	1141.82	0.35	2032.61	39.7	1144.65	0.04	2032.63	39.7	1100.29	0.19	2035.57	39.7	1084.39	-0.07	2032.51	39.7	1109.24	0.23	2031.06	39.7	1080.26	1080.26	2031.9	39.7	1074.23	-0.43	2032.65	39.7	1074.23	-0.43	2032.65	2032.65	1127.81	0.48	1119.59	0.35	1117.56	0.88	1120.83	0.6
1144.1	0.08	2030.25	39.8	1144.45	-0.02	2032.84	39.8	1141.82	0.35	2032.87	39.8	1101.26	0	2035.79	39.8	1086.47	-0.36	2032.74	39.8	1109.94	0.11	2031.29	39.8	1079.24	1079.24	2032.13	39.8	1074.04	-0.37	2032.87	39.8	1074.04	-0.37	2032.87	2032.87	1127.68	0.45	1116.08	0.92	1118.68	0.68	1120.59	0.67
1145.15	-0.02	2030.49	39.9	1146.79	-0.29	2033.08	39.9	1146.68	-0.25	2033.1	39.9	1104.58	-0.46	2036.02	39.9	1085.37	-0.16	2032.97	39.9	1111.24	0.03	2031.51	39.9	1080.2	1080.2	2032.36	39.9	1074.83	-0.58	2033.1	39.9	1074.83	-0.58	2033.1	2033.1	1125.7	0.81	1118.31	0.55	1118.99	0.59	1120.41	0.72
1144.05	0.12	2030.72	40	1144.58	-0.01	2033.31	40	1144.98	-0.01	2033.34	40	1101.21	0.02	2036.24	40	1087.68	-0.46	2033.19	40	1107.96	0.42	2031.74	40	1080.63	1080.63	2032.58	40	1071.7	0.01	2033.33	40	1071.7	0.01	2033.33	2033.33	1126.76	0.63	1118.4	0.49	1118.88	0.61	1123.82	0.15
1146.33	-0.19	2030.95	40.1	1144.43	0.03	2033.54	40.1	1144.75	0.04	2033.57	40.1	1103.09	-0.23	2036.47	40.1	1084.99	-0.15	2033.42	40.1	1111.21	-0.04	2031.97	40.1	1079.29	1079.29	2032.81	40.1	1074.81	-0.48	2033.56	40.1	1074.81	-0.48	2033.56	2033.56	1126.62	0.7	1116.51	0.8	1120.6	0.41	1120.96	0.64
1143.65	0.12	2031.19	40.2	1143.63	0.11	2033.78	40.2	1146.61	-0.24	2033.8	40.2	1100.44	0.19	2036.69	40.2	1086.85	-0.37	2033.65	40.2	1109.59	0.19	2032.2	40.2	1080.15	1080.15	2033.04	40.2	1076.16	-0.71	2033.79	40.2	1076.16	-0.71	2033.79	2033.79	1126.37	0.7	1118.16	0.48	1122.86	0.08	1121.63	0.52
1145.81	-0.18	2031.42	40.3	1141.5	0.38	2034.01	40.3	1145.5	-0.08	2034.04	40.3	1102.67	-0.08	2036.92	40.3	1085.49	-0.19	2033.87	40.3	1113.5	-0.37	2032.42	40.3	1079.87	1079.87	2033.27	40.3	1073.95	-0.3	2034.02	40.3	1073.95	-0.3	2034.02	2034.02	1125.48	0.84	1114.84	1.08	1120.14	0.51	1121.35	0.57
1143.88	0.09	2031.65	40.4	1146.19	-0.27	2034.25	40.4	1141.42	0.45	2034.27	40.4	1104.77	-0.36	2037.14	40.4	1086.52	-0.36	2034.1	40.4	1110.94	0.01	2032.65	40.4	1079.74	1079.74	2033.5	40.4	1075.18	-0.5	2034.25	40.4	1075.18	-0.5	2034.25	2034.25	1127.41	0.48	1116.43	0.84	1118.5	0.74	1120.19	0.75
1145.18	-0.11	2031.88	40.5	1143.08	0.09	2034.48	40.5	1145.58	-0.09	2034.5	40.5	1102.14	-0.03	2037.37	40.5	1087.23	-0.4	2034.32	40.5	1109.14	0.25	2032.88	40.5	1079.64	1079.64	2033.72	40.5	1074	-0.31	2034.47	40.5	1074	-0.31	2034.47	2034.47	1127.6	0.42	1116.96	0.71	1119.01	0.63	1123.01	0.23
1144.78	-0.07	2032.12	40.6	1144.03	-0.01	2034.71	40.6	1145	-0.06	2034.74	40.6	1101.04	0.11	2037.59	40.6	1087	-0.39	2034.55	40.6	1110.96	0	2033.1	40.6	1080.17	1080.17	2033.95	40.6	1073.62	-0.25	2034.7	40.6	1073.62	-0.25	2034.7	2034.7	1125.51	0.8	1115.78	0.93	1119.8	0.5	1123.26	0.23
1143.8	0.06	2032.35	40.7	1144.18	-0.03	2034.94	40.7	1144.78	-0.01	2034.97	40.7	1103.09	-0.15	2037.82	40.7	1087.98	-0.52	2034.77	40.7	1109.94	0.13	2033.33	40.7	1079.32	1079.32	2034.18	40.7	1076.77	-0.8	2034.93	40.7	1076.77	-0.8	2034.93	2034.93	1125.62	0.78	1115.45	0.97	1117.6	0.89	1119.19	0.91
1146.26	-0.26	2032.58	40.8	1143.98	0.01	2035.18	40.8	1146.21	-0.14	2035.2	40.8	1101.59	0.03	2038.04	40.8	1089.06	-0.63	2035	40.8	1110.66	0.02	2033.55	40.8	1081.24	1081.24	2034.41	40.8	1074.15	-0.31	2035.15	40.8	1074.15	-0.31	2035.15	2035.15	1125.85	0.74	1118.4	0.5	1121.46	0.23	1119.62	0.78
1144.6	-0.02	2032.81	40.9	1145.48	-0.23	2035.41	40.9	1147.01	-0.28	2035.43	40.9	1103.34	-0.19	2038.26	40.9	1083.49	0.07	2035.22	40.9	1109.64	0.15	2033.78	40.9	1080.42	1080.42	2034.63	40.9	1075.46	-0.56	2035.38	40.9	1075.46	-0.56	2035.38	2035.38	1127.19	0.51	1119.15	0.42	1119.84	0.51	1119.21	0.88
1144.38	-0.01	2033.04	41	1144.23	-0.07	2035.64	41	1147.41	-0.3	2035.66	41	1101.74	0.03	2038.49	41	1082.44	0.15	2035.45	41	1106.83	0.51	2034	41	1080.22	1080.22	2034.86	41	1073.78	-0.27	2035.61	41	1073.78	-0.27	2035.61	2035.61	1127.23	0.61	1117.82	0.62	1118.76	0.71	1121.67	0.46
1146.59	-0.29	2033.27	41.1	1143.58	0.03	2035.87	41.1	1146.38	-0.21	2035.9	41.1	1101.49	0.03	2038.71	41.1	1081.58	0.29	2035.67	41.1	1112.24	-0.17	2034.23	41.1	1081.33	1081.33	2035.08	41.1	1073.99	-0.29	2035.83	41.1	1073.99	-0.29	2035.83	2035.83	1125.38	0.85	1116.13	0.92	1116.91	1.04	1118.76	0.96
1143.58	0.11	2033.5	41.2	1143.68	0.05	2036.1	41.2	1145.51	-0.1	2036.13	41.2	1101.09	0.03	2038.93	41.2	1086.3	-0.35	2035.9	41.2	1110.34	0.07	2034.45	41.2	1078.85	1078.85	2035.31	41.2	1075.27	-0.49	2036.06	41.2	1075.27	-0.49	2036.06	2036.06	1125.62	0.87	1115.12	1.11	1116.9	1.06	1121.72	0.46
1147.42	-0.4	2033.74	41.3	1145.36	-0.18	2036.34	41.3	1145.51	-0.18	2036.36	41.3	1103.05	-0.25	2039.16	41.3	1082.91	0.08	2036.12	41.3	1109.36	0.12	2034.68	41.3	1078.65	1078.65	2035.54	41.3	1073.2	-0.15	2036.29	41.3	1073.2	-0.15	2036.29	2036.29	1124.53	1.01	1118.23	0.53	1120.4	0.49	1122.66	0.31
1146.66	-0.32	2033.97	41.4	1143.18	0.11	2036.57	41.4	1144.13	-0.01	2036.59	41.4	1098.36	0.42	2039.38	41.4	1083.56	-0.06	2036.34	41.4	1110.51	0	2034.9	41.4	1080.94	1080.94	2035.76	41.4	1075.44	-0.53	2036.51	41.4	1075.44	-0.53	2036.51	2036.51	1124.99	0.99	1118.16	0.55	1118.86	0.72	1122.2	0.41
1144.23	0.01	2034.2	41.5	1145.01	-0.16	2036.8	41.5	1146.29	-0.35	2036.82	41.5	1101.09	0.07	2039.6	41.5	1083.92	-0.14	2036.57	41.5	1111.97	-0.18	2035.13	41.5	1080.39	1080.39	2035.99	41.5	1074.15	-0.3	2036.74	41.5	1074.15	-0.3	2036.74	2036.74	1128.28	0.44	1118.92	0.46	1118.11	0.88	1119.06	0.96
1143.1	0.18	2034.43	41.6	1142.25	0.2	2037.03	41.6	1145.03	-0.13	2037.05	41.6	1099.94	0.17	2039.82	41.6	1085.07	-0.32	2036.79	41.6	1111.89	-0.13	2035.35	41.6	1080.33	1080.33	2036.21	41.6	1073.55	-0.14	2036.96	41.6	1073.55	-0.14	2036.96	2036.96	1126.5	0.74	1117.15	0.65	1119.73	0.61	1118.04	1.16
1142.3	0.32	2034.66	41.7	1142.8	0.14	2037.26	41.7	1146.51	-0.32	2037.28	41.7	1100.71	0.08	2040.05	41.7	1079.08	0.49	2037.01	41.7	1107.16	0.48	2035.58	41.7	1081.6	1081.6	2036.44	41.7	1073.08	-0.12	2037.19	41.7	1073.08	-0.12	2037.19	2037.19	1125.2	0.9	1115.12	0.94	1119.63	0.61	1119.58	0.92
1146.71	-0.24	2034.88	41.8	1146.26	-0.3	2037.49	41.8	1145.53	-0.19	2037.51	41.8	1099.76	0.26	2040.27	41.8	1082.36	0.1	2037.24	41.8	1107.13	0.43	2035.8	41.8	1081.4	1081.4	2036.66	41.8	1074.24	-0.37	2037.41	41.8	1074.24	-0.37	2037.41	2037.41	1125.64	0.83	1115.78	0.92	1119.93	0.61	1120.37	0.7
1144.3	0.1	2035.11	41.9	1143.05	0.08	2037.72	41.9	1143.08	0.21	2037.74	41.9	1102.44	-0.09	2040.49	41.9	1084.65	-0.25	2037.46	41.9	1106.69	0.53	2036.02	41.9	1079.25	1079.25	2036.89	41.9	1073.32	-0.18	2037.64	41.9	1073.32	-0.18	2037.64	2037.64	1127.39	0.59	1116.36	0.8	1119.61	0.64	1121.75	0.5
1145.65	-0.08	2035.34	42	1142.2	0.18	2037.95	42	1144.98	-0.07	2037.97	42	1103.62	-0.28	2040.71	42	1085.45	-0.27	2037.68	42	1110.41	0	2036.25	42	1078.68	1078.68	2037.11	42	1075.07	-0.42	2037.86	42	1075.07	-0.42	2037.86	2037.86	1126.3	0.73	1117.36	0.64	1119.05	0.73	1120.16	0.8
1145.6	-0.06	2035.57	42.1	1146.29	-0.35	2038.18	42.1	1141.72	0.33	2038.2	42.1	1105.4	-0.47	2040.93	42.1	1082.86	0.1	2037.9	42.1	1108.86	0.24	2036.47	42.1	1080.69	1080.69	2037.34	42.1	1070.93	0.29	2038.09	42.1	1070.93	0.29	2038.09	2038.09	1126.11	0.8	1116.32	0.86	1120.53	0.45	1121.68	0.53
1147.21	-0.28	2035.8	42.2	1143.5	0	2038.41	42.2	1141.52	0.25	2038.43	42.2	1106.79	-0.64	2041.15	42.2	1085.02	-0.16	2038.13	42.2	1113.32	-0.36	2036.69	42.2	1081.09	1081.09	2037.56	42.2	1075.83	-0.58	2038.31	42.2	1075.83	-0.58	2038.31	2038.31	1126.68	0.69	1117.6	0.66	1118.44	0.75	1119.42	0.87
1147.14	-0.29	2036.03	42.3	1140.57	0.39	2038.64	42.3	1143.98	-0.03	2038.66	42.3	1103.24	-0.23	2041.37	42.3	1088.23	-0.54	2038.35	42.3	1110.16	0.06	2036.92	42.3	1080.37	1080.37	2037.78	42.3	1072.21	-0.01	2038.53	42.3	1072.21	-0.01	2038.53	2038.53	1127.22	0.62	1118	0.58	1121.45	0.26	1120.14	0.75
1146.71	-0.2	2036.26	42.4	1142.1	0.16	2038.87	42.4	1144.35	-0.08	2038.89	42.4	1102.82	-0.18	2041.6	42.4	1085.75	-0.25	2038.57	42.4	1108.58	0.31	2037.14	42.4	1079.07	1079.07	2038.01	42.4	1075.12	-0.57	2038.76	42.4	1075.12	-0.57	2038.76	2038.76	1126.95	0.66	1117.72	0.62	1120.91	0.32	1119.93	0.85
1146.81	-0.22	2036.48	42.5	1144.53	-0.15	2039.09	42.5	1145.06	-0.18	2039.11	42.5	1101.67	-0.08	2041.82	42.5	1088.79	-0.64	2038.79	42.5	1108.23	0.35	2037.36	42.5	1080.43	1080.43	2038.23	42.5	1073.69	-0.29	2038.98	42.5	1073.69	-0.29	2038.98	2038.98	1124.14	1.08	1118.45	0.5	1118.63	0.76	1120.52	0.7
1142.72	0.29	2036.71	42.6	1144.06	-0.14	2039.32	42.6	1144.61	-0.12	2039.34	42.6	1102.02	-0.08	2042.04	42.6	1085.62	-0.22	2039.01	42.6	1112.24	-0.17	2037.58	42.6	1080	1080	2038.45	42.6	1076.64	-0.75	2039.2	42.6	1076.64	-0.75	2039.2	2039.2	1128.63	0.37	1118.5	0.58	1121.66	0.24	1121.58	0.44
1145.33	-0.05	2036.94	42.7	1142.93	0.05	2039.55	42.7	1144.38	-0.09	2039.57	42.7	1101.86	0	2042.26	42.7	1081.76	0.28	2039.23	42.7	1107.96	0.4	2037.8	42.7	1078.3	1078.3	2038.68	42.7	1072.86	-0.08	2039.43	42.7	1072.86	-0.08	2039.43	2039.43	1126.6	0.73	1116.64	0.91	1119.22	0.7	1118.39	1
1144.93	-0.05	2037.17	42.8	1143.15	-0.02	2039.78	42.8	1144.45	-0.08	2039.8	42.8	1101.01	0.02	2042.48	42.8	1083.96	-0.04	2039.46	42.8	1108.03	0.41	2038.03	42.8	1080.98	1080.98	2038.9	42.8	1071.86	0.07	2039.65	42.8	1071.86	0.07	2039.65	2039.65	1126.71	0.63	1120.21	0.24	1121.54	0.35	1119.95	0.74
1146.96	-0.24	2037.39	42.9	1143.88	-0.03	2040.01	42.9	1144.63	-0.07	2040.03	42.9	1099.76	0.18	2042.7	42.9	1083.16	0.06	2039.68	42.9	1111.19	0.01	2038.25	42.9	1079.77	1079.77	2039.12	42.9	1076.2	-0.7	2039.87	42.9	1076.2	-0.7	2039.87	2039.87	1126.22	0.79	1116.9	0.82	1121.79	0.35	1119.44	0.75
1146.21	-0.14	2037.62	43	1141.97	0.25	2040.23	43	1145.83	-0.17	2040.25	43	1100.89	0.03	2042.92	43	1086.2	-0.35	2039.9	43	1111.84	-0.09	2038.47	43	1078.9	1078.9	2039.34	43	1073.74	-0.29	2040.1	43	1073.74	-0.29	2040.1	2040.1	1127.48	0.53	1118.79	0.43	1120.93	0.36	1121.09	0.51
1146.83	-0.23	2037.85	43.1	1143.5	0.04	2040.46	43.1	1143.38	0.15	2040.48	43.1	1103.04	-0.19	2043.13	43.1	1086	-0.31	2040.12	43.1	1108.99	0.27	2038.69	43.1	1077.96	1077.96	2039.57	43.1	1073.71	-0.32	2040.32	43.1	1073.71	-0.32	2040.32	2040.32	1126.81	0.64	1116.25	0.97	1118.7	0.81	1119.14	0.83
1144.33	0.09	2038.07	43.2	1143.78	-0.01	2040.69	43.2	1145.18	-0.09	2040.71	43.2	1100.16	0.12	2043.35	43.2	1084.69	-0.13	2040.34	43.2	1111.59	0.01	2038.91	43.2	1078.32	1078.32	2039.79	43.2	1073.84	-0.37	2040.54	43.2	1073.84	-0.37	2040.54	2040.54	1125.78	0.85	1116.22	0.95	1119.83	0.6	1119.58	0.77
1146.26	-0.18	2038.3	43.3	1141.52	0.31	2040.92	43.3	1145.03	-0.05	2040.93	43.3	1098.48	0.33	2043.57	43.3	1085.65	-0.27	2040.56	43.3	1110.59	0.17	2039.13	43.3	1080.87	1080.87	2040.01	43.3	1071.65	-0.06	2040.76	43.3	1071.65	-0.06	2040.76	2040.76	1125.21	0.88	1117.88	0.69	1118.55	0.82	1121.43	0.37
1143.07	0.23	2038.53	43.4	1143.25	0.06	2041.14	43.4	1144.53	0.03	2041.16	43.4	1099.26	0.26	2043.79	43.4	1083.09	0.13	2040.78	43.4	1110.06	0.22	2039.35	43.4	1080.54	1080.54	2040.23	43.4	1072.38	-0.2	2040.98	43.4	1072.38	-0.2	2040.98	2040.98	1126.9	0.66	1117.91	0.63	1118.72	0.79	1121.01	0.48
1145.43	-0.03	2038.75	43.5	1144.81	-0.14	2041.37	43.5	1148.9	-0.55	2041.39	43.5	1101.44	-0.01	2044.01	43.5	1084.49	-0.11	2041	43.5	1113.82	-0.3	2039.57	43.5	1078.38	1078.38	2040.45	43.5	1074.53	-0.58	2041.21	43.5	1074.53	-0.58	2041.21	2041.21	1128.3	0.49	1120.03	0.36	1119.75	0.65	1119.75	0.65
1147.18	-0.25	2038.98	43.6	1144.93	-0.19	2041.6	43.6	1144.91	-0.1	2041.61	43.6	1101.51	0	2044.23	43.6	1083.01	0.06	2041.22	43.6	1111.94	-0.13	2039.79	43.6	1077.53	1077.53	2040.67	43.6	1071.9	-0.06	2041.43	43.6	1071.9	-0.06	2041.43	2041.43	1128.31	0.47	1116.5	0.9	1119.17	0.7	1117.75	0.89
1149.97	-0.6	2039.2	43.7	1141.85	0.2	2041.82	43.7	1144.28	0.03	2041.84	43.7	1101.82	-0.1	2044.45	43.7	1082.51	0.12	2041.44	43.7	1111.74	-0.09	2040.01	43.7	1078.87	1078.87	2040.9	43.7	1072.93	-0.2	2041.65	43.7	1072.93	-0.2	2041.65	2041.65	1128.31	0.48	1117.38	0.68	1119.03	0.76	1120.13	0.52
1145.78	-0.03	2039.43	43.8	1144.21	-0.14	2042.05	43.8	1143.48	0.11	2042.06	43.8	1099.01	0.26	2044.67	43.8	1084.54	-0.17	2041.66	43.8	1111.61	-0.06	2040.23	43.8	1079.87	1079.87	2041.12	43.8	1073.13	-0.19	2041.87	43.8	1073.13	-0.19	2041.87	2041.87	1125.67	0.87	1117.57	0.7	1119.36	0.71	1121.37	0.3
1147.99	-0.35	2039.65	43.9	1144.03	-0.07	2042.27	43.9	1145.86	-0.18	2042.29	43.9	1100.36	0.1	2044.88	43.9	1080.06	0.46	2041.88	43.9	1112.32	-0.16	2040.45	43.9	1081.47	1081.47	2041.34	43.9	1073.82	-0.33	2042.09	43.9	1073.82	-0.33	2042.09	2042.09	1127.12	0.62	1117.8	0.66	1119.16	0.71	1122.27	0.15
1148.46	-0.38	2039.88	44	1144.25	-0.04	2042.5	44	1143.03	0.15	2042.52	44	1099.66	0.14	2045.1	44	1084.19	-0.07	2042.09	44	1110.94	0.05	2040.67	44	1080.39	1080.39	2041.56	44	1073.49	-0.28	2042.31	44	1073.49	-0.28	2042.31	2042.31	1126.96	0.64	1117.47	0.7	1119.51	0.71	1119.16	0.72
1144.7	0.08	2040.1	44.1	1145.43	-0.19	2042.73	44.1	1144.5	-0.08	2042.74	44.1	1099.44	0.19	2045.32	44.1	1085.5	-0.25	2042.31	44.1	1108.99	0.25	2040.89	44.1	1080.93	1080.93	2041.78	44.1	1074.39	-0.44	2042.53	44.1	1074.39	-0.44	2042.53	2042.53	1125.62	0.87	1116.11	0.96	1120.56	0.56	1120.58	0.52
1144.03	0.17	2040.33	44.2	1145.64	-0.29	2042.95	44.2	1144.15	-0.02	2042.97	44.2	1096.44	0.53	2045.54	44.2	1084.87	-0.22	2042.53	44.2	1109.26	0.22	2041.11	44.2	1078.48	1078.48	2042	44.2	1074.49	-0.44	2042.75	44.2	1074.49	-0.44	2042.75	2042.75	1125.85	0.81	1118.21	0.56	1119.4	0.74	1121.24	0.43
1146.13	-0.11	2040.55	44.3	1146.41	-0.38	2043.18	44.3	1144.68	-0.07	2043.19	44.3	1099.44	0.13	2045.75	44.3	1084.94	-0.23	2042.75	44.3	1110.09	0.13	2041.33	44.3	1080.09	1080.09	2042.22	44.3	1074.84	-0.44	2042.97	44.3	1074.84	-0.44	2042.97	2042.97	1126.86	0.64	1119.24	0.35	1118.46	0.88	1122.7	0.18
1146.08	-0.13	2040.78	44.4	1141.02	0.31	2043.4	44.4	1145.96	-0.26	2043.42	44.4	1098.69	0.27	2045.97	44.4	1081.44	0.25	2042.97	44.4	1109.61	0.22	2041.55	44.4	1078.67	1078.67	2042.44	44.4	1074.89	-0.44	2043.19	44.4	1074.89	-0.44	2043.19	2043.19	1128.23	0.36	1116.98	0.76	1120.85	0.5	1118.98	0.84
1146.03	-0.11	2041	44.5	1143.45	-0.02	2043.63	44.5	1144.8	-0.06	2043.64	44.5	1100.99	-0.07	2046.19	44.5	1081.11	0.3	2043.19	44.5	1109.96	0.22	2041.77	44.5	1076.55	1076.55	2042.66	44.5	1075.19	-0.53	2043.41	44.5	1075.19	-0.53	2043.41	2043.41	1127.41	0.56	1119.65	0.33	1119.09	0.75	1119.38	0.77
1148.09	-0.39	2041.22	44.6	1140.9	0.32	2043.85	44.6	1145.78	-0.17	2043.86	44.6	1099.99	0.07	2046.41	44.6	1082.39	0.17	2043.4	44.6	1108.23	0.37	2041.99	44.6	1075.8	1075.8	2042.88	44.6	1074.61	-0.48	2043.63	44.6	1074.61	-0.48	2043.63	2043.63	1124.64	1.08	1115.81	1.04	1119.15	0.73	1120.61	0.56
1146.38	-0.17	2041.45	44.7	1141.42	0.27	2044.07	44.7	1144.9	-0.06	2044.09	44.7	1103.07	-0.34	2046.62	44.7	1081.66	0.26	2043.62	44.7	1111.82	-0.1	2042.2	44.7	1079.75	1079.75	2043.1	44.7	1072.96	-0.24	2043.85	44.7	1072.96	-0.24	2043.85	2043.85	1125.85	0.82	1114.65	1.22	1121.05	0.42	1122.05	0.26
1144.03	0.17	2041.67	44.8	1144.78	-0.13	2044.3	44.8	1144.75	-0.02	2044.31	44.8	1100.21	0.04	2046.84	44.8	1081.31	0.34	2043.84	44.8	1111.46	-0.02	2042.42	44.8	1079.85	1079.85	2043.32	44.8	1073.49	-0.28	2044.07	44.8	1073.49	-0.28	2044.07	2044.07	1124.44	1.08	1118.29	0.59	1119.68	0.69	1117.8	0.97
1145.18	0.03	2041.89	44.9	1144.23	-0.03	2044.52	44.9	1146.31	-0.22	2044.54	44.9	1103.1	-0.29	2047.05	44.9	1087.93	-0.54	2044.06	44.9	1112.24	-0.07	2042.64	44.9	1080.18	1080.18	2043.54	44.9	1074.48	-0.51	2044.29	44.9	1074.48	-0.51	2044.29	2044.29	1126.83	0.69	1117.69	0.67	1119.91	0.71	1120.62	0.54
1147.61	-0.32	2042.12	45	1145.18	-0.13	2044.75	45	1148.52	-0.44	2044.76	45	1100.86	0	2047.27	45	1085.44	-0.21	2044.27	45	1111.59	0.03	2042.86	45	1078.82	1078.82	2043.75	45	1072.23	-0.19	2044.51	45	1072.23	-0.19	2044.51	2044.51	1126.85	0.73	1117.19	0.75	1120.13	0.61	1118.95	0.82
1146.26	-0.16	2042.34	45.1	1144.86	-0.14	2044.97	45.1	1148.44	-0.49	2044.98	45.1	1100.26	0.06	2047.49	45.1	1087.3	-0.47	2044.49	45.1	1112.26	-0.02	2043.07	45.1	1079.94	1079.94	2043.97	45.1	1073.37	-0.42	2044.73	45.1	1073.37	-0.42	2044.73	2044.73	1126.45	0.73	1117.47	0.7	1120.47	0.54	1120.57	0.54
1145.15	0	2042.56	45.2	1144.28	-0.11	2045.19	45.2	1145.68	-0.11	2045.21	45.2	1099.14	0.19	2047.7	45.2	1084.42	-0.14	2044.71	45.2	1112.87	-0.12	2043.29	45.2	1077.45	1077.45	2044.19	45.2	1072.05	-0.15	2044.95	45.2	1072.05	-0.15	2044.95	2044.95	1126.42	0.79	1117.49	0.75	1122.03	0.28	1118.48	0.92
1145.51	-0.1	2042.79	45.3	1145.46	-0.22	2045.42	45.3	1145.78	-0.11	2045.43	45.3	1102.22	-0.18	2047.92	45.3	1083.91	-0.06	2044.92	45.3	1108.76	0.4	2043.51	45.3	1080.95	1080.95	2044.41	45.3	1072.82	-0.18	2045.16	45.3	1072.82	-0.18	2045.16	2045.16	1125.48	0.92	1117.41	0.72	1117.24	0.99	1118.27	0.87
1143.58	0.17	2043.01	45.4	1145.16	-0.18	2045.64	45.4	1144.95	-0.04	2045.65	45.4	1100.94	0.01	2048.13	45.4	1083.19	0.03	2045.14	45.4	1112.79	-0.19	2043.73	45.4	1078.84	1078.84	2044.63	45.4	1076.3	-0.78	2045.38	45.4	1076.3	-0.78	2045.38	2045.38	1125.23	0.85	1116.85	0.89	1119.31	0.64	1119.2	0.74
1144.45	0.04	2043.23	45.5	1144.68	-0.17	2045.86	45.5	1144.65	0.02	2045.87	45.5	1101.04	-0.01	2048.35	45.5	1081.96	0.16	2045.36	45.5	1109.86	0.22	2043.94	45.5	1081.7	1081.7	2044.85	45.5	1072.1	-0.07	2045.6	45.5	1072.1	-0.07	2045.6	2045.6	1124.95	0.97	1119.26	0.48	1120.48	0.45	1119.95	0.65
1144.18	0.07	2043.45	45.6	1142.43	0.15	2046.08	45.6	1143.48	0.15	2046.1	45.6	1098.76	0.26	2048.56	45.6	1081.24	0.27	2045.57	45.6	1107.84	0.55	2044.16	45.6	1079.13	1079.13	2045.06	45.6	1073.48	-0.27	2045.82	45.6	1073.48	-0.27	2045.82	2045.82	1126.28	0.77	1118.06	0.71	1119.4	0.58	1119.64	0.75
1146.18	-0.23	2043.67	45.7	1141.95	0.16	2046.31	45.7	1145.36	-0.1	2046.32	45.7	1105.26	-0.57	2048.78	45.7	1083.51	0	2045.79	45.7	1111.81	0	2044.38	45.7	1079.27	1079.27	2045.28	45.7	1072.16	-0.08	2046.04	45.7	1072.16	-0.08	2046.04	2046.04	1127.84	0.51	1117.56	0.71	1117.04	0.99	1119.93	0.76
1143.6	0.12	2043.9	45.8	1145.76	-0.38	2046.53	45.8	1144	0.08	2046.54	45.8	1100.69	0.03	2048.99	45.8	1086.18	-0.4	2046	45.8	1110.19	0.23	2044.59	45.8	1079.47	1079.47	2045.5	45.8	1073.87	-0.25	2046.25	45.8	1073.87	-0.25	2046.25	2046.25	1128.01	0.48	1119.53	0.36	1120.89	0.35	1122.18	0.36
1146.23	-0.23	2044.12	45.9	1145.04	-0.29	2046.75	45.9	1142.98	0.21	2046.76	45.9	1101.72	-0.1	2049.21	45.9	1084.49	-0.15	2046.22	45.9	1111.96	0.02	2044.81	45.9	1079.59	1079.59	2045.72	45.9	1073.74	-0.29	2046.47	45.9	1073.74	-0.29	2046.47	2046.47	1128.46	0.4	1118.97	0.46	1120.06	0.55	1119.31	0.88
1147.64	-0.33	2044.34	46	1144.26	-0.2	2046.97	46	1147.04	-0.39	2046.98	46	1097.78	0.43	2049.42	46	1084.72	-0.2	2046.44	46	1107.21	0.58	2045.03	46	1076.74	1076.74	2045.93	46	1071.18	0.13	2046.69	46	1071.18	0.13	2046.69	2046.69	1126.24	0.75	1118.31	0.55	1117.88	0.92	1121.05	0.66
1143.85	0.14	2044.56	46.1	1143.66	-0.1	2047.19	46.1	1146.64	-0.33	2047.21	46.1	1097.58	0.45	2049.64	46.1	1080.91	0.3	2046.65	46.1	1108.38	0.43	2045.24	46.1	1076.53	1076.53	2046.15	46.1	1074.86	-0.55	2046.91	46.1	1074.86	-0.55	2046.91	2046.91	1124.59	1.07	1115.29	0.99	1118.82	0.78	1121.41	0.47
1144.2	0.1	2044.78	46.2	1141.4	0.2	2047.42	46.2	1145.66	-0.16	2047.43	46.2	1100.66	0.02	2049.85	46.2	1086.45	-0.43	2046.87	46.2	1110.36	0.18	2045.46	46.2	1078.71	1078.71	2046.37	46.2	1074.52	-0.41	2047.12	46.2	1074.52	-0.41	2047.12	2047.12	1124.92	0.94	1115.02	1.03	1119.44	0.67	1120.08	0.68
1143.12	0.25	2045	46.3	1145.44	-0.33	2047.64	46.3	1146.59	-0.29	2047.65	46.3	1101.16	-0.04	2050.07	46.3	1084.49	-0.13	2047.08	46.3	1110.69	0.13	2045.67	46.3	1079.09	1079.09	2046.58	46.3	1071.12	0.14	2047.34	46.3	1071.12	0.14	2047.34	2047.34	1124.94	1	1116.25	0.82	1119.32	0.62	1117.78	1.01
1144.78	0.01	2045.22	46.4	1143.08	0.01	2047.86	46.4	1143.83	0.09	2047.87	46.4	1099.64	0.13	2050.28	46.4	1083.46	-0.02	2047.3	46.4	1111.89	-0.09	2045.89	46.4	1077.3	1077.3	2046.8	46.4	1075.01	-0.48	2047.56	46.4	1075.01	-0.48	2047.56	2047.56	1127.75	0.49	1118.2	0.5	1118.95	0.74	1118.38	0.93
1145.61	-0.12	2045.44	46.5	1141.48	0.21	2048.08	46.5	1144.75	-0.08	2048.09	46.5	1103.1	-0.29	2050.5	46.5	1082.61	0.12	2047.51	46.5	1112.82	-0.22	2046.1	46.5	1079.62	1079.62	2047.02	46.5	1074.18	-0.35	2047.77	46.5	1074.18	-0.35	2047.77	2047.77	1126.56	0.64	1117.18	0.69	1118.25	0.81	1122.29	0.27
1146.28	-0.21	2045.66	46.6	1142.23	0.13	2048.3	46.6	1144.05	0.04	2048.31	46.6	1101.14	0.03	2050.71	46.6	1084.32	-0.14	2047.73	46.6	1111.76	-0.04	2046.32	46.6	1079.36	1079.36	2047.23	46.6	1074.21	-0.39	2047.99	46.6	1074.21	-0.39	2047.99	2047.99	1124.78	0.93	1117.53	0.69	1120.53	0.36	1119.5	0.82
1143.65	0.14	2045.88	46.7	1143.78	-0.09	2048.52	46.7	1146.46	-0.24	2048.53	46.7	1098.91	0.34	2050.92	46.7	1082.46	0.12	2047.94	46.7	1108.71	0.32	2046.53	46.7	1079.7	1079.7	2047.45	46.7	1074.18	-0.35	2048.2	46.7	1074.18	-0.35	2048.2	2048.2	1128.08	0.36	1117.98	0.6	1119.91	0.47	1120.7	0.58
1144.8	-0.02	2046.1	46.8	1142.93	0.03	2048.74	46.8	1145.25	-0.08	2048.75	46.8	1098.86	0.3	2051.14	46.8	1082.04	0.11	2048.15	46.8	1110.54	0.13	2046.75	46.8	1078.63	1078.63	2047.66	46.8	1075.32	-0.65	2048.42	46.8	1075.32	-0.65	2048.42	2048.42	1126.66	0.63	1119.84	0.27	1119.46	0.55	1119.02	0.78
1142.42	0.27	2046.32	46.9	1145.94	-0.39	2048.96	46.9	1146.69	-0.27	2048.97	46.9	1102.42	-0.18	2051.35	46.9	1081.99	0.11	2048.37	46.9	1110.79	0.03	2046.96	46.9	1077.33	1077.33	2047.88	46.9	1073.27	-0.25	2048.64	46.9	1073.27	-0.25	2048.64	2048.64	1125.11	0.88	1117.42	0.62	1121.16	0.23	1120.21	0.63
1146.74	-0.27	2046.54	47	1143.83	-0.11	2049.18	47	1144.43	-0.03	2049.19	47	1102.27	-0.14	2051.56	47	1083.89	-0.17	2048.58	47	1107.48	0.41	2047.18	47	1080.08	1080.08	2048.1	47	1074.11	-0.4	2048.85	47	1074.11	-0.4	2048.85	2048.85	1125.21	0.88	1117.46	0.64	1119.33	0.61	1119.54	0.75
1146.58	-0.21	2046.76	47.1	1141.83	0.13	2049.4	47.1	1145.38	-0.15	2049.41	47.1	1099.04	0.25	2051.78	47.1	1082.89	-0.01	2048.8	47.1	1111.87	-0.18	2047.39	47.1	1079.89	1079.89	2048.31	47.1	1071.56	0.08	2049.07	47.1	1071.56	0.08	2049.07	2049.07	1127.42	0.54	1119.55	0.33	1120.13	0.53	1119.42	0.79
1146.06	-0.16	2046.98	47.2	1144.71	-0.18	2049.62	47.2	1146.69	-0.29	2049.63	47.2	1105.13	-0.56	2051.99	47.2	1085.35	-0.31	2049.01	47.2	1109.71	0.1	2047.61	47.2	1078.49	1078.49	2048.53	47.2	1074.56	-0.55	2049.28	47.2	1074.56	-0.55	2049.28	2049.28	1126.91	0.56	1118.32	0.62	1117.82	0.87	1119.03	0.92
1146.03	-0.17	2047.2	47.3	1144.21	-0.14	2049.84	47.3	1146.21	-0.18	2049.85	47.3	1102.67	-0.24	2052.2	47.3	1084.22	-0.14	2049.22	47.3	1109.49	0.17	2047.82	47.3	1079.58	1079.58	2048.74	47.3	1073.61	-0.39	2049.5	47.3	1073.61	-0.39	2049.5	2049.5	1126.93	0.6	1116.68	0.85	1119.75	0.49	1119.8	0.73
1143.13	0.21	2047.42	47.4	1143.45	-0.06	2050.06	47.4	1147.59	-0.39	2050.07	47.4	1101.27	-0.08	2052.41	47.4	1083.59	-0.09	2049.44	47.4	1111.47	-0.1	2048.04	47.4	1080.98	1080.98	2048.96	47.4	1074.34	-0.45	2049.71	47.4	1074.34	-0.45	2049.71	2049.71	1126.31	0.64	1116.05	0.98	1117.65	0.81	1119.49	0.75
1144.73	0.01	2047.64	47.5	1145.76	-0.34	2050.28	47.5	1147.29	-0.35	2050.29	47.5	1100.69	0.01	2052.63	47.5	1084.67	-0.2	2049.65	47.5	1112.52	-0.18	2048.25	47.5	1079.34	1079.34	2049.17	47.5	1072.05	-0.06	2049.93	47.5	1072.05	-0.06	2049.93	2049.93	1128.11	0.23	1116.8	0.81	1119.9	0.49	1121.25	0.41
1143.83	0.11	2047.85	47.6	1142.83	0.11	2050.5	47.6	1145.36	-0.12	2050.51	47.6	1101.42	-0.12	2052.84	47.6	1086.15	-0.41	2049.86	47.6	1111.19	0.03	2048.46	47.6	1081.82	1081.82	2049.39	47.6	1073.43	-0.27	2050.14	47.6	1073.43	-0.27	2050.14	2050.14	1125.3	0.81	1117.34	0.75	1119.15	0.65	1120.83	0.45
1147.84	-0.43	2048.07	47.7	1142.83	0.13	2050.72	47.7	1144.7	-0.04	2050.73	47.7	1101.16	-0.06	2053.05	47.7	1083.21	-0.06	2050.08	47.7	1112.29	-0.13	2048.68	47.7	1077.08	1077.08	2049.6	47.7	1072.97	-0.18	2050.36	47.7	1072.97	-0.18	2050.36	2050.36	1127.61	0.4	1117.96	0.63	1121.2	0.34	1120.51	0.47
1142.87	0.25	2048.29	47.8	1146.92	-0.46	2050.94	47.8	1141.4	0.38	2050.94	47.8	1102.85	-0.31	2053.26	47.8	1081.31	0.2	2050.29	47.8	1109.76	0.2	2048.89	47.8	1080.98	1080.98	2049.82	47.8	1074.02	-0.33	2050.57	47.8	1074.02	-0.33	2050.57	2050.57	1125.69	0.75	1117.65	0.65	1117.17	1.03	1121.37	0.38
1142.9	0.24	2048.51	47.9	1144.51	-0.16	2051.16	47.9	1145.08	-0.15	2051.16	47.9	1102.14	-0.19	2053.47	47.9	1083.89	-0.13	2050.5	47.9	1108.91	0.3	2049.1	47.9	1080.48	1080.48	2050.03	47.9	1073.41	-0.24	2050.79	47.9	1073.41	-0.24	2050.79	2050.79	1125.34	0.75	1120.09	0.27	1120.34	0.51	1120.75	0.5
1144.9	0	2048.73	48	1147.65	-0.61	2051.38	48	1143.8	0	2051.38	48	1100.81	0.02	2053.69	48	1082.01	0.1	2050.71	48	1109.99	0.13	2049.32	48	1081.89	1081.89	2050.24	48	1074.26	-0.32	2051	48	1074.26	-0.32	2051	2051	1125.61	0.71	1118.03	0.61	1118.73	0.76	1119.83	0.68
1145.93	-0.19	2048.95	48.1	1146.64	-0.43	2051.59	48.1	1144.18	-0.01	2051.6	48.1	1099.49	0.15	2053.9	48.1	1081.86	0.14	2050.93	48.1	1108.61	0.38	2049.53	48.1	1077.51	1077.51	2050.46	48.1	1074.78	-0.43	2051.22	48.1	1074.78	-0.43	2051.22	2051.22	1126.78	0.52	1119.75	0.33	1118.73	0.77	1120	0.58
1149.38	-0.62	2049.16	48.2	1148.17	-0.58	2051.81	48.2	1147.52	-0.5	2051.82	48.2	1103.2	-0.37	2054.11	48.2	1085.47	-0.36	2051.14	48.2	1110.21	0.18	2049.74	48.2	1079.44	1079.44	2050.67	48.2	1074.1	-0.38	2051.43	48.2	1074.1	-0.38	2051.43	2051.43	1125.82	0.7	1119.03	0.44	1118.25	0.82	1121.35	0.41
1147.06	-0.32	2049.38	48.3	1143.78	-0.03	2052.03	48.3	1145.46	-0.22	2052.04	48.3	1101.29	-0.05	2054.32	48.3	1082.21	0	2051.35	48.3	1109.48	0.29	2049.96	48.3	1079.85	1079.85	2050.89	48.3	1074.74	-0.44	2051.64	48.3	1074.74	-0.44	2051.64	2051.64	1124.33	0.92	1119.21	0.47	1119.79	0.59	1120.5	0.66
1141.72	0.39	2049.6	48.4	1143.95	-0.04	2052.25	48.4	1146.01	-0.28	2052.25	48.4	1104.6	-0.49	2054.53	48.4	1084.47	-0.24	2051.56	48.4	1109.96	0.16	2050.17	48.4	1080.54	1080.54	2051.1	48.4	1075.52	-0.57	2051.86	48.4	1075.52	-0.57	2051.86	2051.86	1126.89	0.51	1115.62	1.1	1121.68	0.29	1121.29	0.51
1145.53	-0.07	2049.81	48.5	1144.26	-0.1	2052.47	48.5	1144.38	-0.03	2052.47	48.5	1103	-0.27	2054.74	48.5	1080.58	0.29	2051.78	48.5	1108.21	0.4	2050.38	48.5	1080.27	1080.27	2051.31	48.5	1073.41	-0.24	2052.07	48.5	1073.41	-0.24	2052.07	2052.07	1123.66	1.12	1118.34	0.59	1119.43	0.6	1121.18	0.52
1146.46	-0.22	2050.03	48.6	1142.85	0.04	2052.68	48.6	1144.53	-0.05	2052.69	48.6	1099.64	0.21	2054.95	48.6	1081.49	0.19	2051.99	48.6	1111.54	-0.05	2050.59	48.6	1080.26	1080.26	2051.53	48.6	1074.82	-0.49	2052.28	48.6	1074.82	-0.49	2052.28	2052.28	1127	0.57	1117.91	0.63	1119	0.73	1121.55	0.41
1144.28	0.11	2050.25	48.7	1147.14	-0.51	2052.9	48.7	1140.65	0.36	2052.91	48.7	1101.09	-0.01	2055.16	48.7	1082.51	0	2052.2	48.7	1106.26	0.64	2050.81	48.7	1078.9	1078.9	2051.74	48.7	1075.26	-0.48	2052.5	48.7	1075.26	-0.48	2052.5	2052.5	1126.98	0.61	1120.02	0.38	1120.19	0.51	1120.66	0.55
1146.38	-0.21	2050.47	48.8	1146.29	-0.37	2053.12	48.8	1143.6	0	2053.12	48.8	1099.26	0.22	2055.37	48.8	1082.79	-0.03	2052.41	48.8	1110.19	0.17	2051.02	48.8	1080.1	1080.1	2051.95	48.8	1076.61	-0.71	2052.71	48.8	1076.61	-0.71	2052.71	2052.71	1126.77	0.7	1116.77	0.87	1119.63	0.6	1118.95	0.89
1144.6	0.02	2050.68	48.9	1144.26	-0.14	2053.34	48.9	1146.19	-0.35	2053.34	48.9	1104.1	-0.45	2055.59	48.9	1083.49	-0.11	2052.62	48.9	1108.26	0.42	2051.23	48.9	1077.32	1077.32	2052.16	48.9	1074.45	-0.38	2052.92	48.9	1074.45	-0.38	2052.92	2052.92	1126.52	0.78	1117.83	0.69	1120.56	0.4	1121.11	0.56
1142.17	0.37	2050.9	49	1143.73	-0.05	2053.55	49	1144.15	-0.04	2053.56	49	1103.85	-0.37	2055.8	49	1083.34	-0.07	2052.83	49	1110.36	0.14	2051.44	49	1081.27	1081.27	2052.38	49	1074.01	-0.32	2053.14	49	1074.01	-0.32	2053.14	2053.14	1129.41	0.32	1116.38	0.93	1119.88	0.52	1120.85	0.65
1143.43	0.21	2051.11	49.1	1146.11	-0.36	2053.77	49.1	1143.75	0	2053.77	49.1	1102.49	-0.23	2056.01	49.1	1079.13	0.43	2053.04	49.1	1108.43	0.37	2051.65	49.1	1079.5	1079.5	2052.59	49.1	1076.48	-0.74	2053.35	49.1	1076.48	-0.74	2053.35	2053.35	1126.93	0.68	1116.88	0.84	1117.8	0.9	1121.64	0.51
1144.08	0.15	2051.33	49.2	1143.43	-0.05	2053.99	49.2	1141.93	0.21	2053.99	49.2	1101.84	-0.11	2056.22	49.2	1084.6	-0.31	2053.26	49.2	1109.01	0.26	2051.86	49.2	1077.14	1077.14	2052.8	49.2	1076.06	-0.64	2053.56	49.2	1076.06	-0.64	2053.56	2053.56	1125.72	0.94	1117.17	0.79	1120.49	0.43	1121.26	0.48
1144.13	0.15	2051.55	49.3	1142.8	0.06	2054.2	49.3	1145.54	-0.27	2054.21	49.3	1102.79	-0.23	2056.43	49.3	1084.02	-0.2	2053.47	49.3	1112.17	-0.18	2052.08	49.3	1080.06	1080.06	2053.01	49.3	1074.29	-0.37	2053.77	49.3	1074.29	-0.37	2053.77	2053.77	1127.23	0.68	1118.11	0.55	1119.07	0.7	1119.4	0.82
1144.6	0.14	2051.76	49.4	1144.46	-0.14	2054.42	49.4	1144.38	-0.13	2054.42	49.4	1101.92	-0.12	2056.64	49.4	1083.59	-0.17	2053.68	49.4	1110.06	0.14	2052.29	49.4	1077.91	1077.91	2053.23	49.4	1073.93	-0.27	2053.99	49.4	1073.93	-0.27	2053.99	2053.99	1127.07	0.62	1117.93	0.61	1120.18	0.52	1118.89	0.91
1146.48	-0.11	2051.98	49.5	1143.18	0.05	2054.64	49.5	1142.43	0.13	2054.64	49.5	1101.72	-0.12	2056.85	49.5	1083.82	-0.24	2053.89	49.5	1109.84	0.11	2052.5	49.5	1079.13	1079.13	2053.44	49.5	1074.53	-0.43	2054.2	49.5	1074.53	-0.43	2054.2	2054.2	1126.12	0.78	1117.91	0.63	1118.47	0.79	1119.33	0.84
1148.06	-0.36	2052.19	49.6	1144.36	-0.12	2054.85	49.6	1143.58	-0.03	2054.85	49.6	1103.85	-0.37	2057.06	49.6	1082.01	0.04	2054.1	49.6	1109.81	0.12	2052.71	49.6	1081.15	1081.15	2053.65	49.6	1074.92	-0.49	2054.41	49.6	1074.92	-0.49	2054.41	2054.41	1127.47	0.54	1116.73	0.76	1120.41	0.47	1118.86	0.88
1145.58	0.01	2052.41	49.7	1143.28	0.03	2055.07	49.7	1143.03	0.05	2055.07	49.7	1101.46	-0.02	2057.27	49.7	1081.01	0.14	2054.31	49.7	1107.21	0.46	2052.92	49.7	1078.68	1078.68	2053.86	49.7	1074.3	-0.38	2054.62	49.7	1074.3	-0.38	2054.62	2054.62	1127.15	0.65	1117.96	0.56	1118.91	0.8	1119.88	0.69
1147.81	-0.34	2052.62	49.8	1142.48	0.09	2055.28	49.8	1143.13	0.01	2055.29	49.8	1100.44	0.03	2057.47	49.8	1082.21	0.02	2054.52	49.8	1111.11	0	2053.13	49.8	1080.08	1080.08	2054.07	49.8	1073.45	-0.31	2054.83	49.8	1073.45	-0.31	2054.83	2054.83	1126.25	0.82	1117.27	0.62	1117.92	0.94	1119.91	0.72
1146.18	-0.15	2052.84	49.9	1145.09	-0.27	2055.5	49.9	1144.76	-0.22	2055.5	49.9	1096.16	0.6	2057.68	49.9	1082.34	-0.01	2054.73	49.9	1109.46	0.2	2053.34	49.9	1078.3	1078.3	2054.29	49.9	1074.02	-0.42	2055.04	49.9	1074.02	-0.42	2055.04	2055.04	1127.21	0.64	1117.4	0.58	1119.48	0.61	1120.55	0.57
1145.6	-0.08	2053.05	50	1142.03	0.19	2055.72	50	1143.83	-0.09	2055.72	50	1101.79	-0.15	2057.89	50	1080.76	0.24	2054.94	50	1107.96	0.42	2053.55	50	1079.57	1079.57	2054.5	50	1072.72	-0.17	2055.26	50	1072.72	-0.17	2055.26	2055.26	1127.68	0.61	1117.35	0.57	1120.25	0.5	1118.75	0.9
1146.71	-0.2	2053.27	50.1	1145.18	-0.21	2055.93	50.1	1144.53	-0.19	2055.93	50.1	1101.26	-0.06	2058.1	50.1	1081.81	0.08	2055.15	50.1	1108.99	0.23	2053.76	50.1	1076.44	1076.44	2054.71	50.1	1073.04	-0.21	2055.47	50.1	1073.04	-0.21	2055.47	2055.47	1128.53	0.44	1116.86	0.63	1121.28	0.36	1121.57	0.38
1145.88	-0.15	2053.48	50.2	1142.18	0.17	2056.15	50.2	1141.35	0.28	2056.15	50.2	1100.74	0.01	2058.31	50.2	1082.84	0.01	2055.36	50.2	1108.16	0.38	2053.97	50.2	1079.68	1079.68	2054.92	50.2	1072.74	-0.21	2055.68	50.2	1072.74	-0.21	2055.68	2055.68	1126.96	0.71	1115.4	0.9	1120.98	0.36	1119.55	0.66
1147.04	-0.29	2053.7	50.3	1144.08	-0.03	2056.36	50.3	1146.39	-0.33	2056.36	50.3	1099.59	0.17	2058.52	50.3	1084.32	-0.28	2055.57	50.3	1109.81	0.12	2054.18	50.3	1077.52	1077.52	2055.13	50.3	1074.97	-0.57	2055.89	50.3	1074.97	-0.57	2055.89	2055.89	1128.83	0.45	1114.09	1.16	1123.15	0.01	1121.31	0.4
1144	0.08	2053.91	50.4	1144.65	-0.08	2056.58	50.4	1145.76	-0.28	2056.58	50.4	1099.96	0.1	2058.73	50.4	1082.16	0.06	2055.78	50.4	1107.88	0.35	2054.39	50.4	1080.07	1080.07	2055.34	50.4	1074.06	-0.39	2056.1	50.4	1074.06	-0.39	2056.1	2056.1	1125.93	0.93	1117.06	0.63	1121.29	0.27	1117.1	1.14
1145.2	-0.08	2054.13	50.5	1144.13	-0.07	2056.79	50.5	1144.55	-0.06	2056.79	50.5	1099.94	0.07	2058.94	50.5	1082.89	-0.01	2055.99	50.5	1108.13	0.29	2054.6	50.5	1078.08	1078.08	2055.55	50.5	1073.5	-0.38	2056.31	50.5	1073.5	-0.38	2056.31	2056.31	1129.65	0.25	1116.68	0.76	1117.62	0.95	1120.86	0.4
1147.41	-0.38	2054.34	50.6	1144.46	-0.18	2057.01	50.6	1144.08	-0.07	2057.01	50.6	1098.23	0.37	2059.15	50.6	1082.24	0.07	2056.2	50.6	1110.96	-0.06	2054.81	50.6	1078.97	1078.97	2055.76	50.6	1074.81	-0.56	2056.52	50.6	1074.81	-0.56	2056.52	2056.52	1127.89	0.59	1117.43	0.69	1120.35	0.49	1118.52	0.86
1143.75	0.12	2054.56	50.7	1145.79	-0.35	2057.22	50.7	1144.28	-0.07	2057.22	50.7	1102.17	-0.16	2059.35	50.7	1083.99	-0.13	2056.4	50.7	1109.46	0.2	2055.02	50.7	1078.45	1078.45	2055.97	50.7	1074.14	-0.37	2056.73	50.7	1074.14	-0.37	2056.73	2056.73	1127.54	0.67	1116.28	0.85	1117.47	0.95	1118.12	0.94
1145.86	-0.18	2054.77	50.8	1142.5	0	2057.44	50.8	1145.56	-0.22	2057.44	50.8	1101.69	-0.19	2059.56	50.8	1083.06	-0.02	2056.61	50.8	1112.95	-0.25	2055.23	50.8	1079.56	1079.56	2056.18	50.8	1072.25	-0.07	2056.94	50.8	1072.25	-0.07	2056.94	2056.94	1126.67	0.78	1117.91	0.56	1119.84	0.59	1118.79	0.75
1144.05	0.04	2054.98	50.9	1144.41	-0.22	2057.65	50.9	1143.75	0.06	2057.65	50.9	1102.47	-0.24	2059.77	50.9	1083.41	-0.06	2056.82	50.9	1114.2	-0.49	2055.44	50.9	1078.2	1078.2	2056.39	50.9	1076.34	-0.75	2057.15	50.9	1076.34	-0.75	2057.15	2057.15	1128.7	0.34	1118.7	0.41	1118.86	0.8	1119.56	0.64
1144.7	-0.02	2055.2	51	1142.93	0.01	2057.86	51	1142.07	0.27	2057.86	51	1100.94	0.01	2059.98	51	1084.04	-0.17	2057.03	51	1109.76	0.14	2055.65	51	1079.07	1079.07	2056.6	51	1073.85	-0.38	2057.36	51	1073.85	-0.38	2057.36	2057.36	1127.53	0.61	1118.61	0.39	1119.31	0.63	1119.86	0.64
1142.2	0.26			1143.76	-0.12			1143.95	0.06			1100.51	0.04			1084.27	-0.22			1111.11	0			1078.28	1078.28			1072.58	-0.11			1072.58	-0.11			1126.53	0.76	1116.83	0.69	1117.99	0.91	1120.12	0.62
1144.9	-0.08			1142.83	-0.01			1144.33	-0.03			1101.87	-0.14			1082.26	0.04			1109.39	0.21			1078.5	1078.5			1072.98	-0.19			1072.98	-0.19			1126.6	0.82	1116.88	0.69	1122.47	0.07	1119.61	0.72
1143.55	0.1			1142.98	-0.03			1146.74	-0.35			1100.06	0.06			1085.6	-0.37			1111.32	-0.08			1079.05	1079.05			1075.68	-0.67			1075.68	-0.67			1126.64	0.83	1118.82	0.38	1118.47	0.79	1117.03	1.09
1148.64	-0.49			1143.53	-0.07			1146.26	-0.26			1103.15	-0.35			1081.84	0.15			1109.09	0.19			1077.85	1077.85			1074.44	-0.44			1074.44	-0.44			1127.63	0.61	1118.34	0.51	1119.83	0.6	1120.68	0.37
1147.03	-0.25			1142.85	-0.02			1146.16	-0.26			1100.71	0.02			1082.74	0.05			1108.16	0.32			1079.73	1079.73			1073.66	-0.4			1073.66	-0.4			1126.68	0.77	1117.87	0.54	1119.94	0.51	1121.05	0.42
1144.1	0.06			1144.43	-0.19			1143.4	0.04			1103.92	-0.38			1082.69	0.07			1110.09	0.07			1077.41	1077.41			1073.84	-0.44			1073.84	-0.44			1126.83	0.76	1115.93	0.85	1119.64	0.59	1120.31	0.55
1143.55	0.14			1144.48	-0.15			1145.16	-0.2			1100.99	-0.03			1083.84	-0.09			1109.51	0.1			1079.42	1079.42			1072.48	-0.2			1072.48	-0.2			1127.61	0.63	1116.94	0.67	1118.72	0.78	1119.15	0.74
1146.31	-0.22			1143.75	-0.08			1145.16	-0.14			1100.51	0.02			1084.32	-0.14			1109.41	0.14			1079.88	1079.88			1073.6	-0.46			1073.6	-0.46			1125.4	0.98	1118.01	0.47	1119.72	0.62	1120.1	0.58
1143.9	0.06			1145.49	-0.31			1146.41	-0.3			1100.34	0.07			1086.07	-0.36			1109.09	0.19			1081.14	1081.14			1074.11	-0.48			1074.11	-0.48			1127.7	0.57	1115.95	0.9	1120.13	0.52	1119.01	0.8
1144.88	-0.09			1143.45	-0.02			1148.05	-0.53			1101.97	-0.1			1082.36	0.08			1108.39	0.27			1078.6	1078.6			1074.14	-0.45			1074.14	-0.45			1127.88	0.6	1117	0.65	1119.96	0.56	1122.33	0.21
1144.05	0.06			1143.3	0			1142.18	0.19			1101.97	-0.08			1082.81	-0.04			1109.26	0.22			1079.04	1079.04			1072.38	-0.12			1072.38	-0.12			1126.12	0.87	1117.43	0.52	1120.15	0.5	1117.42	1.03
1142.85	0.24			1144.46	-0.14			1146.01	-0.3			1102.67	-0.12			1078.78	0.45			1108.56	0.32			1076.57	1076.57			1074.82	-0.49			1074.82	-0.49			1125.96	0.88	1115.57	0.87	1119.71	0.56	1119.75	0.66
1145.81	-0.12			1144.23	-0.11			1142.58	0.15			1102.14	-0.07			1083.04	-0.09			1109.64	0.19			1079.64	1079.64			1075.7	-0.69			1075.7	-0.69			1126.61	0.72	1116.38	0.68	1117.3	0.97	1118.7	0.81
1144.43	0.09			1143.75	-0.06			1144.05	-0.08			1103.02	-0.2			1085.07	-0.34			1109.54	0.17			1079.95	1079.95			1075.66	-0.64			1075.66	-0.64			1127	0.66	1114.73	0.93	1119.73	0.53	1119.47	0.62
1143.45	0.2			1142.3	0.1			1144.96	-0.2			1103.3	-0.27			1085.25	-0.37			1110.29	0.09			1081.4	1081.4			1073.31	-0.32			1073.31	-0.32			1128.35	0.42	1114.6	0.97	1120.27	0.46	1122	0.26
1145.6	-0.08			1144.16	-0.14			1143.53	0.01			1102.94	-0.23			1083.59	-0.17			1110.56	0			1078.63	1078.63			1074.48	-0.59			1074.48	-0.59			1126.59	0.75	1117.35	0.5	1120.6	0.41	1120	0.57
1145.68	-0.11			1142.63	0.05			1141.5	0.2			1100.61	0.02			1082.56	-0.06			1111.84	-0.13			1078.62	1078.62			1072.79	-0.29			1072.79	-0.29			1124.7	1.06	1115.82	0.79	1123.45	-0.07	1117.56	1.04
1146.56	-0.2			1142.3	0.16			1142.63	0.09			1100.94	-0.05			1081.89	0.01			1110.49	0.07			1078.85	1078.85			1074.23	-0.59			1074.23	-0.59			1123.09	1.32	1117.2	0.57	1120.68	0.45	1120.15	0.65
1142.42	0.33			1142.43	0.17			1142.95	0			1102.29	-0.17			1081.59	0.07			1110.11	0.12			1079.06	1079.06			1073.32	-0.41			1073.32	-0.41			1124.32	1.11	1116.14	0.75	1119.26	0.64	1118.7	0.9
1146.08	-0.11			1143.58	0.05			1143.6	-0.02			1101.36	0			1081.51	0.1			1109.16	0.24			1078.31	1078.31			1073.05	-0.38			1073.05	-0.38			1125.76	0.8	1115.1	0.9	1117.3	0.97	1120.01	0.63
1147.09	-0.27			1144.46	-0.1			1142.65	0.04			1100.96	0.04			1085.9	-0.43			1112.59	-0.19			1079.76	1079.76			1070.63	0.05			1070.63	0.05			1126.13	0.76	1117.73	0.44	1119.57	0.62	1121.9	0.33
1143.98	0.07			1144.91	-0.18			1140.72	0.33			1103.75	-0.33			1084.55	-0.25			1107.63	0.49			1081.06	1081.06			1071.6	-0.15			1071.6	-0.15			1126.23	0.76	1118.76	0.31	1121.27	0.3	1120.8	0.57
1143.8	0.08			1144.08	-0.05			1141.47	0.23			1100.14	0.15			1081.59	0.11			1109.64	0.27			1079.55	1079.55			1074.72	-0.65			1074.72	-0.65			1126.22	0.7	1117.8	0.49	1120.38	0.45	1121.13	0.45
1146.38	-0.23			1143.75	-0.04			1143.7	-0.02			1100.26	0.18			1083.85	-0.25			1111.54	-0.01			1078.68	1078.68			1074.4	-0.54			1074.4	-0.54			1125.57	0.79	1116.77	0.62	1120.2	0.5	1119.31	0.72
1145.2	-0.06			1144.2	-0.08			1142.53	0.11			1102.97	-0.22			1080.09	0.27			1106.96	0.58			1078.7	1078.7			1071.85	-0.14			1071.85	-0.14			1125.83	0.85	1117.24	0.59	1119.38	0.6	1123.12	0.14
1145.63	-0.13			1143.78	-0.09			1146.09	-0.35			1102.97	-0.2			1083.02	-0.08			1109.64	0.25			1079.3	1079.3			1071.25	0.01			1071.25	0.01			1126.63	0.69	1116.56	0.72	1118.75	0.65	1120.94	0.51
1146.94	-0.33			1144.16	-0.12			1145.36	-0.3			1100.74	0.09			1087.66	-0.67			1109.46	0.28			1078.23	1078.23			1072.72	-0.18			1072.72	-0.18			1127.15	0.66	1114.46	1.04	1118.31	0.71	1120.33	0.69
1147.61	-0.38			1143.91	-0.1			1147.93	-0.64			1100.29	0.13			1084.1	-0.25			1111.89	-0.03			1077.97	1077.97			1075.38	-0.59			1075.38	-0.59			1129.53	0.21	1116.76	0.72	1119.11	0.63	1120.44	0.67
1146.38	-0.17			1144.66	-0.22			1144.51	-0.16			1103.12	-0.24			1082.06	0.02			1110.96	0.06			1078.62	1078.62			1074.51	-0.48			1074.51	-0.48			1126.67	0.7	1117.74	0.59	1118.64	0.75	1118.97	0.94
1145.78	-0.11			1143.4	-0.06			1145.74	-0.31			1100.36	0.16			1080.96	0.2			1110.46	0.08			1079.43	1079.43			1073.8	-0.46			1073.8	-0.46			1125.93	0.92	1117.5	0.65	1118.95	0.73	1121.55	0.5
1144.05	0.12			1145.14	-0.29			1144.63	-0.15			1099.64	0.21			1083.77	-0.16			1110.11	0.12			1078.31	1078.31			1072.62	-0.25			1072.62	-0.25			1126.52	0.78	1118.79	0.43	1120.34	0.51	1121.88	0.37
1144.83	-0.01			1148.08	-0.62			1143.73	-0.01			1101.24	0.01			1086.05	-0.49			1110.31	0.16			1080.21	1080.21			1073.17	-0.25			1073.17	-0.25			1126.76	0.71	1116.2	0.82	1118.66	0.8	1119.32	0.86
1144.05	0.14			1144.38	-0.17			1145.73	-0.25			1100.84	0.03			1082.19	0.01			1110.51	0.14			1079.47	1079.47			1072.04	-0.05			1072.04	-0.05			1125.32	0.95	1117.41	0.64	1120.2	0.57	1118.88	0.92
1143.22	0.23			1140.85	0.24			1147.74	-0.51			1101.16	0.02			1080.06	0.32			1111.61	0.02			1080.53	1080.53			1073.69	-0.36			1073.69	-0.36			1125.91	0.88	1118.76	0.4	1119.63	0.61	1118.54	0.99
1146.43	-0.23			1139.27	0.51			1143.83	-0.03			1098.46	0.36			1083.59	-0.19			1112.77	-0.14			1078.49	1078.49			1074.05	-0.38			1074.05	-0.38			1125.99	0.91	1114.58	1.09	1118.47	0.78	1122.28	0.45
1145.63	-0.09			1142.33	0.11			1144.26	-0.1			1103.92	-0.38			1082.92	-0.08			1110.26	0.2			1080.12	1080.12			1073.05	-0.22			1073.05	-0.22			1128.63	0.52	1118	0.49	1120.04	0.59	1121.96	0.47
1145.83	-0.13			1143.05	-0.02			1144.88	-0.15			1103.37	-0.3			1082.34	-0.01			1111.84	-0.03			1080.31	1080.31			1074.33	-0.43			1074.33	-0.43			1127.53	0.6	1117.15	0.65	1118.71	0.8	1120.2	0.65
1144.35	0.08			1142.88	-0.01			1144.08	-0.03			1102.72	-0.2			1082.11	0.02			1108.61	0.36			1077.87	1077.87			1072.3	-0.07			1072.3	-0.07			1127.24	0.67	1117.15	0.65	1119.35	0.65	1122.9	0.17
1145.96	-0.12			1142.9	0.04			1144.4	-0.04			1100.89	-0.03			1084.77	-0.26			1107.58	0.47			1079.61	1079.61			1073.69	-0.28			1073.69	-0.28			1126.52	0.78	1117.36	0.72	1122.27	0.14	1120.26	0.64
1144.23	0.05			1142.63	0.07			1145.93	-0.25			1100.16	0.04			1085.1	-0.27			1109.13	0.31			1077.57	1077.57			1074.08	-0.43			1074.08	-0.43			1125.75	0.9	1119.07	0.38	1119.06	0.71	1120.61	0.63
1145.51	-0.1			1144.53	-0.21			1144.5	-0.06			1101.99	-0.23			1086.68	-0.48			1108.38	0.39			1080.09	1080.09			1073.13	-0.2			1073.13	-0.2			1125.63	0.93	1119.08	0.36	1118.88	0.68	1120.14	0.67
1145.91	-0.2			1142.45	0			1143.03	0.17			1103.5	-0.39			1084.42	-0.22			1107.96	0.46			1078.37	1078.37			1072.28	-0.03			1072.28	-0.03			1126.32	0.79	1117.39	0.67	1118.83	0.69	1119.15	0.82
1144.63	-0.01			1141.85	0.16			1144.18	-0.01			1099.01	0.18			1081.51	0.18			1109.56	0.28			1079.18	1079.18			1072.15	0.02			1072.15	0.02			1125.06	0.96	1116.86	0.71	1121.01	0.4	1118.35	0.9
1146.16	-0.2			1142.38	0.09			1144.53	-0.11			1097.43	0.33			1082.11	0.04			1106.91	0.62			1080.58	1080.58			1076.05	-0.69			1076.05	-0.69			1125.47	0.94	1119.36	0.23	1120.54	0.43	1119.21	0.72
1146.94	-0.33			1142.15	0.1			1145.48	-0.19			1099.11	0.18			1083.39	-0.11			1107.51	0.52			1079.31	1079.31			1073.39	-0.28			1073.39	-0.28			1125.83	0.93	1116.4	0.81	1118.71	0.72	1119.61	0.72
1146.46	-0.24			1146.04	-0.47			1145.38	-0.19			1102.49	-0.19			1084.55	-0.25			1110.11	0.16			1080.04	1080.04			1075.43	-0.59			1075.43	-0.59			1126.13	0.85	1119.3	0.33	1119.67	0.54	1119.88	0.68
1143.45	0.14			1142.78	-0.01			1142.48	0.19			1103.02	-0.34			1083.59	-0.09			1107.46	0.48			1080.54	1080.54			1075.41	-0.56			1075.41	-0.56			1127.22	0.62	1118.47	0.46	1119.73	0.53	1120.72	0.54
1146.13	-0.17			1143.88	-0.15			1145.46	-0.22			1100.36	0.02			1085	-0.31			1108.48	0.37			1077.23	1077.23			1073.46	-0.24			1073.46	-0.24			1125.5	0.89	1118.75	0.34	1120.2	0.5	1122.02	0.38
1145.48	-0.11			1143.03	-0.03			1144.98	-0.17			1099.69	0.11			1082.76	-0.04			1108.61	0.34			1081	1081			1073.08	-0.19			1073.08	-0.19			1128.23	0.45	1117.06	0.63	1120.44	0.43	1122.23	0.36
1141.77	0.39			1143.1	-0.02			1143.4	0.06			1099.51	0.12			1081.41	0.16			1112.29	-0.13			1079.6	1079.6			1075.03	-0.5			1075.03	-0.5			1127.15	0.65	1118.28	0.44	1119.25	0.65	1119.62	0.79
1144.55	0			1143.45	-0.06			1142.68	0.17			1102.8	-0.29			1086.06	-0.51			1108.41	0.38			1079.02	1079.02			1073.34	-0.29			1073.34	-0.29			1128.1	0.41	1116.89	0.67	1119.81	0.63	1121.59	0.43
1146.53	-0.21			1144.28	-0.13			1146.21	-0.26			1101.69	-0.11			1083.74	-0.17			1109.96	0.14			1079.64	1079.64			1074.32	-0.41			1074.32	-0.41			1126.63	0.61	1115.78	0.84	1119.05	0.73	1119.15	0.9
1146.66	-0.24			1141.05	0.28			1146.89	-0.33			1101.89	-0.09			1081.14	0.13			1106.39	0.61			1077.65	1077.65			1074.98	-0.58			1074.98	-0.58			1124.35	1.06	1115.43	0.85	1120.11	0.48	1121.35	0.41
1146.51	-0.22			1144.41	-0.18			1146.66	-0.34			1102.57	-0.22			1081.66	0.08			1110.76	0.04			1078.56	1078.56			1073.09	-0.28			1073.09	-0.28			1128.09	0.43	1116.25	0.73	1120.2	0.5	1121.21	0.4
1145.38	-0.11			1141.75	0.1			1144.48	0.01			1100.16	0.08			1083.82	-0.2			1108.88	0.33			1078.94	1078.94			1073.25	-0.31			1073.25	-0.31			1124.04	1.15	1116.9	0.66	1119.7	0.58	1119.68	0.68
1147.87	-0.42			1142.13	0.07			1145.71	-0.16			1099.99	0.09			1082.84	-0.05			1112.69	-0.17			1079.68	1079.68			1072.72	-0.25			1072.72	-0.25			1128.14	0.43	1117.57	0.46	1118.06	0.88	1118.28	0.93
1143.38	0.17			1143.25	-0.04			1144.96	-0.12			1100.91	0.04			1080.29	0.27			1109.26	0.3			1077.76	1077.76			1072.3	-0.15			1072.3	-0.15			1126.99	0.59	1114.87	0.95	1120.82	0.38	1119.15	0.81
1146.81	-0.34			1145.46	-0.36			1144.18	-0.05			1102.49	-0.15			1083.95	-0.25			1109.99	0.21			1080.01	1080.01			1071.39	0.03			1071.39	0.03			1124.44	0.99	1119.33	0.2	1118.65	0.66	1119.78	0.69
1144.83	-0.05			1143.33	-0.11			1145.51	-0.16			1103.3	-0.25			1083.09	-0.05			1111.11	0.08			1078.29	1078.29			1073.31	-0.32			1073.31	-0.32			1126.03	0.77	1117.2	0.58	1119.23	0.53	1120.34	0.59
1145.41	-0.14			1142.03	0.07			1144.7	-0.06			1101.39	-0.05			1080.91	0.24			1110.11	0.24			1078.63	1078.63			1073.64	-0.45			1073.64	-0.45			1128.34	0.35	1115.5	0.9	1118.43	0.69	1122.02	0.3
1144.4	-0.02			1143.56	-0.16			1147.37	-0.44			1102.17	-0.18			1083.27	-0.12			1112.82	-0.18			1078.07	1078.07			1071.91	-0.09			1071.91	-0.09			1127.98	0.45	1115.46	0.88	1117.37	0.86	1121.36	0.39
1145.88	-0.25			1141.93	0.09			1145.83	-0.19			1101.49	-0.07			1080.86	0.18			1107.14	0.55			1079.63	1079.63			1071.75	-0.07			1071.75	-0.07			1125.7	0.81	1115.73	0.84	1118.58	0.69	1120.66	0.55
1146.41	-0.34			1142.58	0.05			1144.7	-0.06			1100.56	0.02			1081.71	0.04			1110.24	0.13			1079.33	1079.33			1073.15	-0.31			1073.15	-0.31			1124.74	0.99	1116.31	0.72	1119.11	0.63	1119.61	0.71
1144.05	-0.06			1145.11	-0.28			1143.63	0.15			1101.87	-0.16			1082.34	0.01			1110.89	0.03			1077.21	1077.21			1074.76	-0.56			1074.76	-0.56			1125.17	0.94	1117.14	0.59	1120.43	0.36	1121.5	0.41
1144.03	-0.03			1144.76	-0.28			1144.83	-0.03			1102.32	-0.18			1084.35	-0.25			1109.84	0.17			1076.9	1076.9			1072.22	-0.1			1072.22	-0.1			1126.31	0.72	1115.97	0.78	1118.78	0.68	1120.71	0.55
1146.39	-0.37			1144.56	-0.26			1145.78	-0.15			1100.14	0.11			1083.92	-0.22			1107.23	0.51			1076.92	1076.92			1073.47	-0.33			1073.47	-0.33			1124.89	0.99	1116.6	0.66	1119.54	0.51	1120.65	0.5
1143.53	0.09			1144.53	-0.21			1142.65	0.22			1098.38	0.29			1081.94	0.09			1107.56	0.46			1076.65	1076.65			1073.98	-0.35			1073.98	-0.35			1126.81	0.64	1115.57	0.79	1116.85	0.98	1119.91	0.55
1144.4	-0.02			1145.97	-0.44			1144.35	-0.06			1098.96	0.22			1083.67	-0.16			1109.16	0.22			1078.11	1078.11			1074.28	-0.43			1074.28	-0.43			1127.74	0.43	1116.38	0.68	1120.26	0.39	1119.61	0.64
1143.53	0.07			1143.81	-0.12			1146.49	-0.27			1098.49	0.27			1081.31	0.16			1108.41	0.36			1075.23	1075.23			1074.88	-0.58			1074.88	-0.58			1126.43	0.68	1118.36	0.39	1118.47	0.7	1119.71	0.64
1145.51	-0.2			1143.13	-0.01			1145.88	-0.17			1099.41	0.1			1082.21	0.04			1111.84	-0.07			1077.72	1077.72			1075.42	-0.65			1075.42	-0.65			1125.2	0.9	1118.27	0.38	1119.11	0.55	1118.26	0.96
1145.36	-0.14			1145.01	-0.28			1143.48	0.17			1098.19	0.23			1083.64	-0.13			1110.31	0.12			1077.48	1077.48			1073.44	-0.29			1073.44	-0.29			1124.88	0.93	1113.09	1.32	1119.45	0.5	1120.53	0.61
1144.78	-0.09			1143.03	-0.03			1145.13	-0.11			1100.56	-0.04			1084.19	-0.19			1108.71	0.36			1077.81	1077.81			1075.12	-0.65			1075.12	-0.65			1124.56	0.96	1117.91	0.47	1120.09	0.43	1120.06	0.63
1143.95	0			1141.98	0.13			1147.26	-0.38			1100.77	-0.12			1084.65	-0.29			1111.36	-0.02			1078.39	1078.39			1074.12	-0.42			1074.12	-0.42			1128.38	0.37	1115.88	0.85	1118.71	0.64	1118.66	0.96
1145.33	-0.25			1143.15	-0.04			1144.2	0.02			1102.82	-0.34			1082.74	-0.01			1110.74	0.05			1078.91	1078.91			1075.52	-0.72			1075.52	-0.72			1123.6	1.14	1116.72	0.79	1118.72	0.62	1122.43	0.2
1145.38	-0.19			1141.85	0.12			1145.28	-0.17			1103.12	-0.38			1082.36	0.12			1111.71	-0.06			1077.55	1077.55			1072.85	-0.22			1072.85	-0.22			1126.1	0.65	1117.16	0.72	1119.01	0.55	1119.71	0.8
1146.11	-0.26			1141.03	0.17			1145.86	-0.18			1102.4	-0.29			1081.64	0.11			1109.86	0.18			1079.15	1079.15			1070.91	0.15			1070.91	0.15			1125.61	0.8	1118.3	0.5	1119.85	0.41	1117.19	1.08
1145.03	-0.15			1142.88	-0.07			1142.22	0.25			1099.84	-0.01			1082.49	-0.01			1111.24	0.01			1078.74	1078.74			1074.33	-0.5			1074.33	-0.5			1127.93	0.37	1117.44	0.67	1120	0.41	1119.83	0.61
1143.78	0.05			1144.18	-0.23			1145.46	-0.22			1101.52	-0.2			1082.51	0			1108.96	0.3			1076.92	1076.92			1073.82	-0.42			1073.82	-0.42			1127.59	0.43	1115.59	0.99	1120.46	0.4	1118.08	0.92
1141.47	0.37			1145.34	-0.39			1143.53	0.03			1100.69	-0.07			1082.19	0.01			1109.08	0.29			1077.57	1077.57			1074.93	-0.5			1074.93	-0.5			1123.22	1.26	1117.47	0.62	1119.78	0.52	1120.08	0.61
1146.69	-0.39			1145.52	-0.4			1146.36	-0.36			1100.64	-0.05			1083.59	-0.15			1109.11	0.26			1078.41	1078.41			1073.11	-0.24			1073.11	-0.24			1128.24	0.43	1117.35	0.65	1120.25	0.42	1119.05	0.81
1143.8	0.04			1144.89	-0.35			1145.99	-0.29			1099.96	0.04			1082.87	-0.1			1110.54	0.05			1080.72	1080.72			1074.39	-0.45			1074.39	-0.45			1126.29	0.75	1116.95	0.74	1118.88	0.61	1120.6	0.5
1143.78	0.07			1142.33	0.01			1144.98	-0.15			1101.14	-0.09			1087.21	-0.67			1108.41	0.32			1079.28	1079.28			1073.57	-0.33			1073.57	-0.33			1129.2	0.25	1115.34	1	1119.55	0.49	1119.33	0.76
1143.08	0.15			1141.33	0.13			1143.55	0.04			1099.09	0.19			1084.12	-0.3			1110.76	0.06			1080.83	1080.83			1073.42	-0.34			1073.42	-0.34			1126.31	0.72	1117.43	0.61	1117.6	0.9	1121.97	0.3
1142.35	0.22			1141.53	0.09			1143.5	-0.02			1100.52	-0.08			1080.99	0.09			1111.36	-0.02			1078.55	1078.55			1071.5	0.02			1071.5	0.02			1128.48	0.37	1116.64	0.75	1119.2	0.58	1118.29	0.91
1147.22	-0.44			1143.63	-0.19			1144.86	-0.14			1102.3	-0.29			1082.89	-0.15			1107.66	0.42			1080	1080			1071.81	-0.08			1071.81	-0.08			1127.53	0.53	1113.74	1.32	1119.95	0.42	1118.43	0.85
1143.78	0.05			1141.35	0.12			1147.8	-0.55			1099.06	0.16			1081.96	0			1107.26	0.5			1076.81	1076.81			1075.75	-0.78			1075.75	-0.78			1126.63	0.68	1118.85	0.42	1119.3	0.58	1120.51	0.47
1145.16	-0.16			1143.83	-0.23			1144.98	-0.19			1098.69	0.25			1085.98	-0.52			1110.04	0.07			1077	1077			1073.97	-0.41			1073.97	-0.41			1128.66	0.31	1118.23	0.52	1119.43	0.6	1122.35	0.18
1143.88	0.03			1140.78	0.21			1146.36	-0.38			1099.89	0.11			1084.67	-0.36			1108.08	0.31			1077.6	1077.6			1072.95	-0.22			1072.95	-0.22			1126.52	0.62	1119.18	0.29	1120.1	0.49	1117.84	0.99
1146.99	-0.41			1141.5	0.08			1145.96	-0.3			1100.46	0			1083.57	-0.22			1108.29	0.27			1076.4	1076.4			1074.64	-0.53			1074.64	-0.53			1126.67	0.54	1114.92	1.02	1119.13	0.69	1118.04	0.91
1143.9	0.02			1144.01	-0.22			1145.41	-0.24			1098.99	0.19			1085.42	-0.38			1111.64	-0.15			1077.09	1077.09			1074.3	-0.46			1074.3	-0.46			1126.73	0.53	1118.72	0.38	1119.16	0.63	1120.91	0.39
1144.61	-0.12			1144.91	-0.32			1146.14	-0.33			1104.13	-0.5			1083.77	-0.2			1106.56	0.5			1077.89	1077.89			1073.66	-0.4			1073.66	-0.4			1125.61	0.71	1116.11	0.8	1120.33	0.44	1118.08	0.84
1142.9	0.08			1142.35	0.06			1145.11	-0.22			1102.24	-0.21			1083.27	-0.16			1111.47	-0.12			1077.48	1077.48			1073.49	-0.37			1073.49	-0.37			1126.73	0.37	1115.14	1	1119.05	0.73	1118.55	0.74
1142.8	0.14			1142.58	-0.03			1144.03	0.01			1100.79	-0.07			1084.42	-0.3			1107.63	0.41			1081.24	1081.24			1072.68	-0.2			1072.68	-0.2			1127.91	0.23	1117.56	0.47	1119.85	0.66	1119.39	0.59
1141.95	0.28			1143.28	-0.11			1143.83	0.03			1104.33	-0.6			1084.15	-0.31			1110.16	0.12			1077.46	1077.46			1071.31	0			1071.31	0			1124.43	0.92	1116.79	0.67	1119.7	0.58	1119.68	0.6
1146.26	-0.3			1142	0.08			1143.6	0.02			1098.79	0.19			1079.61	0.3			1109.71	0.18			1077.02	1077.02			1072.06	-0.16			1072.06	-0.16			1126.08	0.6	1116.59	0.67	1118.52	0.7	1117.72	0.95
1143.95	0			1144.48	-0.25			1145.81	-0.26			1100.69	-0.07			1083.44	-0.19			1110.44	0.09			1078.93	1078.93			1072.25	-0.15			1072.25	-0.15			1126.6	0.58	1114.67	1.02	1119.4	0.57	1120.37	0.46
1142.23	0.19			1143.83	-0.17			1145.73	-0.25			1100.64	-0.03			1084.62	-0.32			1111.29	0.01			1079.91	1079.91			1072.02	-0.1			1072.02	-0.1			1124.6	0.89	1118.53	0.37	1119.75	0.49	1120.28	0.44
1146.01	-0.32			1141.98	0.15			1147.07	-0.4			1102.65	-0.29			1084.15	-0.27			1115.84	-0.62			1076.46	1076.46			1072.04	-0.13			1072.04	-0.13			1125.53	0.77	1116.69	0.67	1116.75	0.97	1118.56	0.71
1146.01	-0.34			1148.23	-0.64			1141.27	0.41			1100.76	-0.04			1082.36	-0.06			1109.11	0.26			1076.82	1076.82			1074.27	-0.57			1074.27	-0.57			1125.31	0.88	1115.73	0.84	1118.42	0.7	1118.82	0.62
1143.25	0.04			1144.33	-0.13			1146.19	-0.29			1100.26	-0.02			1083.77	-0.24			1110.16	0.14			1078.18	1078.18			1074.24	-0.52			1074.24	-0.52			1124.97	0.95	1117.37	0.54	1118.45	0.58	1118.95	0.58
1144.28	-0.07			1141.2	0.24			1144.71	-0.14			1097.16	0.4			1084.22	-0.26			1108.78	0.31			1076.82	1076.82			1072.03	-0.12			1072.03	-0.12			1124.59	1	1114.89	0.91	1118.85	0.58	1119.17	0.62
1141.5	0.3			1143.58	-0.03			1144.35	-0.06			1100.79	-0.09			1084.67	-0.34			1110.71	0.06			1076.87	1076.87			1074.48	-0.51			1074.48	-0.51			1127.34	0.43	1116.25	0.66	1118.73	0.61	1120.07	0.46
1143.58	0.01			1142.6	0.12			1145.33	-0.13			1098.04	0.27			1081.21	0.14			1111.14	0.01			1076.38	1076.38			1073.55	-0.38			1073.55	-0.38			1124.09	0.99	1116.72	0.54	1117.55	0.81	1120.53	0.36
1140.5	0.44			1142.88	0.07			1144.48	-0.05			1100.29	-0.01			1082.99	-0.11			1111.39	0.05			1076.28	1076.28			1074.41	-0.48			1074.41	-0.48			1125.69	0.75	1117.65	0.41	1119.42	0.54	1119.25	0.58
1143.03	0.05			1143.2	-0.02			1147.04	-0.39			1100.89	-0.11			1086.21	-0.55			1110.71	0.08			1076.54	1076.54			1074.16	-0.4			1074.16	-0.4			1123.88	1.09	1117.7	0.42	1117.46	0.8	1120.68	0.36
1141.55	0.26			1142.58	0.05			1145.53	-0.21			1101.01	-0.04			1083.59	-0.21			1111.04	0.07			1077.85	1077.85			1074.85	-0.61			1074.85	-0.61			1127.58	0.45	1117.27	0.54	1117.22	0.86	1119	0.65
1141.35	0.28			1144.48	-0.23			1143.2	0.08			1101.09	-0.03			1085.18	-0.44			1108.46	0.38			1077.4	1077.4			1072.96	-0.24			1072.96	-0.24			1126.48	0.61	1117.8	0.42	1118.45	0.74	1118.12	0.79
1145.64	-0.29			1143.4	-0.08			1143.53	0.05			1102.24	-0.23			1082.49	-0.03			1110.06	0.14			1077.69	1077.69			1073.42	-0.33			1073.42	-0.33			1126.26	0.63	1115.67	0.7	1119.39	0.67	1118.51	0.72
1147.87	-0.54			1144.61	-0.26			1144.98	-0.15			1103.58	-0.4			1082.99	-0.13			1109.81	0.22			1077.79	1077.79			1072.42	-0.17			1072.42	-0.17			1127.7	0.41	1117.29	0.43	1119.7	0.66	1119.03	0.69
1142.75	0.14			1143.91	-0.12			1145.43	-0.21			1104.71	-0.53			1083.52	-0.18			1108.78	0.29			1078.88	1078.88			1074.98	-0.59			1074.98	-0.59			1125.44	0.83	1115.1	0.81	1120.53	0.45	1119.36	0.63
1142.82	0.23			1144.01	-0.12			1146.21	-0.28			1100.24	0.05			1085.78	-0.44			1112.59	-0.11			1078.46	1078.46			1072.38	-0.11			1072.38	-0.11			1126.74	0.51	1117.83	0.44	1118.24	0.83	1121.58	0.2
1143.45	0.1			1144.33	-0.15			1142.68	0.19			1102.4	-0.27			1082.71	-0.04			1111.87	-0.08			1078.78	1078.78			1072.14	-0.05			1072.14	-0.05			1124.93	0.85	1114.78	1.01	1118.83	0.69	1120.2	0.49
1142.17	0.31			1143.5	-0.06			1145.16	-0.14			1099.66	0.1			1084.75	-0.27			1110.96	0.02			1076.67	1076.67			1071.68	0.05			1071.68	0.05			1124.35	0.9	1117.68	0.45	1119.4	0.57	1118.03	0.85
1144.58	-0.01			1145.49	-0.35			1144.68	-0.11			1101.89	-0.15			1087.23	-0.52			1108.68	0.35			1076.67	1076.67			1074.78	-0.51			1074.78	-0.51			1126.58	0.53	1117.93	0.44	1117.05	0.97	1122.69	0.11
1147.69	-0.45			1140.82	0.25			1144.3	-0.02			1100.31	0.06			1083.46	-0.06			1111.24	0.01			1078.77	1078.77			1075.25	-0.54			1075.25	-0.54			1123.65	1.06	1117.48	0.52	1117.66	0.8	1121.21	0.32
1144.4	-0.02			1142.45	0.04			1141.55	0.36			1104.15	-0.45			1082.09	0.13			1105.96	0.74			1078.77	1078.77			1074.22	-0.41			1074.22	-0.41			1125.95	0.65	1115.56	0.88	1119.12	0.54	1120.18	0.53
1144.15	0.02			1142.93	-0.01			1144.91	-0.12			1100.46	0.08			1085.82	-0.34			1108.93	0.29			1078.25	1078.25			1073.57	-0.26			1073.57	-0.26			1128.02	0.3	1118.35	0.42	1116.15	1.06	1119.59	0.67
1142.27	0.29			1143.68	-0.09			1144	-0.04			1099.74	0.11			1085.45	-0.31			1108.93	0.29			1080.91	1080.91			1072.74	-0.13			1072.74	-0.13			1124.32	0.94	1117.11	0.56	1119.36	0.56	1119.26	0.71
1146.84	-0.33			1144.96	-0.28			1139.23	0.61			1102.7	-0.33			1081.09	0.25			1109.26	0.28			1079.86	1079.86			1072.8	-0.15			1072.8	-0.15			1125.8	0.65	1117.42	0.54	1117.4	0.89	1121.59	0.27
1144.55	-0.04			1143.43	-0.07			1145.08	-0.13			1102.02	-0.24			1080.91	0.28			1111.87	-0.08			1077.03	1077.03			1074.66	-0.48			1074.66	-0.48			1126.52	0.54	1116.67	0.7	1118.96	0.63	1120.2	0.57
1144.45	-0.02			1140.7	0.3			1146.86	-0.36			1104.91	-0.57			1080.76	0.24			1110.59	0.11			1077.81	1077.81			1073.24	-0.29			1073.24	-0.29			1127.08	0.44	1116.75	0.65	1118.69	0.67	1119.09	0.75
1146.16	-0.26			1146.09	-0.45			1145.91	-0.28			1104.43	-0.46			1083.39	-0.11			1112.52	-0.16			1078.74	1078.74			1073.29	-0.37			1073.29	-0.37			1124.48	0.92	1114.74	0.99	1118.92	0.62	1120.23	0.45
1142.8	0.16			1144.31	-0.16			1143.96	-0.1			1101.69	-0.11			1086.23	-0.44			1113.35	-0.25			1078.24	1078.24			1073.43	-0.27			1073.43	-0.27			1126.3	0.58	1117.78	0.45	1119.8	0.41	1121.28	0.28
1147.19	-0.37			1143.86	-0.14			1144.28	-0.13			1100.41	0.04			1081.99	0.05			1110.06	0.2			1078.02	1078.02			1073.32	-0.34			1073.32	-0.34			1126.55	0.57	1116.27	0.7	1118.56	0.56	1118.91	0.71
1147.11	-0.36			1142.08	0.09			1145.56	-0.28			1101.37	-0.08			1081.11	0.14			1109.43	0.29			1079.09	1079.09			1074.09	-0.44			1074.09	-0.44			1127.76	0.4	1116.33	0.68	1118.88	0.53	1118.62	0.79
1141.95	0.3			1145.11	-0.32			1146.11	-0.32			1102.45	-0.31			1084.77	-0.32			1107.76	0.46			1078.41	1078.41			1073.17	-0.34			1073.17	-0.34			1125.36	0.8	1115.42	0.86	1118.18	0.68	1119.68	0.6
1145.11	-0.1			1143.93	-0.17			1142.65	0.16			1100.01	0			1083.82	-0.22			1109.86	0.22			1080.25	1080.25			1075.33	-0.67			1075.33	-0.67			1126.03	0.69	1115.3	0.9	1115.13	1.17	1122.27	0.14
1142.4	0.18			1144.43	-0.19			1142.63	0.13			1099.99	0.03			1081.66	0.08			1108.83	0.39			1079.28	1079.28			1073.36	-0.32			1073.36	-0.32			1125.57	0.7	1117.41	0.55	1118.75	0.57	1118.77	0.79
1142.9	0.12			1144.56	-0.28			1144.28	-0.07			1099.99	0.05			1084.62	-0.3			1110.96	0.14			1078.52	1078.52			1073.24	-0.29			1073.24	-0.29			1125.77	0.7	1115.62	0.86	1119.98	0.29	1122.26	0.24
1145.51	-0.22			1142.8	-0.02			1142.83	0.11			1100.44	-0.03			1082.11	0			1111.19	0.09			1077.66	1077.66			1072.35	-0.22			1072.35	-0.22			1123.89	1	1115.8	0.74	1116.24	1	1118.15	0.9
1143.55	0.06			1141.68	0.07			1142.95	0.1			1101.01	-0.06			1084.05	-0.27			1110.54	0.13			1076.81	1076.81			1072.5	-0.23			1072.5	-0.23			1128.21	0.23	1117.75	0.49	1119.49	0.43	1121.35	0.33
1143.15	0.12			1143.93	-0.21			1146.32	-0.4			1099.86	0.06			1082.66	0			1106.74	0.65			1077.86	1077.86			1072.5	-0.23			1072.5	-0.23			1124.68	0.85	1114.96	0.88	1118.27	0.7	1120.53	0.53
1141.9	0.26			1140.83	0.21			1144.21	-0.14			1103.48	-0.4			1085.7	-0.45			1111.59	-0.05			1080.4	1080.4			1072.17	-0.18			1072.17	-0.18			1125.18	0.85	1115.12	0.86	1117.9	0.66	1118.83	0.84
1142.7	0.16			1141.28	0.19			1147.47	-0.56			1099.14	0.13			1082.61	-0.02			1108.46	0.36			1078.7	1078.7			1073.81	-0.47			1073.81	-0.47			1126.96	0.48	1116.81	0.56	1117.51	0.63	1119.86	0.71
1145.23	-0.17			1141.93	0.07			1147.04	-0.45			1099.19	0.17			1081.36	0.12			1109.76	0.18			1078.11	1078.11			1072.37	-0.17			1072.37	-0.17			1127.57	0.46	1117.91	0.4	1117.23	0.68	1119.98	0.69
1145.91	-0.28			1142.95	-0.04			1143.9	-0.08			1102.27	-0.18			1080.41	0.24			1109.59	0.19			1077.56	1077.56			1073.68	-0.43			1073.68	-0.43			1124.35	1.05	1115.96	0.72	1116.75	0.73	1118.52	0.86
1145.86	-0.22			1143.63	-0.13			1139.75	0.46			1102.62	-0.2			1082.87	-0.08			1112.17	-0.08			1076.7	1076.7			1073.3	-0.38			1073.3	-0.38			1126.72	0.62	1115.41	0.8	1116.34	0.83	1118.87	0.78
1142.98	0.09			1141.13	0.19			1142.78	0.07			1103.47	-0.34			1082.01	0.04			1111.56	0.04			1077.58	1077.58			1071.9	-0.07			1071.9	-0.07			1126.51	0.63	1116.11	0.71	1118.03	0.52	1119.1	0.66
1141.12	0.31			1143.03	-0.09			1145.59	-0.27			1102.27	-0.22			1083.72	-0.28			1112.62	-0.1			1077.4	1077.4			1074.41	-0.55			1074.41	-0.55			1125.73	0.84	1117.92	0.38	1114.54	1.15	1118.45	0.82
1145.43	-0.21			1141.1	0.14			1145.06	-0.18			1101.12	-0.08			1084.6	-0.39			1108.96	0.32			1079.11	1079.11			1074.33	-0.5			1074.33	-0.5			1126.91	0.63	1116.66	0.55	1117.48	0.68	1120.27	0.46
1144.28	-0.07			1145.11	-0.36			1145.91	-0.32			1100.14	0.07			1082.62	-0.14			1109.44	0.23			1076.52	1076.52			1074.76	-0.63			1074.76	-0.63			1127.11	0.63	1117.17	0.46	1116.79	0.83	1120.31	0.47
1142.38	0.17			1141.18	0.17			1147.22	-0.44			1103.25	-0.31			1082.64	-0.15			1107.11	0.5			1075.61	1075.61			1074.37	-0.57			1074.37	-0.57			1127.65	0.57	1116.36	0.64	1116.75	0.81	1121.65	0.25
1141.17	0.33			1142.63	-0.01			1146.69	-0.41			1106.06	-0.69			1083.8	-0.25			1108.84	0.27			1077.27	1077.27			1071.61	-0.09			1071.61	-0.09			1127.03	0.68	1115.86	0.72	1116.54	0.83	1120.36	0.47
1144.13	-0.07			1144.23	-0.19			1143.88	-0.05			1100.89	0.01			1081.96	0.02			1110.69	0.05			1079.34	1079.34			1073.46	-0.39			1073.46	-0.39			1127.31	0.56	1115.65	0.81	1117.6	0.65	1118.88	0.77
1143.2	0.02			1140.75	0.24			1145.33	-0.21			1101.21	-0.04			1081.79	-0.03			1110.86	0.02			1077.89	1077.89			1073.31	-0.4			1073.31	-0.4			1126.1	0.81	1117.9	0.41	1117	0.82	1118.98	0.77
1142.93	0.07			1139.15	0.38			1144.13	0.03			1101.79	-0.11			1083.37	-0.24			1108.61	0.34			1079.06	1079.06			1071.77	-0.1			1071.77	-0.1			1128.03	0.44	1115.19	0.83	1118.25	0.58	1119.85	0.57
1142.35	0.16			1144.71	-0.36			1147.12	-0.4			1099.46	0.16			1084.47	-0.36			1110.11	0.16			1078.96	1078.96			1072.57	-0.26			1072.57	-0.26			1125.47	0.86	1117.28	0.44	1117.83	0.68	1120.71	0.4
1143.2	0.04			1143.31	-0.16			1147.19	-0.41			1099.49	0.15			1080.01	0.28			1109.81	0.16			1081.04	1081.04			1073.32	-0.42			1073.32	-0.42			1127.09	0.59	1115.63	0.76	1117.28	0.77	1118.94	0.67
1145.39	-0.27			1141.63	0.09			1146.46	-0.34			1100.26	0.06			1085.28	-0.42			1112.04	-0.15			1079.05	1079.05			1077.33	-1.05			1077.33	-1.05			1123.93	1.17	1116.63	0.68	1118.18	0.61	1119.79	0.59
1144.46	-0.16			1143.86	-0.18			1142.3	0.22			1103.88	-0.4			1083.69	-0.21			1109.66	0.22			1076.99	1076.99			1072.35	-0.22			1072.35	-0.22			1126.78	0.61	1116	0.73	1117.6	0.73	1119.98	0.53
1142.3	0.1			1145.49	-0.37			1146.64	-0.33			1100.39	0.01			1081.36	0.06			1111.44	-0.01			1079.13	1079.13			1074.36	-0.55			1074.36	-0.55			1126.78	0.61	1117	0.57	1117.78	0.76	1120.34	0.51
1143.91	-0.14			1144.64	-0.31			1144	0			1099.09	0.19			1081.76	0.04			1113.45	-0.25			1076.71	1076.71			1072.8	-0.3			1072.8	-0.3			1125.43	0.84	1115.69	0.75	1118.69	0.59	1119.08	0.77
1141.58	0.15			1141.85	0.08			1143.5	0.04			1100.76	-0.06			1083.82	-0.2			1105.74	0.77			1077.04	1077.04			1073.13	-0.27			1073.13	-0.27			1126.17	0.62	1115.26	0.88	1117.28	0.85	1119.1	0.66
1144.26	-0.24			1146.77	-0.5			1142.38	0.15			1101.29	-0.11			1082.21	-0.04			1109.89	0.17			1079.69	1079.69			1072.92	-0.25			1072.92	-0.25			1127.55	0.42	1118.98	0.2	1119.55	0.49	1119.31	0.55
1143.76	-0.18			1140.45	0.32			1143.9	-0.06			1099.84	0.03			1083.37	-0.18			1108.88	0.33			1080.43	1080.43			1073.65	-0.31			1073.65	-0.31			1126.18	0.69	1116.75	0.66	1119.03	0.53	1119.28	0.6
1147	-0.55			1144.18	-0.13			1144.73	-0.13			1101.99	-0.15			1082.19	0.01			1111.84	0.01			1078.57	1078.57			1075.65	-0.7			1075.65	-0.7			1127.87	0.38	1116.71	0.64	1116.93	0.85	1119.29	0.59
1142.48	0.05			1143.78	-0.11			1143.95	-0.06			1102.07	-0.2			1080.71	0.14			1113.19	-0.19			1077.82	1077.82			1072.46	-0.16			1072.46	-0.16			1123.17	1.18	1116.71	0.56	1117.32	0.79	1118.33	0.77
1143.8	-0.08			1142.7	0.02			1144.18	-0.11			1101.19	-0.13			1080.99	0.09			1109.71	0.2			1079.51	1079.51			1073.42	-0.33			1073.42	-0.33			1126.43	0.6	1115.83	0.76	1117.32	0.78	1119.36	0.55
1143.93	-0.13			1144.61	-0.2			1143.83	-0.07			1100.14	0.03			1081.54	0.07			1109.28	0.29			1077.51	1077.51			1073.17	-0.26			1073.17	-0.26			1127.06	0.56	1116.91	0.64	1117.38	0.76	1119.48	0.53
1142.28	0.11			1145.24	-0.35			1141.3	0.26			1102.4	-0.27			1082.64	-0.05			1109.34	0.25			1078.74	1078.74			1073.07	-0.17			1073.07	-0.17			1127.2	0.49	1116.3	0.73	1118.19	0.67	1118.5	0.74
1146.87	-0.46			1141.73	0.15			1144.56	-0.16			1102.05	-0.25			1081.29	0.11			1111.82	-0.12			1077.33	1077.33			1073.44	-0.29			1073.44	-0.29			1125.63	0.76	1117.23	0.52	1118.28	0.6	1119.04	0.67
1147.34	-0.49			1142.25	0.1			1145.06	-0.26			1102.25	-0.27			1081.89	0.01			1111.84	-0.07			1078.77	1078.77			1071.25	0.02			1071.25	0.02			1127.16	0.47	1116.95	0.57	1118.11	0.64	1120.79	0.35
1144.13	-0.09			1141.98	0.03			1146.67	-0.46			1101.37	-0.18			1081.86	0.04			1108.38	0.41			1078.12	1078.12			1074.23	-0.5			1074.23	-0.5			1125.65	0.82	1117.28	0.52	1117.63	0.76	1116.9	1.05
1143.65	0.02			1145.01	-0.32			1145.63	-0.25			1103.55	-0.41			1081.34	0.13			1110.09	0.23			1077.22	1077.22			1072.47	-0.18			1072.47	-0.18			1127.1	0.58	1116.26	0.71	1118.06	0.71	1118.74	0.75
1144.2	-0.08			1143.46	-0.1			1142.55	0.14			1102.32	-0.28			1085.1	-0.37			1109.79	0.21			1077.24	1077.24			1072.05	-0.14			1072.05	-0.14			1125.58	0.85	1116.72	0.62	1116.83	0.92	1116.15	1.14
1146.72	-0.42			1143.65	-0.08			1142.73	0.07			1101.44	-0.17			1081.44	0.15			1110.31	0.18			1077.37	1077.37			1072.25	-0.15			1072.25	-0.15			1125.09	0.91	1114.75	0.97	1117.2	0.82	1118.98	0.68
1140.97	0.29			1142.28	0.09			1144.51	-0.18			1099.86	0.04			1081.21	0.16			1110.21	0.2			1078.55	1078.55			1074.61	-0.56			1074.61	-0.56			1124.83	0.92	1117.73	0.45	1117.02	0.79	1118.47	0.79
1144.61	-0.18			1142.38	0.09			1143.98	-0.13			1099.26	0.1			1082.16	0.04			1107.86	0.46			1078.05	1078.05			1074.5	-0.54			1074.5	-0.54			1125.9	0.74	1117.16	0.56	1117.04	0.91	1119.95	0.57
1140.85	0.34			1143.48	-0.07			1145.59	-0.31			1099.96	0.02			1083.69	-0.17			1111.14	0.03			1078.49	1078.49			1075.08	-0.67			1075.08	-0.67			1126.55	0.57	1115.64	0.83	1117.46	0.8	1121.4	0.34
1143.98	-0.05			1144.68	-0.25			1145.31	-0.28			1098.49	0.17			1083.49	-0.15			1111.01	0.06			1077.34	1077.34			1072.87	-0.26			1072.87	-0.26			1125.38	0.85	1116.03	0.68	1118.26	0.64	1120.84	0.43
1146.66	-0.38			1142.93	-0.03			1142.45	0.12			1099.46	0.04			1084.95	-0.41			1110.51	0.14			1077.6	1077.6			1073.12	-0.34			1073.12	-0.34			1126.16	0.71	1115.15	0.81	1117.81	0.71	1120.08	0.6
1146.94	-0.39			1145.09	-0.27			1143.98	-0.09			1102.3	-0.35			1082.39	-0.11			1106.79	0.63			1078.11	1078.11			1072.53	-0.2			1072.53	-0.2			1126.52	0.62	1116.26	0.63	1119.53	0.44	1118.91	0.8
1147.74	-0.49			1143.4	-0.04			1143.9	-0.08			1101.3	-0.25			1081.76	0			1110.86	0			1078.98	1078.98			1072.13	-0.11			1072.13	-0.11			1127.3	0.49	1117.23	0.44	1117.4	0.74	1120	0.58
1145.36	-0.2			1144.53	-0.21			1147.37	-0.48			1097.56	0.3			1082.81	-0.04			1110.71	0.04			1075.69	1075.69			1074.36	-0.56			1074.36	-0.56			1125.11	0.8	1116.88	0.52	1117.89	0.67	1118.7	0.82
1144.98	-0.21			1144.33	-0.21			1143.83	-0.01			1100.92	-0.18			1082.41	-0.04			1112.04	-0.15			1077.67	1077.67			1073.22	-0.34			1073.22	-0.34			1125.71	0.72	1116.91	0.56	1117.36	0.71	1118.13	0.76
1140.62	0.29			1143.03	-0.03			1143.98	-0.07			1100.11	-0.06			1079.61	0.3			1108.76	0.3			1077.8	1077.8			1073.26	-0.39			1073.26	-0.39			1126.68	0.61	1116.31	0.64	1117.88	0.6	1117.87	0.87
1143.63	-0.07			1142.2	0.04			1141.42	0.23			1099.86	-0.04			1085	-0.47			1111.31	0			1079.96	1079.96			1073.41	-0.39			1073.41	-0.39			1127.86	0.4	1116.6	0.57	1117.18	0.77	1118.3	0.73
1143.88	-0.05			1144.06	-0.22			1145.14	-0.29			1100.77	-0.1			1082.37	-0.08			1113.52	-0.26			1077.18	1077.18			1071.23	-0.04			1071.23	-0.04			1127.43	0.52	1117.69	0.35	1117.42	0.78	1117.23	1.01
1144.45	-0.08			1144.51	-0.26			1143.15	0			1102.4	-0.31			1084.42	-0.38			1111.74	-0.03			1078.19	1078.19			1071.13	-0.03			1071.13	-0.03			1127.1	0.57	1116.08	0.6	1118.38	0.6	1119.35	0.66
1142.65	0.14			1145.44	-0.37			1144.43	-0.21			1099.49	0.07			1080.59	0.11			1111.06	0.04			1076.23	1076.23			1074	-0.46			1074	-0.46			1125.32	0.86	1114.52	0.87	1118.42	0.62	1120.46	0.47
1144.88	-0.19			1143.76	-0.18			1144.63	-0.25			1101.02	-0.1			1083.07	-0.2			1113.12	-0.26			1077.34	1077.34			1074.25	-0.54			1074.25	-0.54			1125.76	0.72	1115.25	0.73	1118.4	0.57	1119.62	0.62
1145.39	-0.27			1143.71	-0.18			1142.7	0.04			1105.26	-0.63			1080.31	0.14			1111.01	0.06			1078.3	1078.3			1071.8	-0.14			1071.8	-0.14			1126.2	0.66	1115.2	0.82	1117.93	0.68	1118.87	0.78
1144.38	-0.11			1143.66	-0.14			1142.85	-0.02			1102.92	-0.34			1080.01	0.2			1111.94	-0.05			1079.21	1079.21			1072.01	-0.16			1072.01	-0.16			1126.5	0.65	1118.45	0.25	1119.2	0.41	1120.85	0.42
1144.98	-0.19			1144.38	-0.23			1143.48	-0.11			1099.41	0.06			1083.19	-0.19			1110.96	0.04			1077.25	1077.25			1072.1	-0.14			1072.1	-0.14			1125.58	0.76	1115.26	0.8	1118.51	0.55	1119.27	0.7
1143.63	-0.09			1143.51	-0.16			1142.1	0.12			1100.59	-0.05			1080.94	0.05			1112.52	-0.14			1078.34	1078.34			1075.26	-0.71			1075.26	-0.71			1126.04	0.75	1115.33	0.77	1118.01	0.55	1119.72	0.54
1143.81	-0.1			1146.52	-0.56			1145.54	-0.31			1100.09	0.05			1083.4	-0.27			1108.76	0.34			1079.51	1079.51			1073.44	-0.37			1073.44	-0.37			1127.46	0.56	1115.48	0.84	1116.08	0.92	1118.58	0.69
1141.52	0.25			1143.88	-0.23			1141.68	0.13			1099.86	0.06			1080.61	0.12			1112.47	-0.14			1077.36	1077.36			1073.35	-0.46			1073.35	-0.46			1126.51	0.64	1117.86	0.4	1117.23	0.69	1118.78	0.69
1141.88	0.15			1143.51	-0.18			1143.08	-0.01			1102.05	-0.25			1081.79	-0.03			1107.26	0.48			1077.07	1077.07			1070.4	0.1			1070.4	0.1			1128.26	0.32	1115.52	0.79	1115.53	1.09	1122.26	0.16
1143.68	0.01			1140.25	0.26			1141.17	0.25			1101.42	-0.14			1085.31	-0.53			1107.53	0.49			1078.55	1078.55			1075.78	-0.74			1075.78	-0.74			1125.81	0.72	1117.33	0.52	1116.5	0.89	1119.43	0.69
1142.65	0.1			1142.78	-0.07			1145.26	-0.28			1097.31	0.38			1084.63	-0.42			1107.93	0.37			1077.8	1077.8			1072.01	-0.09			1072.01	-0.09			1126.21	0.63	1116.1	0.74	1117.98	0.6	1119.85	0.49
1143.63	-0.03			1140.98	0.15			1142.55	0.06			1101.75	-0.27			1080.89	0.03			1108.91	0.26			1077.26	1077.26			1072.97	-0.34			1072.97	-0.34			1126.08	0.68	1114.27	1.02	1115.29	1.07	1117.52	0.95
1143.55	0			1146.95	-0.63			1143.4	-0.08			1100.62	-0.14			1084.28	-0.42			1108.39	0.27			1077.54	1077.54			1073.3	-0.38			1073.3	-0.38			1124.37	1.02	1116.05	0.73	1117.66	0.64	1120.45	0.49
1144.46	-0.14			1141.1	0.1			1143.68	-0.11			1099.04	0.07			1083.97	-0.38			1109.64	0.11			1077.94	1077.94			1073.7	-0.38			1073.7	-0.38			1126.53	0.61	1116.18	0.69	1119.2	0.42	1119.07	0.79
1145.31	-0.28			1141.5	-0.04			1140.55	0.36			1098.01	0.2			1080.09	0.13			1109.56	0.16			1075.83	1075.83			1072.65	-0.23			1072.65	-0.23			1127.31	0.48	1116.92	0.54	1119.51	0.4	1119.62	0.62
1141.93	0.21			1141.78	-0.05			1141.73	0.17			1099.51	0.04			1077.73	0.41			1111.19	-0.03			1077.15	1077.15			1074.29	-0.45			1074.29	-0.45			1123.99	1.08	1118.29	0.27	1118.41	0.55	1118.9	0.74
1142.28	0.15			1142.33	-0.19			1143.91	-0.12			1099.19	-0.01			1081.94	-0.13			1107.93	0.35			1075.47	1075.47			1073.15	-0.31			1073.15	-0.31			1126.92	0.54	1117.01	0.47	1117.34	0.75	1120.17	0.46
1144.66	-0.24			1143.01	-0.18			1140.15	0.42			1100.67	-0.22			1080.04	0.13			1109.19	0.21			1077.77	1077.77			1073.46	-0.39			1073.46	-0.39			1125.85	0.73	1115.08	0.77	1118.06	0.64	1118.45	0.81
1143.88	-0.07			1143.56	-0.24			1142.78	0.05			1099.64	-0.03			1079.06	0.26			1109.81	0.14			1078.89	1078.89			1072.23	-0.19			1072.23	-0.19			1126.3	0.65	1116.77	0.46	1119.3	0.42	1118.07	0.87
1147.17	-0.56			1142.4	-0.08			1144.43	-0.17			1098.01	0.18			1081.51	-0.06			1109.79	0.17			1077.06	1077.06			1074.55	-0.54			1074.55	-0.54			1126.45	0.65	1114.98	0.77	1117.17	0.79	1119.63	0.61
1144.98	-0.25			1141.35	0.12			1142.8	0.08			1099.06	0.02			1081.56	-0.06			1110.26	0.08			1077.14	1077.14			1072.36	-0.09			1072.36	-0.09			1127.73	0.37	1115.67	0.62	1116.67	0.86	1118.11	0.88
1143.18	0.01			1142.75	-0.02			1143.23	-0.07			1102.22	-0.36			1078.73	0.31			1108.63	0.31			1078.28	1078.28			1074.12	-0.42			1074.12	-0.42			1127.73	0.37	1114.67	0.86	1117.9	0.66	1120.27	0.54
1144.36	-0.16			1145.29	-0.35			1142.08	0.07			1101.97	-0.3			1083	-0.27			1110.51	0.06			1078.26	1078.26			1072.15	-0.07			1072.15	-0.07			1126.77	0.46	1118.7	0.18	1117.48	0.76	1118.23	0.92
1144.08	-0.11			1141.4	0.14			1143.38	-0.07			1101.82	-0.24			1086.82	-0.73			1112.95	-0.29			1079.42	1079.42			1072.2	-0.07			1072.2	-0.07			1124.9	0.82	1114.99	0.83	1118.75	0.5	1118.44	0.83
1142.73	0.11			1141.6	0.1			1145.01	-0.26			1099.91	0.02			1080.61	0.06			1108.23	0.31			1077.73	1077.73			1075.27	-0.65			1075.27	-0.65			1126.84	0.51	1116.32	0.62	1118.86	0.48	1117.34	1.07
1143.48	0.01			1143.61	-0.22			1140.95	0.2			1103.23	-0.42			1082.47	-0.22			1109.51	0.14			1077.45	1077.45			1074.61	-0.55			1074.61	-0.55			1126.41	0.64	1115.51	0.71	1119.3	0.5	1119.35	0.66
1145.69	-0.33			1144.11	-0.28			1141.73	0.15			1099.74	0.05			1082.74	-0.23			1112.24	-0.15			1075.25	1075.25			1072.82	-0.25			1072.82	-0.25			1125.78	0.76	1115.48	0.68	1118.41	0.56	1118.2	0.89
1146.04	-0.31			1139.93	0.21			1143.78	-0.09			1099.89	0.07			1080.39	0.09			1108.86	0.3			1079.89	1079.89			1071.61	-0.01			1071.61	-0.01			1125.9	0.66	1113.84	0.99	1115.37	1.1	1119.49	0.67
1144.88	-0.17			1141.7	-0.08			1143.38	-0.05			1100.44	-0.03			1082.07	-0.18			1110.34	0.13			1079.68	1079.68			1074.44	-0.52			1074.44	-0.52			1123.74	1.08	1114.58	0.85	1118.3	0.66	1120.76	0.4
1143.38	-0.03			1141.18	0.03			1142.63	0.09			1099.71	0.04			1081.79	-0.11			1112.39	-0.09			1076.39	1076.39			1073.27	-0.33			1073.27	-0.33			1124.73	0.92	1113.84	0.99	1118.73	0.53	1119.61	0.55
1143.65	-0.06			1143.43	-0.19			1144.89	-0.27			1099.06	0.12			1080.29	0.11			1111.69	0.01			1075.81	1075.81			1074.46	-0.55			1074.46	-0.55			1123.39	1.16	1116.11	0.64	1117.7	0.66	1120.21	0.48
1143.78	-0.09			1142.96	-0.12			1141.58	0.17			1101.82	-0.18			1083.7	-0.37			1113.85	-0.31			1076.67	1076.67			1074.02	-0.49			1074.02	-0.49			1126.48	0.69	1118.53	0.21	1116.57	0.87	1121.05	0.34
1141.58	0.21			1142.5	-0.08			1144.66	-0.18			1096.21	0.56			1083.65	-0.31			1109.06	0.34			1076.4	1076.4			1073.76	-0.48			1073.76	-0.48			1126.63	0.69	1116.43	0.6	1119.89	0.27	1119.3	0.66
1145.46	-0.3			1142.28	-0.05			1144.78	-0.21			1099.54	0.19			1080.44	0.11			1113.02	-0.18			1079.01	1079.01			1076.02	-0.81			1076.02	-0.81			1128.1	0.5	1117.9	0.34	1119.18	0.44	1117.7	0.9
1143.63	-0.07			1141.3	0.04			1143.13	0.01			1099.86	0.06			1082.77	-0.22			1110.34	0.13			1078.83	1078.83			1073.2	-0.3			1073.2	-0.3			1125.33	0.92	1116.25	0.66	1118.71	0.55	1120.46	0.39
1140.97	0.25			1144.26	-0.32			1143.03	0.01			1099.69	0.07			1083.42	-0.32			1109.19	0.27			1077.14	1077.14			1074.39	-0.53			1074.39	-0.53			1128.87	0.3	1116.57	0.62	1118.81	0.55	1118.92	0.7
1144.66	-0.24			1142.93	-0.11			1145.03	-0.19			1102.87	-0.38			1080.61	0.06			1111.99	-0.13			1077.5	1077.5			1074.54	-0.53			1074.54	-0.53			1125.42	0.94	1117.06	0.55	1117.94	0.67	1117.83	0.84
1144.03	-0.13			1142.23	-0.01			1147.09	-0.45			1103.23	-0.42			1081.24	-0.05			1111.06	0			1076.87	1076.87			1074.58	-0.51			1074.58	-0.51			1127.45	0.58	1115.87	0.79	1118.51	0.56	1119.59	0.51
1142.6	0.02			1141.98	0.05			1147.22	-0.48			1101.69	-0.19			1079.39	0.21			1110.14	0.13			1075.65	1075.65			1072.38	-0.12			1072.38	-0.12			1127.45	0.58	1116.93	0.53	1118.56	0.55	1117.11	0.96
1141.4	0.22			1145.92	-0.46			1146.59	-0.35			1099.21	0.12			1080.74	0.03			1111.61	-0.02			1077.71	1077.71			1074.38	-0.51			1074.38	-0.51			1127.34	0.59	1114.72	0.87	1118.24	0.67	1118.11	0.71
1144.88	-0.25			1143.96	-0.24			1146.79	-0.37			1100.87	-0.1			1083.35	-0.33			1110.41	0.06			1075.91	1075.91			1072.95	-0.3			1072.95	-0.3			1126.23	0.76	1115.47	0.78	1118.88	0.52	1118.85	0.57
1143.48	0.01			1145.32	-0.46			1146.04	-0.29			1100.79	-0.15			1082.52	-0.2			1109.69	0.17			1076.53	1076.53			1073.91	-0.4			1073.91	-0.4			1127.12	0.62	1113.78	1.01	1118.4	0.58	1118.33	0.77
1142.85	0.04			1143.41	-0.26			1142.7	0.12			1097.79	0.19			1082.57	-0.14			1111.89	-0.09			1077.39	1077.39			1073.07	-0.26			1073.07	-0.26			1128.12	0.46	1118.84	0.19	1117.55	0.74	1119.11	0.63
1144.68	-0.17			1144.26	-0.32			1145.66	-0.32			1100.04	-0.11			1085.26	-0.51			1111.41	-0.06			1076.63	1076.63			1072.44	-0.28			1072.44	-0.28			1125.57	0.86	1116.55	0.57	1116.22	1.02	1117.52	0.86
1146.32	-0.4			1143.58	-0.17			1143.2	-0.02			1100.14	-0.09			1079.31	0.28			1110.44	0.03			1079.71	1079.71			1074.04	-0.45			1074.04	-0.45			1127.68	0.45	1116.34	0.59	1119.33	0.52	1119.92	0.54
1145.03	-0.21			1142.45	0			1142.35	0.08			1099.84	-0.01			1081.97	-0.1			1112.34	-0.19			1077.16	1077.16			1072.95	-0.3			1072.95	-0.3			1127.15	0.57	1116.07	0.62	1120.65	0.25	1118.95	0.74
1145.81	-0.3			1142.3	0			1142.68	0.03			1097.43	0.31			1081.01	0.06			1110.34	0.11			1077.39	1077.39			1073.27	-0.42			1073.27	-0.42			1126.1	0.73	1116.96	0.55	1118.86	0.55	1119.7	0.57
1143.95	-0.04			1143.71	-0.16			1141.8	0.16			1099.41	0.04			1083.62	-0.28			1110.06	0.16			1076.53	1076.53			1074.97	-0.72			1074.97	-0.72			1125.33	0.84	1115.83	0.77	1116.87	0.86	1119.88	0.52
1145.23	-0.19			1144.23	-0.23			1141.93	0.15			1103.58	-0.48			1083.97	-0.34			1109.94	0.17			1076.73	1076.73			1072.22	-0.18			1072.22	-0.18			1124.4	0.98	1117.74	0.43	1118.98	0.52	1119.25	0.66
1144.73	-0.19			1142.08	-0.01			1145.61	-0.32			1102	-0.25			1083.7	-0.33			1109.49	0.19			1077.56	1077.56			1072.79	-0.29			1072.79	-0.29			1125.93	0.69	1116.77	0.62	1117.96	0.63	1121.66	0.23
1142.35	0.12			1142.18	-0.01			1141.07	0.25			1100.01	-0.06			1081.14	0.05			1108.11	0.4			1077.11	1077.11			1072.02	-0.17			1072.02	-0.17			1129.2	0.17	1115.84	0.75	1118.43	0.6	1120.24	0.51
1144.33	-0.09			1145.04	-0.39			1144.96	-0.26			1101.19	-0.21			1078.23	0.41			1111.82	-0.12			1076.39	1076.39			1072.5	-0.22			1072.5	-0.22			1125.4	0.73	1114.85	0.9	1117.5	0.73	1116.95	1.06
1144.03	-0.07			1142.91	-0.16			1144.21	-0.16			1099.74	-0.01			1084.13	-0.4			1109.14	0.25			1077.84	1077.84			1074.37	-0.57			1074.37	-0.57			1124.62	0.86	1115.78	0.76	1119.94	0.35	1117.26	1.04
1141.93	0.17			1141.98	-0.03			1141.17	0.25			1101.5	-0.25			1083.3	-0.31			1111.16	-0.02			1077.59	1077.59			1070.01	0.23			1070.01	0.23			1126.31	0.55	1116.65	0.57	1118.41	0.56	1119.74	0.59
1142.88	0.05			1140.6	0.18			1142.4	0.12			1100.24	-0.05			1080.29	0.07			1109.44	0.27			1075.89	1075.89			1074.01	-0.39			1074.01	-0.39			1127.56	0.32	1115.14	0.83	1116.37	0.95	1120.08	0.52
1143.96	-0.14			1143.28	-0.17			1144.13	-0.15			1098.71	0.1			1080.29	0.07			1113.4	-0.29			1077.39	1077.39			1072.85	-0.23			1072.85	-0.23			1124.36	0.88	1115.57	0.7	1118.48	0.53	1120.88	0.44
1142.3	0.14			1143.76	-0.24			1141.17	0.27			1098.66	0.1			1082.22	-0.2			1110.64	0.13			1074.53	1074.53			1073.6	-0.38			1073.6	-0.38			1126.3	0.5	1115.16	0.8	1116.3	0.89	1118.12	0.87
1142.88	0.07			1143.96	-0.28			1143.13	-0.01			1099.41	0.04			1078.66	0.32			1109.04	0.27			1076.81	1076.81			1072.67	-0.33			1072.67	-0.33			1125.68	0.68	1116.41	0.64	1115.12	1.11	1118.43	0.84
1143.55	-0.04			1145.9	-0.53			1143.88	-0.11			1099.16	0.06			1084.55	-0.45			1108.21	0.36			1078.35	1078.35			1070.55	0.17			1070.55	0.17			1126.61	0.56	1116.18	0.68	1118.4	0.49	1120.23	0.45
1143.53	-0.07			1141.68	0.01			1142.38	0.09			1098.69	0.17			1081.46	-0.06			1109.09	0.23			1076.24	1076.24			1071.31	0			1071.31	0			1127.62	0.46	1116.11	0.63	1117.39	0.67	1120.98	0.37
1146.97	-0.48			1140.58	0.09			1143.33	-0.03			1101.44	-0.23			1079.81	0.2			1109.96	0.16			1078.28	1078.28			1073.74	-0.44			1073.74	-0.44			1125.28	0.85	1117.81	0.39	1119.31	0.39	1120.8	0.42
1141.78	0.21			1141.3	0			1142.4	0.08			1101.82	-0.28			1081.94	-0.09			1110.11	0.14			1076.48	1076.48			1073.31	-0.32			1073.31	-0.32			1127.1	0.5	1116.97	0.54	1115.74	1.07	1119.23	0.69
1144.36	-0.16			1141.45	-0.06			1141.4	0.22			1098.46	0.2			1083.67	-0.36			1109.84	0.21			1076.89	1076.89			1073.98	-0.43			1073.98	-0.43			1128.21	0.32	1116.44	0.59	1118.3	0.65	1119	0.73
1144.43	-0.13			1141.45	-0.04			1144.03	-0.11			1097.79	0.25			1080.41	0.14			1109.76	0.22			1078.08	1078.08			1073.86	-0.48			1073.86	-0.48			1126.8	0.58	1113.28	1.09	1119.4	0.49	1118.7	0.81
1142.43	0.17			1141.1	0.02			1145.92	-0.4			1101.62	-0.26			1079.11	0.26			1111.31	0.02			1077.71	1077.71			1071.94	-0.21			1071.94	-0.21			1125.71	0.8	1115.28	0.68	1118.35	0.65	1122.17	0.15
1145.81	-0.24			1140.8	0			1142.18	0.11			1100.44	-0.11			1080.86	0.02			1109.96	0.2			1078.34	1078.34			1073.19	-0.52			1073.19	-0.52			1125.27	0.86	1115.12	0.79	1116.76	0.96	1121.11	0.32
1143.93	-0.05			1143.44	-0.27			1143.4	-0.02			1102.5	-0.37			1082.54	-0.19			1112.17	-0.14			1076.78	1076.78			1075.21	-0.79			1075.21	-0.79			1127.74	0.43	1115.36	0.71	1117.5	0.74	1120.57	0.46
1142.4	0.14			1139.9	0.16			1144.08	-0.07			1097.53	0.31			1083.37	-0.26			1110.39	0.09			1078.49	1078.49			1071.53	-0.11			1071.53	-0.11			1128.16	0.39	1118.97	0.07	1119.13	0.44	1120.99	0.35
1142.68	0.11			1142.23	-0.13			1142.1	0.14			1101.72	-0.24			1080.54	0.11			1110.36	0.04			1077.16	1077.16			1075.74	-0.91			1075.74	-0.91			1127.42	0.46	1116.81	0.47	1119.66	0.32	1119.09	0.67
1144.96	-0.18			1143.06	-0.26			1140.57	0.37			1101.8	-0.31			1079.64	0.23			1113.5	-0.35			1078.16	1078.16			1072.42	-0.25			1072.42	-0.25			1127.14	0.51	1115.15	0.82	1119.38	0.37	1119.98	0.53
1143.9	-0.06			1139.88	0.11			1144.08	-0.09			1099.36	0.06			1080.56	0.12			1110.24	0.07			1078.35	1078.35			1072.65	-0.46			1072.65	-0.46			1126.6	0.66	1115.06	0.8	1119.5	0.33	1118.72	0.79
1147.32	-0.54			1143.61	-0.28			1145.71	-0.28			1101.09	-0.17			1083.65	-0.27			1107.53	0.41			1078.89	1078.89			1070.46	-0.08			1070.46	-0.08			1126.82	0.54	1116.46	0.56	1118.1	0.65	1121.1	0.42
1143.43	0.01			1142.36	-0.12			1146.14	-0.33			1100.06	-0.04			1084.58	-0.4			1108.81	0.26			1077.72	1077.72			1072.36	-0.32			1072.36	-0.32			1124.47	0.95	1115.73	0.69	1119.74	0.43	1120.93	0.44
1144.13	-0.07			1143.86	-0.26			1144.1	-0.08			1098.81	0.12			1082.47	-0.12			1109.89	0.09			1077.85	1077.85			1072.93	-0.43			1072.93	-0.43			1124.29	1	1117.63	0.45	1116.25	0.98	1117.07	1.1
1144.13	-0.05			1142.18	-0.01			1146.01	-0.38			1100.24	-0.11			1084.27	-0.34			1111.29	-0.09			1074.5	1074.5			1071.01	-0.16			1071.01	-0.16			1127.11	0.48	1117.96	0.39	1117.05	0.82	1117.25	1.05
1143.48	-0.01			1142.2	-0.02			1144.41	-0.14			1099.14	0.03			1081.64	-0.05			1110.54	0.01			1078.11	1078.11			1071.18	-0.2			1071.18	-0.2			1126.11	0.63	1113.5	1.06	1117.63	0.76	1119.46	0.63
1143.18	0.07			1145.29	-0.39			1142.73	0.09			1097.84	0.23			1083.2	-0.25			1107.51	0.44			1078.66	1078.66			1073.55	-0.61			1073.55	-0.61			1125.48	0.77	1114.83	0.84	1115.75	1.06	1120.61	0.47
1144	-0.02			1139.57	0.35			1143.38	-0.03			1098.99	0.07			1081.11	0.02			1108.49	0.25			1077.97	1077.97			1074.13	-0.66			1074.13	-0.66			1124.71	0.88	1116.1	0.65	1117.53	0.76	1119.51	0.71
1144.56	-0.1			1140.68	0.15			1148.15	-0.67			1101.27	-0.2			1082.52	-0.12			1109.66	0.14			1077.02	1077.02			1073.44	-0.53			1073.44	-0.53			1126.05	0.66	1116.46	0.56	1118.35	0.57	1118.72	0.79
1145.39	-0.27			1144.24	-0.33			1142.35	0.12			1100.06	-0.04			1079.51	0.28			1109.84	0.15			1079.53	1079.53			1074.12	-0.72			1074.12	-0.72			1127.79	0.35	1115.33	0.77	1119.42	0.46	1120.15	0.5
1143.03	0.05			1142.33	-0.09			1142.45	0.12			1098.24	0.17			1083.47	-0.22			1112.95	-0.25			1078.09	1078.09			1073.19	-0.52			1073.19	-0.52			1126.2	0.65	1114.6	0.81	1117.36	0.8	1117.65	0.97
1144.08	-0.09			1142.98	-0.21			1144.46	-0.14			1098.64	0.13			1082.79	-0.17			1108.28	0.31			1077.09	1077.09			1074.71	-0.79			1074.71	-0.79			1125.2	0.81	1114.32	0.86	1118.11	0.63	1118.28	0.85
1144.58	-0.15			1139.95	0.18			1145.97	-0.4			1100.04	-0.05			1079.41	0.2			1107.38	0.41			1078.56	1078.56			1071.98	-0.27			1071.98	-0.27			1125.47	0.7	1117.46	0.32	1120.05	0.26	1120.23	0.52
1142.25	0.18			1141.58	-0.01			1141.83	0.11			1099.59	0.01			1083.8	-0.35			1108.66	0.2			1080.07	1080.07			1075.62	-0.88			1075.62	-0.88			1124.92	0.87	1113.92	0.94	1118.85	0.49	1119.4	0.66
1142.63	0.09			1143.51	-0.28			1142.98	-0.07			1101.64	-0.23			1082.84	-0.19			1109.34	0.13			1075.93	1075.93			1071.43	-0.19			1071.43	-0.19			1123.66	1.04	1117.03	0.44	1117.38	0.77	1118.1	0.9
1144.28	-0.17			1143.51	-0.26			1143.93	-0.13			1102.45	-0.41			1080.41	0.12			1109.99	0.05			1079.19	1079.19			1072.89	-0.44			1072.89	-0.44			1125.49	0.67	1115.86	0.64	1116.48	0.92	1120.46	0.47
1143.8	-0.06			1141.5	0.02			1143.73	-0.09			1098.84	0.05			1080.64	0.07			1108.24	0.27			1078.36	1078.36			1071.56	-0.16			1071.56	-0.16			1127.49	0.27	1118.41	0.24	1116.79	0.83	1119.6	0.65
1148.33	-0.68			1138.45	0.44			1144.28	-0.21			1099.74	-0.01			1083.25	-0.27			1112.14	-0.23			1075.19	1075.19			1072.38	-0.27			1072.38	-0.27			1124.13	0.93	1117.22	0.46	1117.72	0.62	1120.21	0.56
1145.71	-0.34			1139.98	0.21			1145.04	-0.31			1099.06	0.04			1082.84	-0.21			1110.71	0.02			1077.56	1077.56			1072.1	-0.3			1072.1	-0.3			1123.79	1	1115.2	0.74	1115.94	0.99	1120.85	0.41
1144.33	-0.13			1141.1	0.06			1142.58	-0.03			1100.44	-0.13			1082.77	-0.2			1110.09	0.05			1077.63	1077.63			1073.33	-0.58			1073.33	-0.58			1123.9	0.98	1115.34	0.75	1116.41	0.88	1117.96	0.88
1146.01	-0.38			1146.6	-0.61			1144.54	-0.29			1099.94	-0.07			1081.29	0.01			1110.79	0.05			1075.75	1075.75			1072.67	-0.42			1072.67	-0.42			1125.33	0.77	1116.03	0.61	1117.82	0.62	1121.06	0.31
1144.48	-0.19			1143.38	-0.21			1140.55	0.26			1100.59	-0.15			1081.51	-0.06			1111.82	-0.1			1078.23	1078.23			1073.24	-0.44			1073.24	-0.44			1125.9	0.58	1113.7	1.05	1115.68	1.01	1120.98	0.36
1145.84	-0.35			1140.58	0.17			1144.54	-0.31			1098.61	0.1			1077.58	0.43			1110.71	0.06			1077.29	1077.29			1073.78	-0.59			1073.78	-0.59			1125.11	0.72	1116.85	0.5	1117.15	0.65	1122.57	0.07
1144.71	-0.28			1144.09	-0.29			1141.18	0.11			1100.22	-0.14			1082.62	-0.16			1108.66	0.32			1079.51	1079.51			1072.41	-0.32			1072.41	-0.32			1126.06	0.55	1115.45	0.73	1118.46	0.47	1120.05	0.5
1144.41	-0.22			1142.91	-0.14			1140.83	0.17			1098.96	0.04			1082.02	-0.1			1114.12	-0.36			1079.27	1079.27			1073.16	-0.47			1073.16	-0.47			1124.2	0.82	1115.82	0.62	1115.93	0.93	1119.56	0.55
1142.18	0.07			1141.7	0.04			1143.08	-0.15			1101.22	-0.24			1081.74	-0.03			1108.66	0.3			1077.76	1077.76			1072.86	-0.39			1072.86	-0.39			1126.04	0.51	1116.53	0.53	1119.35	0.42	1120.55	0.33
1142.68	0.01			1139.95	0.26			1142	-0.02			1098.66	0.12			1084.73	-0.44			1111.14	0.05			1079.79	1079.79			1076.53	-0.98			1076.53	-0.98			1124.43	0.84	1117.15	0.41	1117.96	0.63	1117.23	0.92
1145.39	-0.35			1141.18	0.13			1144.44	-0.29			1098.36	0.18			1081.44	-0.01			1108.46	0.44			1078.2	1078.2			1071.35	-0.07			1071.35	-0.07			1125.95	0.58	1116.38	0.53	1116.96	0.8	1121.03	0.28
1144.18	-0.19			1142.43	-0.03			1142.85	-0.06			1100.42	-0.08			1082.59	-0.17			1110.99	0.09			1081.3	1081.3			1071.86	-0.16			1071.86	-0.16			1126.66	0.47	1114.74	0.75	1116.72	0.87	1118.32	0.78
1144.26	-0.22			1143.61	-0.22			1144.28	-0.21			1100.46	-0.04			1079.81	0.18			1108.86	0.32			1076.95	1076.95			1074.13	-0.5			1074.13	-0.5			1126.41	0.56	1114.88	0.77	1118.63	0.52	1119	0.65
1143.83	-0.09			1141.25	0.12			1141.98	0.13			1100.36	-0.04			1080.84	0.05			1107.31	0.52			1079.08	1079.08			1074.24	-0.45			1074.24	-0.45			1127.96	0.32	1115.43	0.68	1116.3	0.98	1119.59	0.51
1143.81	-0.1			1142.28	-0.03			1142.53	0.03			1099.09	0.09			1080.26	0.1			1110.56	0.04			1078.19	1078.19			1073.34	-0.29			1073.34	-0.29			1126.1	0.66	1115.59	0.59	1118.75	0.49	1117.09	0.91
1142.7	0.04			1140.55	0.2			1142.4	0.1			1103.6	-0.47			1081.06	0			1110.46	0.1			1075.61	1075.61			1071.65	-0.06			1071.65	-0.06			1126.34	0.59	1115.77	0.62	1117.7	0.65	1117.89	0.83
1143.53	-0.09			1142.25	-0.04			1142.5	0.08			1103.1	-0.37			1082.54	-0.21			1111.24	-0.03			1076.43	1076.43			1071.97	-0.17			1071.97	-0.17			1124.5	0.98	1115.11	0.72	1117.23	0.76	1118.41	0.71
1140.87	0.31			1145.29	-0.43			1142.65	0.02			1098.19	0.25			1082.14	-0.17			1108.16	0.36			1077.03	1077.03			1073.5	-0.38			1073.5	-0.38			1125.07	0.79	1113.92	0.94	1116.08	1.01	1119.85	0.49
1144.63	-0.19			1143.06	-0.16			1143.36	-0.12			1102.15	-0.25			1082.47	-0.16			1110.76	0.04			1077.06	1077.06			1075.13	-0.66			1075.13	-0.66			1125.9	0.66	1113.69	1	1118.39	0.59	1119.46	0.56
1145.06	-0.3			1143.89	-0.31			1139.97	0.37			1101.57	-0.14			1082.57	-0.16			1109.56	0.2			1079.08	1079.08			1074.2	-0.54			1074.2	-0.54			1127.35	0.42	1115.05	0.73	1116.2	0.97	1117.97	0.79
1143.78	-0.11			1142.03	-0.11			1142.68	0.01			1103.07	-0.34			1082.69	-0.19			1109.66	0.22			1078.09	1078.09			1070.38	0.12			1070.38	0.12			1125.2	0.82	1113.55	0.97	1118.43	0.6	1118.18	0.84
1143.83	-0.05			1142.73	-0.17			1141.33	0.17			1099.39	0.13			1081.51	-0.02			1111.46	-0.06			1076.75	1076.75			1073.36	-0.4			1073.36	-0.4			1126.13	0.52	1118.01	0.23	1118.83	0.52	1118.92	0.7
1143.1	0.04			1144.01	-0.36			1142.6	-0.04			1099.71	0.04			1081.84	-0.03			1110.19	0.09			1077.6	1077.6			1070.9	0.02			1070.9	0.02			1126.33	0.45	1117.19	0.43	1114.82	1.19	1120.56	0.39
1145.03	-0.23			1140.23	0.17			1143.91	-0.18			1101.47	-0.18			1082.77	-0.18			1109.76	0.14			1078.58	1078.58			1073.89	-0.53			1073.89	-0.53			1125.26	0.71	1115.4	0.74	1116.32	0.87	1119.88	0.52
1145.18	-0.17			1139.82	0.23			1143.76	-0.18			1101.29	-0.17			1084.07	-0.38			1109.61	0.18			1077.3	1077.3			1073.93	-0.51			1073.93	-0.51			1126.2	0.58	1115.65	0.66	1119.42	0.38	1119.25	0.66
1145.38	-0.19			1141.5	0.04			1143.56	-0.16			1099.84	-0.05			1081.66	-0.04			1112.29	-0.15			1078.1	1078.1			1074.11	-0.56			1074.11	-0.56			1127.05	0.5	1116.51	0.55	1118.92	0.46	1120.03	0.45
1141.5	0.26			1140.8	0.08			1143.41	-0.12			1101.09	-0.21			1082.62	-0.26			1107.96	0.4			1079.65	1079.65			1071.15	-0.07			1071.15	-0.07			1128.4	0.26	1115.1	0.82	1117.63	0.68	1120.48	0.37
1144.83	-0.15			1142.61	-0.16			1143.45	-0.08			1100.87	-0.14			1081.57	-0.12			1108.28	0.35			1077.16	1077.16			1073.31	-0.32			1073.31	-0.32			1125.9	0.66	1115.93	0.69	1118.63	0.52	1119.38	0.6
1143.03	0.05			1143.61	-0.28			1140.77	0.25			1101.62	-0.26			1081.87	-0.1			1108.13	0.37			1077.97	1077.97			1074.06	-0.47			1074.06	-0.47			1126.76	0.56	1114.71	0.88	1118.24	0.59	1117.87	0.86
1144.3	-0.06			1143.63	-0.25			1143.11	-0.1			1100.64	-0.07			1081.54	-0.01			1111.34	-0.07			1077.68	1077.68			1072.36	-0.16			1072.36	-0.16			1126.43	0.61	1115.85	0.66	1116.38	0.85	1119.03	0.6
1146.16	-0.3			1140.9	0.12			1144.23	-0.21			1102.52	-0.34			1082.99	-0.17			1108.03	0.35			1077.38	1077.38			1074.74	-0.6			1074.74	-0.6			1125.61	0.71	1115.76	0.64	1117.95	0.66	1120.6	0.33
1145.96	-0.32			1140.43	0.15			1143.33	-0.09			1098.79	0.11			1082.29	-0.13			1110.41	0.06			1078.62	1078.62			1073.22	-0.34			1073.22	-0.34			1125.5	0.73	1117.38	0.36	1118.71	0.48	1118.85	0.66
1144.23	-0.17			1142.26	-0.1			1142.35	0.08			1098.54	0.15			1081.14	-0.03			1108.08	0.31			1077.98	1077.98			1073.22	-0.34			1073.22	-0.34			1127.48	0.37	1116.35	0.58	1118.01	0.63	1118.2	0.81
1144.66	-0.18			1142.13	-0.03			1140.42	0.31			1099.19	0.05			1081.46	-0.06			1109.81	0.14			1079.01	1079.01			1075.08	-0.66			1075.08	-0.66			1126.07	0.54	1116.23	0.6	1116.16	0.96	1117.9	0.81
1142.53	0.05			1141.63	-0.07			1144.38	-0.19			1100.32	-0.1			1084.1	-0.39			1113.1	-0.27			1079.08	1079.08			1073.49	-0.44			1073.49	-0.44			1125.6	0.66	1116.12	0.7	1116.89	0.83	1116.47	1.02
1141.95	0.16			1141.88	-0.03			1145.66	-0.36			1099.11	0.06			1082.5	-0.25			1111.06	-0.04			1079.09	1079.09			1073.18	-0.43			1073.18	-0.43			1125.87	0.62	1115.62	0.79	1117.91	0.63	1117.89	0.83
1143.1	0.04			1140.83	0.09			1143.4	-0.04			1100.01	-0.02			1080.66	0.06			1109.59	0.19			1077.55	1077.55			1072.3	-0.23			1072.3	-0.23			1124.34	0.91	1117.11	0.48	1118.01	0.64	1120.01	0.47
1144.38	-0.13			1142.91	-0.18			1146.67	-0.52			1099.01	0.12			1081.16	0.02			1108.66	0.28			1080.16	1080.16			1071.4	-0.06			1071.4	-0.06			1125.5	0.74	1114.85	0.82	1117.72	0.7	1117.41	0.88
1144.68	-0.17			1137.9	0.48			1145.94	-0.37			1098.34	0.21			1077.58	0.51			1112.29	-0.19			1077.12	1077.12			1075.49	-0.75			1075.49	-0.75			1124.25	0.97	1115.41	0.72	1117.78	0.69	1118.38	0.68
1142.85	0.02			1141.9	-0.02			1145.16	-0.28			1099.64	0.01			1083.85	-0.33			1109.66	0.14			1078.46	1078.46			1073.66	-0.48			1073.66	-0.48			1125.5	0.73	1116.25	0.66	1116.17	1.03	1118	0.65
1144.03	-0.13			1143.48	-0.23			1144.53	-0.19			1100.77	-0.12			1082.74	-0.13			1108.54	0.27			1077.66	1077.66			1075.63	-0.74			1075.63	-0.74			1124.55	0.82	1117.35	0.42	1116.3	0.97	1118.17	0.7
1144.08	-0.15			1142.53	-0.07			1142.73	0.07			1098.31	0.18			1084.27	-0.32			1108.74	0.27			1078.74	1078.74			1074.49	-0.52			1074.49	-0.52			1126.87	0.46	1117.64	0.43	1114.76	1.2	1120.79	0.35
1142.63	0.05			1142.23	-0.07			1142.33	0.13			1098.94	0.11			1082.54	-0.07			1109.84	0.07			1078.02	1078.02			1070.37	0.14			1070.37	0.14			1126.51	0.55	1115.13	0.84	1116.98	0.84	1118.37	0.79
1143.53	-0.05			1143.08	-0.15			1143.65	-0.02			1099.06	0.14			1081.56	0.06			1108.91	0.16			1077.86	1077.86			1073.04	-0.37			1073.04	-0.37			1125.43	0.69	1114.13	1.01	1120.58	0.2	1119.92	0.54
1145.26	-0.22			1144.66	-0.36			1142	0.22			1097.61	0.32			1085.78	-0.52			1109.91	0.08			1077.95	1077.95			1072.84	-0.29			1072.84	-0.29			1125.98	0.61	1114.98	0.84	1118.59	0.51	1119.78	0.53
1144.51	-0.16			1141.03	0.17			1144.36	-0.12			1101.59	-0.23			1084.27	-0.32			1107.71	0.34			1078.15	1078.15			1074.51	-0.64			1074.51	-0.64			1125.57	0.7	1115.12	0.87	1118.6	0.57	1120.38	0.37
1143.45	-0.06			1142.28	0.01			1145.66	-0.32			1097.96	0.22			1081.86	0			1108.71	0.2			1076.61	1076.61			1074.87	-0.65			1074.87	-0.65			1125.4	0.73	1117.39	0.51	1118.6	0.57	1119.69	0.51
1142.6	0.02			1141.75	0.08			1141.78	0.17			1097.01	0.38			1081.46	0			1108.11	0.3			1078.91	1078.91			1073.53	-0.43			1073.53	-0.43			1125.43	0.77	1117.65	0.42	1119.25	0.5	1123.19	-0.13
1141.63	0.13			1143.63	-0.15			1143.25	0			1097.11	0.34			1085.48	-0.52			1112.44	-0.23			1077.92	1077.92			1073.36	-0.39			1073.36	-0.39			1125.21	0.71	1116.38	0.61	1119.17	0.54	1119.74	0.51
1144.56	-0.22			1143.03	-0.11			1143.83	-0.07			1097.44	0.27			1085.43	-0.5			1110.51	0.04			1080.07	1080.07			1071.61	-0.09			1071.61	-0.09			1124.83	0.85	1116.26	0.63	1120.26	0.32	1120.69	0.35
1142.28	0.11			1142.15	0.06			1142.03	0.19			1097.08	0.33			1082.97	-0.16			1108.06	0.36			1077.58	1077.58			1072.9	-0.31			1072.9	-0.31			1127.31	0.47	1117.45	0.41	1119.03	0.53	1121.11	0.32
1144.48	-0.19			1144.34	-0.31			1143.75	-0.06			1099.99	-0.05			1082.59	-0.19			1110.96	0			1077.3	1077.3			1072.39	-0.29			1072.39	-0.29			1127.08	0.44	1115.78	0.77	1119.16	0.55	1119.32	0.62
1140.62	0.33			1141.73	0.01			1143.6	-0.06			1099.49	-0.01			1086.34	-0.64			1108.66	0.28			1078.66	1078.66			1071.84	-0.28			1071.84	-0.28			1124.6	0.89	1115.91	0.71	1118.08	0.77	1120.75	0.34
1144.43	-0.19			1142.53	-0.13			1143.85	-0.08			1098.94	0.07			1083.4	-0.25			1110.16	0.12			1078.07	1078.07			1075.59	-0.84			1075.59	-0.84			1127.76	0.31	1117.4	0.5	1118.87	0.54	1120.35	0.33
1145.41	-0.28			1143.03	-0.17			1145.34	-0.27			1100.19	-0.11			1079.01	0.36			1109.39	0.19			1078.32	1078.32			1071.33	-0.12			1071.33	-0.12			1126.46	0.56	1117.48	0.52	1119.85	0.33	1117.53	0.84
1145.23	-0.21			1139.1	0.3			1145.64	-0.31			1101.72	-0.3			1080.86	0.06			1111.29	0.01			1078.49	1078.49			1070.99	-0.05			1070.99	-0.05			1126.95	0.49	1114.2	1.05	1117.98	0.6	1116.97	0.95
1146.36	-0.34			1141.63	0.03			1144.96	-0.26			1102.02	-0.36			1080.74	0.03			1109.66	0.18			1079.54	1079.54			1074.47	-0.65			1074.47	-0.65			1124.62	0.86	1117.3	0.49	1118.26	0.55	1118.01	0.72
1143.88	0.01			1142.23	-0.03			1141.55	0.26			1097.49	0.27			1081.09	0.01			1110.69	0.09			1076.82	1076.82			1072.96	-0.39			1072.96	-0.39			1124.33	0.92	1117.45	0.49	1120.63	0.12	1118.68	0.61
1144.28	-0.09			1140.13	0.21			1143.45	0.02			1097.69	0.21			1080.19	0.09			1110.19	0.15			1077.81	1077.81			1071.93	-0.19			1071.93	-0.19			1123.5	0.97	1116.7	0.73	1117.52	0.7	1119.36	0.47
1144.71	-0.14			1143.41	-0.2			1144.33	-0.13			1099.74	-0.01			1083.42	-0.38			1110.71	0.06			1078.97	1078.97			1073.6	-0.46			1073.6	-0.46			1127.77	0.3	1116.66	0.71	1116.77	0.87	1119.58	0.44
1145.36	-0.3			1141.25	0.08			1143.03	0.07			1098.74	0.13			1080.69	-0.01			1107.26	0.5			1078.49	1078.49			1072.6	-0.31			1072.6	-0.31			1126.71	0.56	1118.16	0.39	1117.86	0.72	1119.41	0.47
1144.28	-0.17			1141.83	-0.01			1142.1	0.14			1100.49	-0.11			1079.76	0.08			1110.44	0.09			1079.4	1079.4			1073.64	-0.45			1073.64	-0.45			1126.46	0.63	1118.2	0.33	1119.16	0.48	1117.32	0.87
1144.56	-0.18			1139.27	0.35			1142.83	0.03			1098.89	0.01			1082.57	-0.24			1109.54	0.19			1078.62	1078.62			1072.92	-0.34			1072.92	-0.34			1127.97	0.38	1116.32	0.62	1118.46	0.55	1117.28	0.76
1144.53	-0.19			1142.48	-0.11			1146.44	-0.41			1101.27	-0.32			1081.14	-0.09			1108.21	0.38			1078.32	1078.32			1074.9	-0.69			1074.9	-0.69			1128.59	0.27	1116.78	0.52	1116.74	0.91	1120.2	0.26
1143.05	0			1143.51	-0.24			1143.05	0.02			1100.34	-0.17			1079.91	0.04			1106.91	0.56			1077.63	1077.63			1071.42	-0.1			1071.42	-0.1			1128.06	0.39	1117.8	0.34	1117.73	0.77	1118.51	0.64
1143.23	-0.05			1140.35	0.14			1143.6	-0.02			1099.54	-0.03			1079.34	0.17			1111.89	-0.11			1078.76	1078.76			1072.52	-0.34			1072.52	-0.34			1126.95	0.57	1116.18	0.69	1117.31	0.8	1117.72	0.62
1141.9	0.12			1145.22	-0.46			1143.43	-0.01			1102.07	-0.3			1081.34	-0.09			1113.42	-0.24			1078.75	1078.75			1070.32	-0.02			1070.32	-0.02			1125.92	0.78	1115.63	0.77	1118	0.65	1116.6	0.82
1140.92	0.25			1142.71	-0.16			1145.23	-0.25			1099.01	0.14			1078.76	0.26			1110.69	0.15			1081.34	1081.34			1072.14	-0.36			1072.14	-0.36			1125.76	0.71	1116.68	0.52	1115.98	1.01	1118.26	0.55
1143.63	-0.11			1141.6	0.02			1142.33	0.11			1096.93	0.37			1079.64	0.15			1108.81	0.3			1076.9	1076.9			1072.79	-0.44			1072.79	-0.44			1125.9	0.73	1115.97	0.7	1117.57	0.7	1118.66	0.55
1141.17	0.23			1142.18	-0.05			1142.68	0.11			1102.52	-0.34			1083.2	-0.27			1106.76	0.62			1078.88	1078.88			1074.51	-0.71			1074.51	-0.71			1127.38	0.53	1118.63	0.2	1117.7	0.66	1118.98	0.52
1142.68	0.09			1143.99	-0.31			1142.95	0.06			1098.64	0.09			1081.69	-0.15			1108.51	0.44			1077.85	1077.85			1072.3	-0.3			1072.3	-0.3			1127.2	0.57	1116.06	0.64	1117.64	0.67	1117.98	0.6
1143.53	-0.07			1141.63	0.03			1141.52	0.23			1097.11	0.26			1081.92	-0.2			1109.23	0.29			1078.69	1078.69			1072.1	-0.31			1072.1	-0.31			1125.08	0.84	1114.35	0.98	1118.86	0.47	1118.46	0.63
1144.58	-0.17			1143.33	-0.17			1140.12	0.41			1099.41	0			1077.58	0.33			1111.16	0.02			1077.77	1077.77			1070.21	-0.01			1070.21	-0.01			1124.82	0.94	1114.85	0.9	1118.3	0.5	1117.16	0.88
1143.4	0.04			1141.85	0.04			1139.65	0.46			1098.66	0.1			1079.39	0.11			1110.49	0.05			1080.25	1080.25			1070.79	-0.13			1070.79	-0.13			1126.48	0.6	1114.51	0.96	1118.46	0.48	1117.71	0.72
1145.54	-0.27			1142.88	-0.13			1143.1	-0.02			1099.79	-0.03			1081.62	-0.16			1109.51	0.22			1079.68	1079.68			1073.56	-0.63			1073.56	-0.63			1124.87	0.87	1113.95	0.97	1117.76	0.63	1116.52	0.95
1146.29	-0.39			1141.18	0.11			1144.43	-0.17			1097.26	0.28			1077.46	0.36			1109.44	0.27			1076.85	1076.85			1072.49	-0.45			1072.49	-0.45			1127.08	0.44	1116.96	0.48	1119.95	0.26	1119.4	0.49
1143.78	-0.05			1141.95	0.02			1141.48	0.21			1099.97	-0.14			1078.39	0.19			1110.51	0.14			1078.07	1078.07			1071.57	-0.34			1071.57	-0.34			1125.78	0.68	1113.71	0.96	1116.35	0.9	1118.45	0.65
1144.33	-0.13			1138.35	0.5			1146.64	-0.41			1098.29	0.07			1078.01	0.3			1109.01	0.32			1077.41	1077.41			1071.57	-0.34			1071.57	-0.34			1126.02	0.7	1117	0.41	1116.97	0.79	1118.54	0.67
1143.73	-0.07			1143.51	-0.14			1145.03	-0.25			1099.74	-0.07			1080.04	0.07			1110.76	0.14			1078.44	1078.44			1070	-0.07			1070	-0.07			1126.35	0.66	1115.46	0.71	1118.63	0.52	1117.45	0.82
1143.35	-0.02			1142.15	0.04			1146.64	-0.49			1099.59	-0.05			1079.89	0.11			1109.63	0.31			1078.51	1078.51			1072.18	-0.43			1072.18	-0.43			1125.93	0.69	1116.56	0.47	1118.48	0.53	1117.34	0.83
1146.14	-0.33			1145.04	-0.33			1143.63	-0.05			1098.46	0.04			1082.09	-0.21			1111.31	0.02			1077.48	1077.48			1070.68	-0.19			1070.68	-0.19			1126.26	0.63	1115.65	0.58	1119.09	0.43	1118.77	0.62
1142.45	0.16			1143.38	-0.09			1144.23	-0.15			1102.28	-0.44			1079.96	0.12			1111.21	0.02			1077.23	1077.23			1072.21	-0.47			1072.21	-0.47			1125.38	0.76	1117.67	0.3	1116.97	0.79	1116.26	1.04
1142.18	0.15			1144.54	-0.29			1142.48	0.09			1097.41	0.22			1079.66	0.16			1107.64	0.55			1076.3	1076.3			1072.63	-0.5			1072.63	-0.5			1127.54	0.43	1114.08	0.92	1116.12	0.86	1119.78	0.36
1145.03	-0.25			1143.78	-0.25			1143.05	-0.04			1098.09	0.09			1080.46	0.04			1109.28	0.31			1075.88	1075.88			1073.33	-0.58			1073.33	-0.58			1126.18	0.68	1115.92	0.54	1117.08	0.68	1118.34	0.59
1143.65	-0.06			1142.3	0			1143.48	-0.13			1098.49	0.01			1082.17	-0.22			1108.36	0.44			1078.41	1078.41			1071.67	-0.26			1071.67	-0.26			1127.48	0.44	1116.6	0.42	1117.62	0.62	1119.6	0.42
1141	0.3			1142.28	-0.05			1143.76	-0.14			1103.48	-0.58			1080.61	0.02			1110.14	0.21			1075.18	1075.18			1071.72	-0.26			1071.72	-0.26			1129.06	0.16	1115.78	0.61	1115.9	0.9	1119.99	0.35
1139.25	0.48			1144.76	-0.32			1142.08	0.07			1101.22	-0.28			1079.76	0.12			1108.86	0.36			1078.11	1078.11			1071.93	-0.35			1071.93	-0.35			1126.83	0.53	1114.48	0.77	1118.11	0.48	1118.83	0.53
1142.23	0.11			1141.73	0.07			1141.43	0.19			1098.26	0.12			1082.9	-0.29			1106.46	0.66			1076.85	1076.85			1073.34	-0.53			1073.34	-0.53			1123.76	1.04	1116.33	0.44	1116.59	0.67	1116	1.05
1142.93	0.01			1143.71	-0.18			1143.05	-0.06			1102.75	-0.47			1079.29	0.15			1109.16	0.32			1078.59	1078.59			1071.7	-0.31			1071.7	-0.31			1124.84	0.91	1115.02	0.62	1115.45	0.89	1118.07	0.7
1141.53	0.21			1142.08	0.07			1141.15	0.2			1097.66	0.18			1083.35	-0.37			1108.33	0.43			1077.51	1077.51			1070.27	-0.02			1070.27	-0.02			1125.66	0.71	1113.88	0.85	1119.16	0.24	1118.71	0.55
1142.88	0.03			1140.85	0.2			1143.13	-0.09			1101.25	-0.27			1081.32	-0.12			1105.71	0.76			1076.22	1076.22			1070.13	0.04			1070.13	0.04			1126.2	0.65	1115.42	0.62	1117.01	0.64	1120.11	0.39
1144.84	-0.29			1142.88	-0.05			1144.31	-0.3			1100.34	-0.17			1079.04	0.21			1108.38	0.45			1077.71	1077.71			1072.8	-0.46			1072.8	-0.46			1125.59	0.75	1114.7	0.74	1118.8	0.34	1118.35	0.65
1144.03	-0.21			1142.63	-0.03			1143.28	-0.13			1100.57	-0.2			1081.77	-0.14			1107.66	0.48			1077.04	1077.04			1071.52	-0.18			1071.52	-0.18			1125	0.82	1116.15	0.49	1119.19	0.27	1118.5	0.65
1141.55	0.12			1142.55	-0.04			1142.5	0			1098.86	0.06			1080.64	0.03			1107.91	0.44			1077.03	1077.03			1074.35	-0.62			1074.35	-0.62			1126.01	0.72	1115.1	0.73	1119.3	0.25	1121.05	0.25
1142	0.08			1141.48	0.11			1143.23	-0.09			1097.29	0.21			1085.36	-0.57			1110.54	0.07			1074.94	1074.94			1071.61	-0.16			1071.61	-0.16			1127.33	0.52	1114.37	0.78	1117.8	0.49	1118.52	0.7
1143	-0.02			1144.19	-0.27			1143.76	-0.1			1098.96	0.02			1080.59	0.03			1107.88	0.37			1075.68	1075.68			1070.02	0.06			1070.02	0.06			1125.65	0.81	1116.4	0.41	1114.89	0.99	1117.07	0.95
1144.81	-0.26			1142.33	-0.05			1142.1	0.1			1097.74	0.21			1080.36	0.02			1108.56	0.34			1077.73	1077.73			1073.49	-0.52			1073.49	-0.52			1127.29	0.59	1115.4	0.57	1116.87	0.7	1115.81	1.2
1142.78	0.07			1142.58	-0.07			1143.15	0.02			1099.66	-0.06			1081.84	-0.17			1106.98	0.51			1077.89	1077.89			1071.82	-0.17			1071.82	-0.17			1126.56	0.64	1114.67	0.7	1116.13	0.85	1118.3	0.74
1142.68	0.03			1143.86	-0.22			1147.09	-0.49			1099.04	-0.01			1081.39	-0.19			1109.29	0.21			1078.38	1078.38			1072.85	-0.38			1072.85	-0.38			1124.44	1	1114.4	0.81	1117.66	0.56	1119.02	0.62
1142.65	0.02			1141.05	0.12			1144.13	-0.15			1096.61	0.34			1078.64	0.23			1107.48	0.49			1076.48	1076.48			1072.15	-0.31			1072.15	-0.31			1126.91	0.56	1114.52	0.79	1116.24	0.83	1117.33	0.93
1145.99	-0.43			1140.83	0.17			1140.6	0.3			1098.31	0.08			1079.91	0.08			1107.04	0.53			1077.71	1077.71			1073.79	-0.53			1073.79	-0.53			1124.53	0.92	1116.53	0.45	1118.43	0.52	1118.55	0.58
1142.8	0			1141.8	0.02			1143.56	-0.12			1097.89	0.17			1080.79	-0.03			1109.84	0.15			1079.31	1079.31			1072.31	-0.32			1072.31	-0.32			1125.02	0.86	1114.52	0.87	1118.56	0.48	1117.5	0.82
1144.13	-0.17			1139.82	0.23			1144.03	-0.17			1100.62	-0.2			1081.97	-0.18			1108.26	0.38			1079.46	1079.46			1073.07	-0.41			1073.07	-0.41			1124.7	0.89	1115.95	0.57	1117.46	0.72	1118.88	0.61
1141.65	0.14			1142	0			1144.11	-0.14			1097.01	0.28			1081.87	-0.18			1109.56	0.22			1077.72	1077.72			1072.44	-0.29			1072.44	-0.29			1126.16	0.63	1114.98	0.68	1117.46	0.71	1116.79	0.99
1142.35	0.06			1142.18	-0.07			1145.79	-0.37			1097.51	0.18			1079.14	0.23			1110.14	0.13			1077.12	1077.12			1073.75	-0.62			1073.75	-0.62			1125.71	0.71	1113.89	1	1117.55	0.66	1117.42	0.87
1143.63	-0.15			1142.23	-0.05			1142.48	0.07			1098.79	0.05			1080.39	0.07			1112.19	-0.11			1078	1078			1072.25	-0.3			1072.25	-0.3			1125.17	0.79	1116.3	0.57	1117.38	0.69	1118.72	0.7
1140.95	0.18			1139.9	0.24			1142.98	0.09			1101.32	-0.32			1082.52	-0.2			1109.44	0.19			1079.84	1079.84			1072.55	-0.38			1072.55	-0.38			1127.31	0.47	1115.53	0.76	1118.37	0.46	1121.24	0.27
1143.58	-0.17			1140.4	0.14			1143.35	-0.02			1101.15	-0.27			1078.99	0.21			1108.98	0.29			1079.06	1079.06			1073.61	-0.55			1073.61	-0.55			1125.47	0.79	1115.15	0.73	1118.27	0.54	1118.96	0.64
1143.98	-0.17			1142.78	-0.17			1145.41	-0.3			1098.39	0.13			1080.59	-0.03			1108.53	0.39			1079.72	1079.72			1073.06	-0.48			1073.06	-0.48			1129.08	0.21	1115.18	0.68	1117.54	0.67	1118.52	0.78
1143.61	-0.1			1145.65	-0.55			1141.9	0.14			1097.33	0.31			1080.87	-0.08			1110.06	0.22			1076.82	1076.82			1073.07	-0.49			1073.07	-0.49			1126.68	0.61	1115.92	0.54	1118.4	0.5	1118.8	0.74
1143.51	-0.12			1146.55	-0.63			1145.01	-0.3			1100.94	-0.21			1080.06	-0.02			1108.81	0.3			1080.13	1080.13			1072.56	-0.39			1072.56	-0.39			1126.38	0.6	1114.72	0.78	1117.54	0.67	1118.86	0.71
1143.63	-0.11			1142.26	-0.1			1143.86	-0.12			1100.24	-0.11			1076.38	0.51			1108.86	0.36			1078.17	1078.17			1071.89	-0.21			1071.89	-0.21			1127.29	0.43	1116.42	0.54	1117.9	0.57	1116.81	1.04
1141.33	0.17			1141.58	-0.05			1142.55	0.02			1098.64	0.11			1079.14	0.13			1111.14	0.05			1080.39	1080.39			1074.54	-0.75			1074.54	-0.75			1124.89	0.91	1116.16	0.64	1117.7	0.66	1118.37	0.79
1145.14	-0.31			1141.93	-0.07			1141.68	0.11			1097.64	0.25			1079.06	0.18			1107.88	0.47			1078.2	1078.2			1071.68	-0.27			1071.68	-0.27			1125.3	0.82	1117.3	0.42	1118.16	0.64	1118.22	0.79
1143.08	-0.07			1142.41	-0.12			1142.53	-0.03			1100.49	-0.11			1083.63	-0.4			1113.09	-0.19			1080.99	1080.99			1072.3	-0.31			1072.3	-0.31			1125.01	0.8	1116.37	0.54	1118.59	0.51	1119.18	0.68
1142.2	0.02			1144.26	-0.32			1142.73	-0.05			1099.06	0.02			1083.6	-0.43			1110.21	0.14			1078.08	1078.08			1072.14	-0.29			1072.14	-0.29			1124.34	0.91	1115.44	0.67	1119.16	0.47	1117.59	0.91
1142	0.06			1142.23	-0.05			1145.06	-0.34			1097.26	0.28			1081.39	-0.15			1106.49	0.61			1075.71	1075.71			1072.39	-0.36			1072.39	-0.36			1124.54	0.91	1116.84	0.51	1119.81	0.32	1118.58	0.68
1142.88	-0.01			1141.8	0.04			1140.7	0.16			1100.07	-0.1			1082.04	-0.21			1111.54	-0.05			1079.4	1079.4			1070.64	-0.05			1070.64	-0.05			1124.55	0.97	1117.79	0.35	1119.46	0.4	1118.76	0.63
1144.18	-0.13			1141.98	-0.01			1143.51	-0.14			1099.04	0.09			1082.12	-0.24			1109.86	0.22			1078.77	1078.77			1073.33	-0.5			1073.33	-0.5			1125.67	0.78	1115.86	0.72	1118.46	0.56	1118.4	0.66
1144.38	-0.17			1142.98	-0.13			1141.63	0.11			1099.11	0.04			1080.39	0.01			1110.11	0.14			1076.95	1076.95			1072.75	-0.46			1072.75	-0.46			1125.29	0.83	1115.61	0.72	1116.53	0.85	1119.11	0.55
1141.5	0.2			1139.85	0.28			1143.21	-0.12			1099.34	-0.03			1080.34	0.05			1109.26	0.2			1076.13	1076.13			1071.77	-0.26			1071.77	-0.26			1126.95	0.5	1115.31	0.72	1117.48	0.69	1120.58	0.36
1144.46	-0.18			1139.77	0.29			1143.46	-0.16			1100.34	-0.13			1080.31	0.08			1110.44	0.03			1077.62	1077.62			1072.2	-0.31			1072.2	-0.31			1126.75	0.5	1114.8	0.82	1119.79	0.35	1120.21	0.48
1143.35	-0.04			1143.03	-0.17			1141.4	0.14			1097.16	0.3			1083.7	-0.37			1112.62	-0.24			1077.71	1077.71			1071.2	-0.15			1071.2	-0.15			1125.63	0.69	1116.3	0.58	1116.27	0.95	1118.45	0.82
1143.53	-0.07			1143.46	-0.22			1140.2	0.24			1102.43	-0.42			1080.34	0.03			1108.23	0.33			1079.25	1079.25			1071.5	-0.23			1071.5	-0.23			1127.14	0.43	1115.46	0.72	1116.93	0.84	1118.55	0.74
1145.49	-0.31			1143.18	-0.19			1144.31	-0.32			1099.14	0.01			1081.79	-0.21			1110.06	0.1			1075.59	1075.59			1073.96	-0.64			1073.96	-0.64			1124.35	0.98	1115.61	0.71	1117.27	0.78	1119.56	0.56
1143.35	-0.02			1140.75	0.14			1142.53	-0.11			1098.14	0.17			1080.29	0.03			1107.78	0.43			1076.74	1076.74			1072.61	-0.4			1072.61	-0.4			1124.49	0.99	1116.33	0.6	1118.91	0.47	1119.15	0.65
1144.03	-0.11			1142.81	-0.12			1143.58	-0.21			1097.76	0.22			1079.74	0.11			1108.81	0.26			1078.56	1078.56			1072.99	-0.44			1072.99	-0.44			1126.03	0.69	1115.05	0.81	1119.55	0.42	1117.24	0.91
1143.1	-0.06			1141.45	0.06			1141.28	0.13			1100.12	-0.12			1078.86	0.22			1107.36	0.46			1078.59	1078.59			1073.76	-0.56			1073.76	-0.56			1127.91	0.32	1115.73	0.68	1116.16	0.96	1119.11	0.55
1142.48	0.01			1140.95	0.14			1142.75	-0.04			1099.89	-0.09			1080.44	-0.03			1108.18	0.35			1078	1078			1073.9	-0.62			1073.9	-0.62			1125.91	0.71	1116.08	0.68	1119.45	0.34	1118.91	0.56
1143.13	-0.01			1143.38	-0.21			1143	-0.04			1099.24	-0.01			1081.74	-0.17			1109.29	0.23			1079.83	1079.83			1071.54	-0.13			1071.54	-0.13			1125.93	0.68	1116.28	0.68	1119.29	0.35	1117.51	0.72
1140.37	0.31			1139.85	0.26			1142.83	-0.05			1100.27	-0.14			1083.4	-0.31			1109.51	0.22			1076.5	1076.5			1071.39	-0.05			1071.39	-0.05			1124.63	0.84	1114.35	0.98	1118.43	0.45	1117.48	0.76
1140.9	0.24			1145.04	-0.43			1143.33	-0.11			1099.69	-0.07			1081.79	-0.15			1109.11	0.2			1077.6	1077.6			1073	-0.38			1073	-0.38			1126.54	0.51	1116.55	0.57	1117.42	0.7	1118.03	0.69
1142.7	0.02			1145.07	-0.46			1140.9	0.2			1099.44	0.01			1083.65	-0.37			1113.47	-0.32			1076.3	1076.3			1074.32	-0.65			1074.32	-0.65			1126.92	0.54	1115.17	0.78	1115.88	1.01	1118.39	0.59
1142.15	0.08			1142.68	-0.11			1142.13	0.07			1096.73	0.35			1080.06	0.1			1111.62	-0.1			1074.55	1074.55			1073.33	-0.51			1073.33	-0.51			1125.1	0.81	1115.32	0.79	1118.53	0.52	1117.52	0.79
1142.9	0.02			1143.31	-0.22			1143.08	-0.05			1103.23	-0.44			1083.65	-0.35			1110.74	0.01			1075	1075			1075.17	-0.8			1075.17	-0.8			1124.31	0.96	1116.9	0.58	1118.63	0.53	1118.36	0.64
1144.61	-0.2			1144.29	-0.37			1143.76	-0.16			1100.34	-0.07			1082.64	-0.19			1111.42	-0.08			1077.24	1077.24			1071.14	-0.05			1071.14	-0.05			1125.89	0.75	1115.74	0.75	1119.02	0.46	1117.96	0.72
1146.07	-0.4			1138.95	0.34			1145.34	-0.39			1100.31	-0.06			1081.59	-0.05			1111.69	-0.11			1075.89	1075.89			1073.36	-0.48			1073.36	-0.48			1124.86	0.88	1115.64	0.75	1117.67	0.62	1119.1	0.5
1141.48	0.17			1141.25	-0.04			1142.8	-0.02			1100.79	-0.11			1080.06	0.08			1108.99	0.23			1076.73	1076.73			1071.27	-0.1			1071.27	-0.1			1125.27	0.79	1114.77	0.79	1118.76	0.4	1118.43	0.68
1140.8	0.28			1142.31	-0.12			1144.61	-0.28			1101.32	-0.2			1080.31	0.1			1110.11	0.16			1077.61	1077.61			1073.79	-0.52			1073.79	-0.52			1125.93	0.68	1115.49	0.67	1117.31	0.64	1119.68	0.44
1143.88	-0.19			1139.02	0.29			1144.26	-0.22			1097.66	0.26			1082.29	-0.19			1110.01	0.14			1076.4	1076.4			1074.51	-0.64			1074.51	-0.64			1125.75	0.73	1116.26	0.55	1116.19	0.83	1119.2	0.49
1144.46	-0.24			1142.06	-0.12			1148.13	-0.7			1098.61	0.12			1082.9	-0.31			1108.26	0.4			1078.59	1078.59			1071.47	-0.02			1071.47	-0.02			1125.09	0.83	1117.13	0.36	1117.9	0.5	1118.45	0.65
1143.71	-0.1			1142.43	-0.19			1142.4	0			1099.46	-0.02			1081.64	-0.15			1106.19	0.63			1080.67	1080.67			1072.63	-0.27			1072.63	-0.27			1124.37	0.95	1116.43	0.52	1117.4	0.57	1119.94	0.43
1142.9	-0.04			1144.69	-0.49			1142.53	-0.01			1099.56	0			1083.95	-0.45			1110.81	-0.02			1079.78	1079.78			1073.91	-0.48			1073.91	-0.48			1125.26	0.8	1117.45	0.34	1116.85	0.66	1120.22	0.38
1143.56	-0.14			1143.09	-0.31			1143.93	-0.19			1100.79	-0.19			1079.64	0.13			1108.86	0.22			1078.16	1078.16			1072.3	-0.23			1072.3	-0.23			1126.23	0.6	1116.83	0.45	1116.66	0.72	1119.62	0.46
1137.68	0.71			1138.22	0.33			1143.08	-0.07			1098.79	0.09			1083.22	-0.34			1107.63	0.43			1078.59	1078.59			1071.89	-0.21			1071.89	-0.21			1125.12	0.79	1117.63	0.36	1116.13	0.84	1118.26	0.72
1142.13	0.07			1141.73	-0.17			1144.63	-0.25			1097.96	0.18			1079.61	0.14			1108.46	0.3			1078.59	1078.59			1074.81	-0.79			1074.81	-0.79			1125.81	0.71	1116.66	0.55	1117.71	0.56	1116.96	0.96
1144.54	-0.29			1142.96	-0.36			1142.35	0.08			1097.41	0.2			1081.84	-0.13			1111.59	-0.11			1080.79	1080.79			1074.23	-0.67			1074.23	-0.67			1127.79	0.51	1116.61	0.56	1117.41	0.63	1118.1	0.73
1142.23	0.09			1140.4	0.04			1143.56	-0.12			1100.42	-0.12			1081.04	0.01			1107.56	0.38			1078.15	1078.15			1072.45	-0.31			1072.45	-0.31			1127.17	0.54	1113.74	1	1118.21	0.56	1117.05	0.89
1144.56	-0.18			1142.66	-0.28			1143.23	-0.03			1095.96	0.48			1082.59	-0.17			1110.19	0.07			1080.94	1080.94			1071.45	-0.14			1071.45	-0.14			1126.29	0.67	1116.1	0.58	1119.63	0.37	1116.37	1.03
1142.83	0.05			1135.73	0.63			1144.31	-0.14			1096.43	0.41			1080.11	0.12			1108.41	0.34			1076.88	1076.88			1072.71	-0.39			1072.71	-0.39			1126.54	0.67	1115.47	0.62	1118.69	0.51	1118.14	0.67
1144.08	-0.15			1141.86	-0.16			1144.88	-0.21			1099.09	0.03			1083.75	-0.35			1110.49	0.05			1075.64	1075.64			1073.53	-0.5			1073.53	-0.5			1125.85	0.74	1115.33	0.68	1116.48	0.93	1119.63	0.44
1144.48	-0.21			1139.55	0.18			1142.58	0.07			1097.16	0.2			1079.34	0.23			1110.31	0.06			1076.54	1076.54			1073.81	-0.55			1073.81	-0.55			1124.58	0.93	1116.93	0.44	1119	0.42	1120.02	0.38
1144.76	-0.26			1142.58	-0.19			1143.55	-0.04			1099.79	-0.13			1082.19	-0.19			1107.16	0.52			1076.34	1076.34			1074.61	-0.71			1074.61	-0.71			1124.7	0.89	1116.4	0.57	1113.73	1.33	1118.95	0.57
1146.99	-0.51			1141.03	0.05			1142.55	0.06			1098.36	0.1			1082.8	-0.25			1109.86	0.12			1075.9	1075.9			1071.45	-0.15			1071.45	-0.15			1126.6	0.58	1114.18	0.85	1116.56	0.8	1120.63	0.29
1141.35	0.2			1140.35	0.1			1140.05	0.34			1097.21	0.24			1081.92	-0.14			1107.76	0.38			1077.22	1077.22			1072.56	-0.39			1072.56	-0.39			1127.27	0.46	1115.66	0.56	1118.05	0.5	1118.78	0.6
1142.6	0.06			1142.83	-0.25			1143.28	-0.05			1098.51	0.08			1080.69	-0.01			1107.23	0.49			1078.99	1078.99			1075.48	-0.97			1075.48	-0.97			1126.3	0.66	1116.35	0.5	1119.23	0.29	1116.96	0.96
1145.01	-0.24			1141.33	-0.01			1142.48	0.07			1100.49	-0.21			1080.54	0.01			1109.16	0.2			1078.12	1078.12			1072.98	-0.51			1072.98	-0.51			1125.83	0.68	1116.33	0.53	1117.76	0.55	1118.83	0.61
1144.23	-0.13			1144.34	-0.45			1141.83	0.15			1096.48	0.29			1083.1	-0.41			1109.89	0.11			1077.11	1077.11			1070.75	-0.14			1070.75	-0.14			1124.4	0.97	1117.38	0.36	1116.91	0.63	1120.12	0.38
1143.76	-0.1			1139.78	0.21			1139.87	0.41			1099.82	-0.16			1081.79	-0.23			1111.34	-0.05			1075.35	1075.35			1071.59	-0.21			1071.59	-0.21			1124.33	1.01	1118.1	0.25	1116.43	0.76	1119.62	0.46
1141.62	0.25			1141.2	0.02			1142.05	0.12			1095.23	0.47			1079.84	0.07			1110.16	0.16			1077.05	1077.05			1071.27	-0.26			1071.27	-0.26			1125.27	0.79	1115.65	0.66	1116.47	0.79	1118.18	0.69
1139.9	0.44			1141.38	-0.05			1142.03	0.13			1098.64	0.07			1082.22	-0.24			1109.81	0.2			1076.27	1076.27			1070.91	-0.16			1070.91	-0.16			1126.37	0.54	1115.53	0.61	1115.52	0.95	1116.93	0.85
1144.88	-0.23			1141.48	-0.01			1144.13	-0.15			1101.15	-0.29			1082.75	-0.29			1112.27	-0.16			1076.42	1076.42			1070.69	-0.13			1070.69	-0.13			1128.05	0.25	1114.89	0.75	1116.21	0.8	1117.9	0.74
1143.6	-0.08			1146.5	-0.65			1143.33	-0.05			1097.16	0.26			1080.46	-0.02			1111.29	-0.01			1078.47	1078.47			1071.52	-0.26			1071.52	-0.26			1126.73	0.53	1115.55	0.65	1117.04	0.67	1118.49	0.59
1144.26	-0.18			1140.63	0.09			1144.26	-0.16			1096.08	0.39			1079.96	0.04			1112.29	-0.11			1076.43	1076.43			1071.27	-0.17			1071.27	-0.17			1127.93	0.29	1116.13	0.52	1118.31	0.4	1118.23	0.69
1142.78	-0.03			1142.33	-0.07			1144.81	-0.22			1097.99	0.17			1083.68	-0.4			1114.83	-0.46			1078.29	1078.29			1072.46	-0.4			1072.46	-0.4			1123.52	1.1	1115.35	0.65	1118.7	0.42	1119.63	0.44
1145.36	-0.38			1143.91	-0.28			1143.8	-0.08			1098.91	0.04			1080.19	0.05			1113.37	-0.28			1075.91	1075.91			1073.91	-0.71			1073.91	-0.71			1126.48	0.6	1118.24	0.19	1118.71	0.4	1119.82	0.46
1145.11	-0.32			1144.44	-0.29			1145.44	-0.27			1096.01	0.44			1077.43	0.41			1110.34	0.07			1078.99	1078.99			1073.92	-0.72			1073.92	-0.72			1125.73	0.77	1113.5	0.98	1115.63	0.92	1118.7	0.58
1143.1	-0.02			1146	-0.55			1146.47	-0.4			1101.4	-0.29			1077.33	0.43			1108.63	0.33			1076.55	1076.55			1071.22	-0.26			1071.22	-0.26			1126.6	0.57	1115.56	0.63	1115.66	0.88	1119.21	0.48
1143.96	-0.14			1143.66	-0.26			1143.88	-0.09			1098.66	0.1			1082.02	-0.24			1109.21	0.22			1077.15	1077.15			1071.39	-0.28			1071.39	-0.28			1127.38	0.44	1115.42	0.62	1119.22	0.22	1119.52	0.46
1146.07	-0.42			1141.53	0.03			1144.06	-0.14			1100.24	-0.07			1082.27	-0.28			1108.03	0.35			1077.56	1077.56			1069.46	0.08			1069.46	0.08			1126.72	0.54	1115.93	0.53	1116.88	0.61	1117.22	0.86
1144.68	-0.25			1137.13	0.63			1143.73	-0.09			1099.34	0.05			1079.46	0.1			1106.59	0.53			1080.09	1080.09			1070.26	-0.08			1070.26	-0.08			1126.45	0.58	1116.31	0.48	1116.7	0.65	1118.35	0.66
1139.9	0.38			1140.53	0.17			1143.6	-0.06			1097.31	0.3			1083.55	-0.41			1109.94	0.11			1080.43	1080.43			1070.83	-0.2			1070.83	-0.2			1127.46	0.39	1115.21	0.71	1116.53	0.68	1116.44	0.99
1141.48	0.15			1142.18	-0.09			1146.57	-0.52			1100.32	-0.12			1081.22	-0.14			1110.34	0.11			1076.92	1076.92			1073.63	-0.67			1073.63	-0.67			1127.83	0.45	1116.13	0.53	1116.05	0.74	1118.64	0.67
1144.16	-0.22			1143.38	-0.25			1141.95	0.06			1099.84	0.03			1081.52	-0.16			1109.99	0.17			1076.21	1076.21			1072.2	-0.46			1072.2	-0.46			1124.64	1	1118.48	0.12	1117.63	0.53	1118.78	0.68
1141.23	0.15			1141.68	-0.01			1144.08	-0.21			1099.99	-0.03			1079.19	0.11			1111.54	-0.05			1076.5	1076.5			1071.41	-0.39			1071.41	-0.39			1126.47	0.7	1118.12	0.3	1115.91	0.88	1118.01	0.8
1142.08	0.03			1143.86	-0.32			1143.28	-0.11			1099.79	-0.01			1079.76	0.02			1111.69	-0.03			1076.06	1076.06			1070.06	-0.09			1070.06	-0.09			1126.18	0.69	1117.49	0.35	1117	0.66	1117.9	0.82
1143.13	-0.11			1139	0.32			1144.41	-0.26			1099.94	-0.01			1081.27	-0.14			1110.91	0.02			1077.61	1077.61			1072.28	-0.43			1072.28	-0.43			1125.83	0.68	1115.86	0.63	1116.1	0.81	1119.7	0.49
1141.45	0.12			1140.7	0.06			1143.28	-0.15			1101.69	-0.21			1081.74	-0.19			1109.64	0.25			1079.06	1079.06			1069.76	0			1069.76	0			1126.43	0.61	1114.08	0.92	1115.64	0.91	1118.13	0.85
1145.57	-0.4			1141	0.06			1143.36	-0.14			1098.81	0.24			1081.34	-0.17			1107.44	0.55			1077.22	1077.22			1073.74	-0.75			1073.74	-0.75			1126.85	0.58	1114.87	0.79	1116.1	0.81	1119.06	0.63
1144.41	-0.26			1140.05	0.2			1141.53	0.15			1102.07	-0.26			1079.41	0.1			1108.81	0.34			1078.98	1078.98			1069.9	-0.06			1069.9	-0.06			1125.81	0.72	1116.53	0.52	1116.5	0.73	1118.15	0.74
1144.46	-0.28			1139.73	0.17			1141.23	0.13			1101.8	-0.25			1080.97	-0.16			1106.19	0.67			1076.53	1076.53			1072.17	-0.42			1072.17	-0.42			1126.36	0.64	1114.57	0.87	1118.26	0.47	1118.21	0.8
1144.41	-0.24			1144.02	-0.4			1141.53	0.11			1102.22	-0.32			1079.61	0			1109.11	0.28			1076.17	1076.17			1074.06	-0.71			1074.06	-0.71			1126.26	0.63	1114.74	0.75	1116.51	0.8	1120.5	0.41
1141.6	0.1			1143.46	-0.3			1140.1	0.32			1100.34	-0.09			1082.65	-0.39			1109.71	0.2			1075.45	1075.45			1072.07	-0.33			1072.07	-0.33			1125.81	0.72	1115.08	0.69	1118.61	0.48	1115.41	1.28
1139.57	0.37			1141.6	0			1143.28	-0.19			1099.51	-0.02			1081.14	-0.19			1110.61	0.06			1076.55	1076.55			1072.19	-0.37			1072.19	-0.37			1126.05	0.66	1116.88	0.36	1118.65	0.5	1119.32	0.62
1143.23	-0.11			1141.68	-0.05			1141.55	0.06			1100.34	-0.15			1082.02	-0.34			1108.38	0.35			1077.17	1077.17			1071.65	-0.3			1071.65	-0.3			1124.53	0.92	1114.25	0.9	1118.41	0.56	1118.86	0.71
1145.24	-0.37			1144.16	-0.38			1146.32	-0.56			1099.54	-0.03			1078.84	0.07			1106.59	0.61			1077.93	1077.93			1073.44	-0.6			1073.44	-0.6			1124.7	0.97	1114.17	0.94	1118.52	0.46	1116.44	1.15
1146.77	-0.58			1141.5	0.02			1142.93	-0.13			1099.66	-0.04			1079.11	-0.02			1111.26	-0.02			1078.41	1078.41			1072.69	-0.44			1072.69	-0.44			1126.24	0.67	1114.9	0.74	1116.85	0.74	1118.78	0.68
1144.64	-0.27			1142.88	-0.15			1139.85	0.28			1100.95	-0.25			1078.66	0.08			1109.08	0.29			1078.96	1078.96			1074.4	-0.69			1074.4	-0.69			1126.36	0.71	1115.18	0.68	1118.06	0.56	1119.86	0.55
1144.18	-0.19			1143.58	-0.25			1141.25	0.08			1098.69	0.05			1080.62	-0.16			1110.74	0.11			1079.39	1079.39			1071.77	-0.25			1071.77	-0.25			1125.43	0.84	1113.55	0.97	1119.06	0.32	1121.13	0.36
1142.9	-0.08			1140.4	0.2			1142.73	-0.09			1098.21	0.12			1082.2	-0.31			1106.81	0.64			1077.36	1077.36			1071.45	-0.22			1071.45	-0.22			1128.23	0.29	1115.76	0.63	1117.12	0.7	1119.21	0.71
1141.78	0.09			1141.38	0.09			1142.96	-0.1			1097.99	0.15			1081.97	-0.28			1109.16	0.28			1077.72	1077.72			1071.04	-0.13			1071.04	-0.13			1124.95	0.9	1118.04	0.27	1117.99	0.51	1118.65	0.74
1144.49	-0.29			1142	-0.04			1143.98	-0.25			1098.44	0.05			1083.23	-0.44			1109.49	0.23			1078.41	1078.41			1073.24	-0.44			1073.24	-0.44			1125.43	0.77	1116.83	0.45	1118.47	0.38	1119.22	0.62
1144.91	-0.32			1142.18	-0.03			1142.93	-0.11			1099.49	-0.13			1082.82	-0.34			1107.96	0.38			1074.79	1074.79			1071.9	-0.31			1071.9	-0.31			1126.15	0.66	1116.1	0.57	1117.86	0.56	1117.75	0.89
1143.46	-0.12			1143.01	-0.2			1142.08	0.03			1096.81	0.26			1080.54	-0.01			1107.41	0.5			1076.99	1076.99			1072.46	-0.32			1072.46	-0.32			1127.06	0.48	1116.15	0.49	1116.18	0.77	1120.32	0.46
1140.78	0.21			1141.9	-0.04			1144.01	-0.26			1096.06	0.34			1078.03	0.31			1108.16	0.4			1076.15	1076.15			1072.84	-0.44			1072.84	-0.44			1127.74	0.35	1114.73	0.76	1116.59	0.67	1118.23	0.84
1140.9	0.18			1141.05	0.06			1145.06	-0.34			1098.09	0.13			1081.74	-0.17			1112.67	-0.16			1077.29	1077.29			1073.16	-0.47			1073.16	-0.47			1127.61	0.48	1115.92	0.62	1115.78	0.93	1117.61	0.96
1144.74	-0.35			1140.8	0.08			1143.63	-0.15			1098.96	0			1082.04	-0.19			1111.36	0.04			1077.59	1077.59			1071.68	-0.2			1071.68	-0.2			1126.6	0.58	1114.48	0.85	1117.01	0.72	1118.35	0.81
1142.98	-0.11			1139.75	0.22			1143.53	-0.11			1096.84	0.21			1080.66	-0.04			1109.61	0.24			1076.28	1076.28			1073.81	-0.55			1073.81	-0.55			1126.42	0.62	1117.71	0.32	1117.4	0.66	1119.11	0.64
1142.08	0.05			1139.93	0.13			1144.18	-0.23			1102.38	-0.48			1085.64	-0.68			1113.6	-0.27			1076.37	1076.37			1071.47	-0.18			1071.47	-0.18			1125.98	0.69	1117.24	0.51	1116.94	0.75	1118.78	0.69
1140.25	0.24			1141.08	0.01			1143.71	-0.16			1100.57	-0.2			1080.91	-0.04			1108.63	0.33			1076.48	1076.48			1073.81	-0.55			1073.81	-0.55			1126.4	0.65	1117.36	0.4	1117.3	0.65	1120.03	0.44
1143.28	-0.11			1140	0.12			1143.25	-0.08			1098.54	0.09			1082.37	-0.28			1112.92	-0.18			1076.48	1076.48			1069.83	0.12			1069.83	0.12			1127.17	0.54	1116.95	0.49	1115.99	0.91	1118.11	0.71
1144.46	-0.26			1144.12	-0.4			1143.73	-0.19			1097.09	0.23			1080.11	-0.02			1115.3	-0.41			1078.98	1078.98			1072.54	-0.36			1072.54	-0.36			1127.4	0.49	1116.95	0.49	1117.76	0.63	1120.61	0.31
1146.39	-0.51			1141.05	0.02			1142.38	-0.03			1099.56	-0.06			1077.96	0.32			1110.54	0.23			1077.89	1077.89			1072.12	-0.26			1072.12	-0.26			1127.8	0.41	1114.92	0.86	1119.03	0.44	1118.23	0.68
1143.86	-0.16			1142.88	-0.17			1142.43	-0.05			1101.42	-0.28			1082.52	-0.26			1111.66	0.06			1076.74	1076.74			1071.94	-0.21			1071.94	-0.21			1125.52	0.78	1114.97	0.78	1116.38	0.85	1116.15	1.06
1143.15	-0.06			1142.28	-0.09			1141.38	0.05			1097.51	0.22			1081.64	-0.13			1111.19	0.09			1078.02	1078.02			1072	-0.23			1072	-0.23			1124.94	0.83	1115.24	0.83	1118.2	0.57	1118.86	0.63
1144.68	-0.25			1138.8	0.34			1142.45	-0.06			1100.12	-0.12			1081.04	-0.07			1110.89	0.15			1075.34	1075.34			1075.68	-0.82			1075.68	-0.82			1127.78	0.36	1117.85	0.42	1117.67	0.62	1117.27	0.79
1139.2	0.44			1138.55	0.46			1141.33	0.09			1098.99	0.05			1080.49	0.05			1111.69	0.03			1076.82	1076.82			1073.02	-0.34			1073.02	-0.34			1126.65	0.57	1113.69	1.08	1118.06	0.48	1118.48	0.61
1142.45	-0.04			1140.25	0.18			1144.13	-0.23			1101.04	-0.23			1080.54	0.01			1115	-0.37			1077.3	1077.3			1073.52	-0.49			1073.52	-0.49			1125.21	0.71	1116.68	0.53	1117.38	0.61	1116.24	0.99
1143.58	-0.17			1142.03	-0.03			1145.34	-0.35			1098.21	0.06			1083.22	-0.32			1113.24	-0.17			1076.38	1076.38			1072.32	-0.34			1072.32	-0.34			1125.17	0.79	1114	1.05	1115.41	0.96	1118.28	0.61
1143.15	-0.04			1142.48	-0.07			1142.5	0.06			1097.49	0.23			1078.38	0.31			1113.17	-0.16			1076.25	1076.25			1069.98	0.12			1069.98	0.12			1125.26	0.8	1118.15	0.26	1117.34	0.59	1119.7	0.34
1144.13	-0.17			1143.18	-0.23			1141.6	0.12			1097.59	0.21			1083.92	-0.36			1109.18	0.37			1079.07	1079.07			1071.69	-0.21			1071.69	-0.21			1124.64	0.83	1116.78	0.44	1116.96	0.72	1115.32	1.11
1143.26	-0.1			1138.82	0.39			1142.78	-0.07			1097.91	0.14			1083.82	-0.32			1107.49	0.57			1077.63	1077.63			1073.32	-0.49			1073.32	-0.49			1126.23	0.6	1116.23	0.52	1118.31	0.47	1118.08	0.6
1142.48	-0.03			1142.73	-0.13			1144.03	-0.21			1099.99	-0.17			1082.19	-0.19			1112.24	-0.11			1076.99	1076.99			1074.07	-0.65			1074.07	-0.65			1124.57	0.87	1113.91	0.96	1117	0.66	1118.41	0.47
1141.6	0.12			1143.21	-0.16			1143.18	-0.13			1099.27	-0.1			1082.95	-0.31			1112.39	-0.09			1078.58	1078.58			1073.06	-0.4			1073.06	-0.4			1123.49	1.08	1115.95	0.57	1116.29	0.83	1117.6	0.66
1141.85	0.02			1140	0.26			1144.56	-0.26			1098.51	-0.04			1079.39	0.13			1112.84	-0.13			1076.22	1076.22			1070.37	0.06			1070.37	0.06			1126.8	0.5	1114.16	0.88	1116.77	0.79	1118.07	0.62
1143.46	-0.14			1144.59	-0.35			1142.63	-0.01			1098.19	0.05			1079.99	0.01			1110.31	0.22			1078.81	1078.81			1070.35	0.02			1070.35	0.02			1126.03	0.69	1115.55	0.66	1117.41	0.64	1119.11	0.48
1142.58	-0.01			1143.33	-0.15			1141.05	0.14			1100.77	-0.3			1081.74	-0.17			1112.14	0.01			1077.26	1077.26			1072.94	-0.44			1072.94	-0.44			1127.71	0.32	1116.96	0.39	1116.91	0.72	1119.48	0.37
1143.03	-0.11			1142.23	-0.05			1140.25	0.3			1097.04	0.19			1082.12	-0.18			1111.14	0.09			1077.14	1077.14			1073.59	-0.53			1073.59	-0.53			1126.57	0.46	1116.06	0.47	1114.9	1.05	1118.01	0.64
1139.87	0.29			1141.9	-0.02			1143.46	-0.1			1098.46	0			1080.71	0			1112.14	-0.01			1078.5	1078.5			1071.25	-0.14			1071.25	-0.14			1125.08	0.77	1115.25	0.66	1117.91	0.48	1118.73	0.52
1141.8	0.06			1140.15	0.22			1143.35	-0.06			1099.89	-0.21			1081.67	-0.14			1109.56	0.34			1077.88	1077.88			1072.15	-0.31			1072.15	-0.31			1124.22	0.94	1115.58	0.6	1118.36	0.4	1120.36	0.32
1142.1	-0.02			1139.05	0.3			1142.6	0.04			1098.94	-0.07			1083.85	-0.39			1110.74	0.17			1078.17	1078.17			1073.68	-0.67			1073.68	-0.67			1126.58	0.53	1114.9	0.74	1115.51	0.88	1118.86	0.56
1142.88	-0.11			1139.6	0.2			1140.27	0.31			1096.99	0.21			1083.4	-0.31			1110.19	0.23			1077.37	1077.37			1070.07	-0.02			1070.07	-0.02			1125.3	0.81	1115.23	0.69	1118.48	0.37	1119.86	0.4
1142.83	-0.05			1142.76	-0.2			1142.58	0.01			1099.82	-0.12			1080.11	0.08			1113.47	-0.22			1075.35	1075.35			1072.52	-0.42			1072.52	-0.42			1125.43	0.76	1115.29	0.75	1114.16	1.12	1116.01	1.04
1141.45	0.1			1143.13	-0.23			1145.26	-0.32			1097.21	0.22			1083.25	-0.31			1111.41	0.06			1077.06	1077.06			1070.61	-0.09			1070.61	-0.09			1126.57	0.54	1114.29	0.91	1116.12	0.79	1118.43	0.61
1141.68	0.09			1141.93	-0.05			1142.65	0.02			1097.89	0.07			1080.51	0.08			1112.04	-0.03			1076.65	1076.65			1071.61	-0.24			1071.61	-0.24			1125.65	0.65	1115.8	0.65	1117.54	0.51	1117.37	0.87
1144.81	-0.32			1140.73	-0.01			1145.06	-0.28			1098.36	0.02			1082.92	-0.22			1110.46	0.18			1078.93	1078.93			1072.23	-0.5			1072.23	-0.5			1128.4	0.18	1115.4	0.65	1116.73	0.69	1119.05	0.58
1143.81	-0.16			1140.63	-0.01			1143.56	-0.12			1101.25	-0.33			1081.74	-0.05			1110.54	0.19			1077.39	1077.39			1071.54	-0.36			1071.54	-0.36			1126.84	0.43	1115.5	0.65	1116.94	0.59	1118.1	0.74
1142.98	-0.01			1140.08	0.07			1144.84	-0.29			1099.46	-0.04			1082.42	-0.16			1110.81	0.12			1075.47	1075.47			1071.77	-0.41			1071.77	-0.41			1126.01	0.63	1117.9	0.26	1116.58	0.69	1119.35	0.5
1143.68	-0.05			1143.11	-0.32			1141.98	0.13			1096.31	0.34			1084.4	-0.43			1108.78	0.39			1077.18	1077.18			1073.33	-0.66			1073.33	-0.66			1126.59	0.59	1116.37	0.46	1118.07	0.46	1120.43	0.36
1142.08	0.13			1141.53	-0.11			1142.5	0.02			1098.09	0.11			1081.77	-0.14			1110.89	0.11			1076.05	1076.05			1073.52	-0.73			1073.52	-0.73			1125.61	0.72	1117.72	0.3	1118.97	0.3	1119.35	0.5
1144.21	-0.16			1141.91	-0.14			1144.94	-0.31			1099.26	-0.06			1082.12	-0.2			1112.42	-0.1			1076.42	1076.42			1070.57	-0.18			1070.57	-0.18			1125.78	0.68	1116.08	0.61	1117.79	0.59	1118.38	0.69
1144.03	-0.13			1142.13	-0.15			1140.02	0.31			1097.81	0.12			1078.86	0.22			1108.21	0.46			1077.37	1077.37			1069.23	0.05			1069.23	0.05			1125.56	0.72	1116.36	0.56	1116.75	0.74	1117.93	0.77
1142.93	-0.01			1139.75	0.14			1144.54	-0.27			1100.44	-0.17			1080.34	0.01			1109.44	0.25			1078.28	1078.28			1071.77	-0.42			1071.77	-0.42			1126.96	0.47	1113.63	1.09	1115.18	1.01	1118.21	0.72
1142.83	0.03			1143.27	-0.4			1141.88	0.03			1101.37	-0.32			1078.26	0.26			1107.73	0.49			1077.72	1077.72			1073	-0.54			1073	-0.54			1125.15	0.81	1114.89	0.83	1119.7	0.25	1119.77	0.38
1143.83	-0.15			1142.59	-0.31			1142.43	-0.05			1100.8	-0.27			1083.63	-0.4			1109.71	0.22			1077.16	1077.16			1072.79	-0.52			1072.79	-0.52			1125.14	0.83	1114.38	0.93	1117.5	0.65	1118.09	0.67
1144.94	-0.27			1141.11	-0.1			1144.99	-0.33			1098.01	0.12			1080.39	-0.03			1109.91	0.22			1077.48	1077.48			1070.12	-0.02			1070.12	-0.02			1127.18	0.45	1116.82	0.54	1117.2	0.65	1119.25	0.5
1144.61	-0.24			1138.25	0.3			1142.85	-0.02			1100.42	-0.16			1080.31	0.02			1109.64	0.23			1078.61	1078.61			1069.41	0.07			1069.41	0.07			1128.65	0.18	1114.81	0.88	1116.06	0.88	1118.18	0.68
1143.76	-0.14			1140.43	-0.03			1141.78	0.15			1096.91	0.3			1082.75	-0.27			1112.12	-0.08			1076.59	1076.59			1072.02	-0.33			1072.02	-0.33			1126.06	0.63	1115.19	0.75	1115.71	0.96	1117.68	0.77
1143.03	0.01			1140.73	-0.05			1146.67	-0.5			1103.08	-0.52			1081.67	-0.2			1109.76	0.26			1075.57	1075.57			1071.66	-0.32			1071.66	-0.32			1126.71	0.48	1115.53	0.84	1118.83	0.45	1117.59	0.67
1144.11	-0.16			1141.03	-0.07			1141.68	0.11			1102.43	-0.44			1082.14	-0.23			1110.21	0.2			1077.63	1077.63			1069.52	-0.02			1069.52	-0.02			1125.56	0.72	1116.88	0.53	1119.36	0.39	1118.49	0.59
1142.03	0.19			1139.43	0.13			1143.13	-0.09			1099.06	0.02			1081.22	-0.12			1111.81	0			1078.56	1078.56			1072.48	-0.5			1072.48	-0.5			1125.43	0.68	1115.34	0.83	1116.95	0.81	1118.72	0.54
1142.88	0.05			1140.33	-0.01			1141.8	0.14			1099.89	-0.05			1080.24	0.01			1110.94	0.13			1078.41	1078.41			1070.61	-0.16			1070.61	-0.16			1125.39	0.67	1116.26	0.63	1118.53	0.53	1117.16	0.88
1145.94	-0.41			1139.03	0.17			1143.43	-0.07			1098.34	0.13			1082.24	-0.23			1109.79	0.23			1077.31	1077.31			1072	-0.38			1072	-0.38			1125.35	0.73	1112.83	1.17	1117.94	0.59	1119.31	0.47
1144.18	-0.15			1141.15	-0.08			1141.95	0.1			1098.89	0.11			1083	-0.31			1109.79	0.23			1078.46	1078.46			1073.39	-0.53			1073.39	-0.53			1125.43	0.77	1116.58	0.45	1117.65	0.65	1119.35	0.41
1142.75	0			1139.6	0.1			1144.08	-0.19			1100.89	-0.13			1078.94	0.21			1111.21	0.1			1079.2	1079.2			1071.8	-0.31			1071.8	-0.31			1125.37	0.79	1114.43	0.85	1117.17	0.79	1118.55	0.65
1142.08	0.09			1142.96	-0.32			1143.5	-0.08			1100.94	-0.17			1084.58	-0.6			1112.31	-0.02			1076.22	1076.22			1074.4	-0.77			1074.4	-0.77			1125.06	0.8	1117.5	0.41	1119.79	0.35	1119.72	0.46
1144.46	-0.12			1141.63	-0.13			1145.87	-0.42			1103.1	-0.43			1082.25	-0.29			1111.69	0.03			1076.34	1076.34			1071.84	-0.37			1071.84	-0.37			1126.08	0.69	1116.78	0.53	1116.58	0.92	1117.95	0.74
1143.05	-0.02			1141.81	-0.14			1143.13	-0.05			1097.31	0.36			1082.35	-0.37			1110.71	0.14			1076.36	1076.36			1070.28	-0.12			1070.28	-0.12			1126.38	0.61	1113.85	1.05	1117.76	0.64	1118.51	0.71
1146.62	-0.42			1140.35	0.08			1144.66	-0.24			1100.42	-0.08			1080.59	-0.05			1111.36	0.06			1077.2	1077.2			1071.71	-0.39			1071.71	-0.39			1125.78	0.76	1114.25	0.97	1118.55	0.58	1118.02	0.79
1145.08	-0.25			1142.83	-0.17			1142.43	0.05			1097.63	0.29			1080.06	0.02			1112.59	-0.09			1078.11	1078.11			1072.33	-0.59			1072.33	-0.59			1128.06	0.39	1113.69	1.07	1116.52	0.87	1120.04	0.43
1143.05	0			1138.97	0.29			1144.51	-0.28			1099.81	-0.04			1081.64	-0.19			1110.46	0.2			1076.7	1076.7			1070.4	-0.22			1070.4	-0.22			1127.38	0.52	1115.19	0.83	1117.71	0.71	1118.35	0.74
1141.78	0.15			1143.84	-0.37			1140.35	0.22			1100.39	-0.13			1083.81	-0.51			1112.26	-0.04			1079.89	1079.89			1070.27	-0.18			1070.27	-0.18			1127.86	0.4	1114.8	0.9	1117.05	0.81	1118.38	0.69
1145.89	-0.39			1142.31	-0.2			1140.88	0.13			1100.14	-0.09			1079.89	0.03			1109.96	0.2			1077.58	1077.58			1070.82	-0.26			1070.82	-0.26			1128.56	0.39	1117.34	0.51	1119.46	0.31	1118.04	0.67
1140.72	0.33			1142.43	-0.17			1141.7	0.02			1101.95	-0.33			1080.81	-0.06			1112.62	-0.1			1079.51	1079.51			1073.53	-0.67			1073.53	-0.67			1126.92	0.7	1118.51	0.31	1118.72	0.54	1117.61	0.72
1145.29	-0.29			1141	0			1145.9	-0.53			1095.91	0.52			1080.19	0.01			1106.69	0.69			1076.71	1076.71			1071.47	-0.33			1071.47	-0.33			1126.19	0.75	1116.86	0.56	1117.51	0.71	1119.43	0.45
1144.11	-0.12			1141.85	-0.08			1141.15	0.04			1100.77	-0.14			1081.34	-0.13			1111.74	-0.05			1076.76	1076.76			1071.29	-0.29			1071.29	-0.29			1128.65	0.33	1116.34	0.67	1115.65	1.05	1120	0.33
1141.05	0.28			1144.97	-0.48			1141.83	-0.11			1100.92	-0.14			1080.72	-0.08			1112.32	-0.12			1076.25	1076.25			1070.92	-0.17			1070.92	-0.17			1125.65	0.89	1116.5	0.58	1116.32	0.86	1119.72	0.38
1143.55	-0.06			1138.47	0.43			1143.64	-0.27			1098.94	0.09			1078.24	0.23			1110.76	0.14			1079.28	1079.28			1071.42	-0.25			1071.42	-0.25			1125.78	0.84	1114.22	0.95	1118.26	0.55	1119.05	0.58
1144.73	-0.19			1143.23	-0.23			1141.18	0.13			1098.26	0.18			1079.04	0.23			1111.96	-0.04			1078.49	1078.49			1072.41	-0.4			1072.41	-0.4			1127.95	0.49	1116.03	0.69	1117.99	0.59	1118.11	0.71
1143.03	-0.03			1144.16	-0.34			1142.03	-0.03			1098.31	0.14			1080.46	0.04			1113.42	-0.18			1078.46	1078.46			1072.97	-0.42			1072.97	-0.42			1127.37	0.54	1116.85	0.49	1116.48	0.76	1117.25	0.82
1139.15	0.42			1142.76	-0.22			1143.23	-0.19			1097.89	0.25			1081.34	-0.09			1108.13	0.49			1078.15	1078.15			1071.08	-0.12			1071.08	-0.12			1126.4	0.74	1114.58	0.93	1117.18	0.68	1118.43	0.61
1142.4	0			1142.68	-0.17			1141.45	0.08			1101.1	-0.25			1081.44	-0.11			1110.34	0.21			1077.55	1077.55			1072.57	-0.34			1072.57	-0.34			1125.71	0.88	1115.45	0.73	1114.3	1.14	1119.31	0.55
1140.52	0.29			1144.56	-0.38			1142.23	-0.03			1099.34	-0.01			1082.75	-0.25			1110.96	0.08			1077.42	1077.42			1072.81	-0.39			1072.81	-0.39			1127.66	0.47	1116.28	0.6	1117.21	0.64	1119.34	0.51
1142	0.08			1142.83	-0.17			1142.43	-0.03			1098.09	0.13			1082.17	-0.16			1111.11	0.06			1077.15	1077.15			1073.75	-0.54			1073.75	-0.54			1126.22	0.7	1117.11	0.55	1117.96	0.56	1120.35	0.33
1142.58	-0.03			1141.03	0.07			1143.84	-0.29			1100.24	-0.13			1082.87	-0.28			1109.28	0.31			1078.47	1078.47			1071.74	-0.29			1071.74	-0.29			1125.73	0.76	1114.9	0.9	1117.9	0.57	1118.69	0.59
1141.75	0.1			1140.65	0.06			1144.36	-0.36			1100.02	-0.1			1078.99	0.17			1110.74	0.11			1076.15	1076.15			1070.78	-0.11			1070.78	-0.11			1125.65	0.74	1115.39	0.83	1116.83	0.76	1119.63	0.45
1143.1	-0.08			1141.63	-0.09			1143.49	-0.27			1100.62	-0.2			1080.21	0			1111.06	0.1			1076.75	1076.75			1072.57	-0.42			1072.57	-0.42			1126.27	0.62	1115.38	0.77	1116.94	0.75	1119.11	0.56
1143.81	-0.16			1142.58	-0.23			1141.65	0.08			1101.52	-0.28			1085.87	-0.71			1109.76	0.28			1077.93	1077.93			1072.12	-0.33			1072.12	-0.33			1125.4	0.81	1116.57	0.54	1116.23	0.84	1119.38	0.44
1143.21	-0.14			1141.03	-0.01			1140.22	0.25			1098.69	0.05			1081.14	-0.09			1109.49	0.27			1077.83	1077.83			1073.83	-0.66			1073.83	-0.66			1127.53	0.45	1115.81	0.63	1114.48	1.17	1117.87	0.7
1143.48	-0.15			1141.53	-0.05			1144.66	-0.38			1101.95	-0.39			1079.56	0.1			1110.26	0.18			1077.69	1077.69			1071.32	-0.17			1071.32	-0.17			1125.25	0.9	1116.92	0.38	1118.01	0.56	1116.72	0.94
1144.99	-0.31			1145.45	-0.53			1140.03	0.21			1098.66	-0.02			1080.89	-0.09			1112.72	-0.12			1076.8	1076.8			1070.61	-0.08			1070.61	-0.08			1125.22	0.94	1114.57	0.79	1118.8	0.42	1118.64	0.59
1142.65	0			1146.07	-0.6			1142.23	-0.11			1097.06	0.2			1079.21	0.14			1110.39	0.21			1077.41	1077.41			1071.72	-0.26			1071.72	-0.26			1128.4	0.33	1113.52	1.03	1115.83	0.93	1116.75	0.89
1139.6	0.38			1141.88	-0.07			1143.16	-0.2			1099.06	-0.06			1081.72	-0.2			1110.64	0.19			1078.09	1078.09			1070.51	-0.08			1070.51	-0.08			1126.48	0.68	1118.9	0.1	1117.73	0.61	1117.67	0.78
1143.68	-0.15			1143.59	-0.31			1141.75	-0.02			1098.61	0			1078.96	0.16			1113.09	-0.15			1076.25	1076.25			1070.23	-0.03			1070.23	-0.03			1126.14	0.67	1115.13	0.77	1117	0.74	1116.9	0.9
1144.13	-0.23			1142.26	-0.16			1142.03	-0.01			1101.27	-0.36			1082.3	-0.31			1113.95	-0.27			1077.46	1077.46			1073.38	-0.51			1073.38	-0.51			1125.59	0.75	1114.74	0.83	1116.78	0.76	1118.35	0.65
1141.45	0.12			1139.45	0.2			1141.23	0.13			1098.09	0.07			1082.7	-0.35			1110.91	0.14			1076.34	1076.34			1073.31	-0.48			1073.31	-0.48			1125.08	0.93	1115.33	0.76	1117.77	0.54	1117.7	0.74
1143.88	-0.19			1141.83	-0.13			1141.3	0.1			1100.34	-0.21			1079.14	0.15			1110.89	0.13			1078.49	1078.49			1070.13	0.04			1070.13	0.04			1124.55	0.98	1115.88	0.69	1117.57	0.54	1119.39	0.43
1141.93	0.07			1143.72	-0.4			1141.45	0.06			1099.57	-0.12			1080.04	-0.05			1109.34	0.27			1076.21	1076.21			1073.33	-0.58			1073.33	-0.58			1127.51	0.4	1115.24	0.75	1117.06	0.64	1119.06	0.56
1141	0.18			1137.45	0.42			1141.83	-0.01			1099.44	-0.07			1079.19	0.07			1110.44	0.17			1076.49	1076.49			1070.8	-0.15			1070.8	-0.15			1126.02	0.62	1116.59	0.59	1115.23	0.92	1118.94	0.59
1140.85	0.2			1138.3	0.3			1141.35	0.06			1098.61	0.06			1080.87	-0.24			1111.56	0			1077.25	1077.25			1072.1	-0.31			1072.1	-0.31			1125.75	0.65	1118.8	0.18	1116.98	0.61	1120.46	0.31
1143.73	-0.19			1140.35	0.02			1139.42	0.27			1099.97	-0.12			1081.09	-0.19			1112.04	-0.05			1078.18	1078.18			1073.47	-0.57			1073.47	-0.57			1126.9	0.49	1116.04	0.67	1117.54	0.59	1118.61	0.63
1144.94	-0.33			1141	-0.04			1140.55	0.12			1099.14	-0.01			1080.01	-0.02			1111.64	-0.01			1078.55	1078.55			1072.87	-0.49			1072.87	-0.49			1127.71	0.4	1117.15	0.49	1117.91	0.47	1116.73	1.01
1143.71	-0.14			1143.24	-0.27			1141.23	0.03			1099.56	-0.06			1082.3	-0.33			1109.54	0.23			1077.53	1077.53			1073.87	-0.65			1073.87	-0.65			1125.02	0.86	1116.26	0.63	1118.02	0.46	1119.88	0.53
1140.55	0.32			1140	0.14			1145.44	-0.51			1099.16	-0.04			1078.21	0.24			1106.56	0.58			1075.96	1075.96			1072.34	-0.36			1072.34	-0.36			1126.73	0.53	1116.33	0.61	1120.75	0.02	1119.43	0.52
1141.12	0.23			1141.18	-0.03			1143.98	-0.25			1101.62	-0.3			1081.34	-0.21			1108.81	0.32			1077.45	1077.45			1071.05	-0.22			1071.05	-0.22			1126.21	0.64	1117.56	0.32	1117.31	0.56	1118.8	0.57
1145.36	-0.36			1141.63	-0.05			1144.41	-0.3			1099.31	0.04			1080.39	-0.13			1108.43	0.39			1077.6	1077.6			1073.08	-0.59			1073.08	-0.59			1127.41	0.4	1115.01	0.8	1115.59	0.83	1117.39	0.83
1143.86	-0.16			1141.2	0			1143.11	-0.16			1101.37	-0.26			1082.07	-0.34			1114.3	-0.39			1075.87	1075.87			1072.41	-0.39			1072.41	-0.39			1127.19	0.43	1116.79	0.51	1118.29	0.43	1118.13	0.76
1141.28	0.21			1141.91	-0.1			1144.46	-0.36			1099.11	0.06			1079.31	0.06			1110.81	0.06			1077.39	1077.39			1073.04	-0.44			1073.04	-0.44			1126.13	0.6	1116.71	0.47	1117.46	0.64	1118.83	0.6
1141.05	0.18			1142.83	-0.23			1142.86	-0.1			1098.96	0.06			1080.79	-0.09			1116.03	-0.6			1078.91	1078.91			1071.5	-0.15			1071.5	-0.15			1126.54	0.51	1114.59	0.91	1117.86	0.55	1119.05	0.57
1141.65	0.1			1142.23	-0.19			1142.73	-0.11			1098.34	0.15			1083	-0.39			1109.89	0.19			1077.13	1077.13			1072	-0.22			1072	-0.22			1125.68	0.69	1113.41	1.12	1118.46	0.39	1117.98	0.68
1145.39	-0.39			1141.48	-0.03			1144.14	-0.27			1099.29	0.01			1079.11	0.12			1109.66	0.26			1077.37	1077.37			1072.52	-0.42			1072.52	-0.42			1126.74	0.51	1118.2	0.25	1114.53	1.09	1117.4	0.81
1142.3	-0.02			1139.93	0.19			1143.56	-0.18			1101.85	-0.35			1079.61	0.08			1111.51	-0.02			1076.45	1076.45			1071.64	-0.29			1071.64	-0.29			1125.91	0.63	1115.68	0.69	1116.63	0.69	1117.42	0.78
1140.98	0.17			1140.55	0.08			1140.35	0.28			1098.56	0.08			1081.67	-0.2			1109.99	0.23			1077.63	1077.63			1071.46	-0.24			1071.46	-0.24			1124.27	0.94	1114.08	0.93	1117.5	0.57	1120.13	0.36
1145.49	-0.39			1142.16	-0.12			1142.43	-0.05			1103.26	-0.55			1080.34	-0.01			1110.39	0.17			1076.38	1076.38			1071.48	-0.27			1071.48	-0.27			1126.39	0.59	1113.73	0.92	1117.26	0.63	1118.8	0.5
1142.15	0			1138.62	0.31			1144.19	-0.29			1101.75	-0.27			1079.54	0.13			1114.17	-0.34			1073.73	1073.73			1071.6	-0.3			1071.6	-0.3			1126.71	0.56	1115.86	0.56	1118.5	0.41	1116.04	1
1144.91	-0.36			1145.75	-0.65			1143.83	-0.25			1100.41	-0.06			1082.97	-0.34			1108.28	0.45			1076.64	1076.64			1071.32	-0.25			1071.32	-0.25			1127.05	0.5	1113.18	1.01	1116.63	0.69	1120.33	0.21
1142.23	0.01			1140.03	0.13			1143.83	-0.19			1096.21	0.46			1082.09	-0.23			1111.84	-0.03			1074.5	1074.5			1070.3	-0.15			1070.3	-0.15			1127.06	0.48	1113.53	0.93	1116.33	0.76	1118.95	0.5
1141.73	0.09			1140.05	0.14			1143.13	-0.11			1102.22	-0.34			1085.01	-0.57			1109.73	0.29			1077.12	1077.12			1072.76	-0.56			1072.76	-0.56			1124.19	0.99	1114.72	0.79	1116.47	0.79	1117.19	0.83
1143.88	-0.21			1140.4	0.12			1142.15	0			1098.91	0.08			1081.12	-0.12			1109.91	0.24			1076.62	1076.62			1071.83	-0.35			1071.83	-0.35			1125.62	0.7	1115.43	0.61	1116.68	0.68	1116.76	0.88
1144.13	-0.17			1142.23	-0.09			1139.85	0.32			1100.54	-0.13			1083.28	-0.4			1111.84	-0.01			1076.77	1076.77			1071.94	-0.36			1071.94	-0.36			1125.51	0.72	1114.89	0.67	1119.61	0.16	1117.42	0.79
1141.63	0.15			1141.45	-0.06			1141.8	0.04			1101.27	-0.22			1082.22	-0.3			1113.74	-0.23			1077.35	1077.35			1070.96	-0.16			1070.96	-0.16			1124.87	0.78	1115.63	0.52	1116.79	0.75	1118.64	0.51
1140.32	0.29			1141.96	-0.14			1143.36	-0.18			1101.37	-0.26			1079.09	0.07			1110.84	0.11			1076.16	1076.16			1072.19	-0.45			1072.19	-0.45			1123.12	1.02	1113.47	0.95	1117.26	0.63	1119.78	0.37
1144.84	-0.31			1140.2	0.1			1143.68	-0.19			1096.66	0.32			1082.47	-0.36			1108.28	0.41			1076.96	1076.96			1070.61	-0.09			1070.61	-0.09			1125.81	0.55	1113.54	0.91	1116.43	0.76	1118.22	0.7
1141.83	0.09			1139.37	0.25			1144.49	-0.27			1099.44	-0.07			1079.36	0.04			1109.69	0.27			1076.85	1076.85			1071.41	-0.24			1071.41	-0.24			1125.46	0.63	1114.16	0.8	1117.75	0.5	1119.71	0.4
1143.93	-0.17			1143.29	-0.27			1141.7	0.02			1097.56	0.18			1082.55	-0.47			1112.09	-0.03			1079.02	1079.02			1073.61	-0.55			1073.61	-0.55			1125.03	0.68	1115.58	0.53	1116.55	0.65	1118.38	0.6
1144.76	-0.3			1142.16	-0.1			1143.18	-0.15			1099.09	-0.07			1079.11	0			1109.69	0.27			1075.43	1075.43			1072.96	-0.47			1072.96	-0.47			1124.82	0.79	1115.41	0.56	1116.93	0.6	1118.26	0.64
1145.76	-0.36			1141.33	0.07			1142.45	-0.08			1098.44	0.11			1081.62	-0.22			1113.32	-0.22			1075.61	1075.61			1071.69	-0.28			1071.69	-0.28			1122.9	1.13	1113.3	0.9	1118.95	0.26	1118.57	0.54
1140.87	0.23			1143.39	-0.27			1140.35	0.2			1096.48	0.35			1078.99	0.09			1112.49	-0.09			1076.92	1076.92			1072.62	-0.49			1072.62	-0.49			1127.49	0.35	1113.1	0.98	1116.41	0.71	1120.03	0.28
1139.95	0.4			1143.97	-0.4			1141.48	0.07			1095.86	0.38			1083.23	-0.44			1111.26	0.06			1076.89	1076.89			1071.45	-0.31			1071.45	-0.31			1127.34	0.43	1116.01	0.48	1115.15	0.89	1118.11	0.64
1143.35	0			1143.49	-0.33			1143.81	-0.22			1099.01	-0.06			1080.51	-0.06			1110.16	0.22			1077.19	1077.19			1070.15	0.01			1070.15	0.01			1125.15	0.81	1113.37	0.86	1117.65	0.42	1118.11	0.64
1145.11	-0.28			1142.51	-0.2			1143.03	-0.13			1097.61	0.18			1079.64	0.05			1110.09	0.23			1077.21	1077.21			1076.16	-1.03			1076.16	-1.03			1126.42	0.54	1113.65	0.89	1115.98	0.77	1116.81	0.8
1145.11	-0.28			1141.38	-0.05			1141.9	0.06			1103.44	-0.62			1078.56	0.2			1112.82	-0.1			1076.77	1076.77			1071.92	-0.34			1071.92	-0.34			1126.61	0.48	1115.88	0.52	1118.69	0.27	1117.29	0.83
1143.15	-0.02			1140.78	0.03			1143.91	-0.18			1098.06	0.1			1082.05	-0.25			1108.11	0.52			1077.6	1077.6			1071.48	-0.35			1071.48	-0.35			1127.61	0.31	1116.27	0.54	1117.65	0.5	1116.2	0.97
1145.24	-0.27			1140.6	0.04			1145.14	-0.39			1100.95	-0.25			1079.81	0.02			1111.44	0.05			1078.01	1078.01			1071.19	-0.36			1071.19	-0.36			1125.96	0.64	1115.27	0.7	1117.41	0.55	1118.81	0.47
1142.93	0.03			1139.88	0.09			1144.31	-0.24			1098.36	0.1			1080.01	0			1111.09	0.07			1080.21	1080.21			1070.13	-0.2			1070.13	-0.2			1125.86	0.63	1114.62	0.87	1119.16	0.31	1118.54	0.51
1142.1	0.18			1141.1	-0.02			1143.86	-0.18			1098.91	0			1080.84	-0.07			1110.81	0.1			1076.44	1076.44			1070.12	-0.25			1070.12	-0.25			1124.99	0.75	1116.11	0.63	1116.37	0.78	1117.15	0.82
1145.61	-0.3			1144.39	-0.43			1145.39	-0.39			1100.85	-0.27			1082.12	-0.22			1111.11	0.02			1075.61	1075.61			1070.52	-0.25			1070.52	-0.25			1126.73	0.45	1113.38	1.09	1114.42	1.02	1118.83	0.45
1143.33	0.07			1145.25	-0.55			1141.45	0.14			1101.12	-0.3			1081.24	-0.11			1112.74	-0.11			1076.05	1076.05			1072.52	-0.57			1072.52	-0.57			1126.36	0.47	1116.34	0.51	1117.38	0.52	1118.8	0.49
1141.88	0.19			1140.7	0.04			1142.98	-0.07			1099.11	-0.04			1077.73	0.35			1111.06	0.06			1078.27	1078.27			1073.55	-0.69			1073.55	-0.69			1124.85	0.73	1116.13	0.61	1115.93	0.77	1116.3	0.98
1142.43	0.09			1141.03	-0.03			1143.66	-0.1			1099.11	-0.04			1080.74	-0.05			1111.64	-0.05			1078.44	1078.44			1070.65	-0.14			1070.65	-0.14			1124.08	0.93	1114.38	0.92	1116.95	0.57	1118.61	0.55
1145.26	-0.28			1138.32	0.29			1146.62	-0.5			1099.44	-0.09			1079.84	0.07			1110.21	0.12			1078.81	1078.81			1071.07	-0.26			1071.07	-0.26			1125.88	0.6	1115.78	0.61	1115.98	0.76	1119.16	0.48
1144.76	-0.16			1140.35	0.06			1144.16	-0.2			1099.82	-0.18			1083.22	-0.34			1107.91	0.46			1076.25	1076.25			1071.63	-0.35			1071.63	-0.35			1125.14	0.75	1114.38	0.85	1115.87	0.78	1117.46	0.72
1145.53	-0.25			1142.61	-0.26			1143.81	-0.18			1099.54	-0.11			1081.17	-0.1			1109.51	0.2			1079.52	1079.52			1070.4	-0.14			1070.4	-0.14			1124.2	0.98	1112.14	1.16	1117.98	0.36	1115.77	1.02
1143.3	0.02			1143.89	-0.41			1144.08	-0.25			1100.92	-0.26			1080.84	0.01			1112.17	-0.12			1077.3	1077.3			1070.37	-0.17			1070.37	-0.17			1127.21	0.4	1113.61	0.88	1118.53	0.37	1116.27	1.03
1144.46	-0.18			1142.21	-0.18			1141.6	0.08			1099.37	-0.08			1082.82	-0.32			1108.21	0.38			1076.5	1076.5			1070.49	-0.21			1070.49	-0.21			1123.9	0.97	1116.3	0.42	1118.16	0.47	1117.92	0.78
1143.98	-0.13			1140.8	0.02			1144.54	-0.31			1098.61	-0.02			1081.49	-0.13			1109.81	0.2			1077.45	1077.45			1074.16	-0.71			1074.16	-0.71			1125.69	0.67	1115.36	0.64	1115.17	0.94	1117.49	0.83
1142.33	0.11			1139.53	0.17			1143.43	-0.13			1097.36	0.14			1078.59	0.23			1112.54	-0.13			1078.96	1078.96			1073.41	-0.56			1073.41	-0.56			1124.53	0.84	1113.14	0.99	1115.53	0.92	1117.15	0.82
1146.67	-0.52			1140.98	-0.05			1143.1	-0.08			1099.22	-0.1			1078.96	0.14			1109.99	0.19			1079.07	1079.07			1072.93	-0.51			1072.93	-0.51			1124.71	0.8	1113.01	1.04	1117.2	0.58	1118.68	0.61
1144.48	-0.21			1141.78	-0.13			1142.75	-0.06			1099.42	-0.16			1079.89	0.03			1111.84	-0.03			1077.49	1077.49			1071.64	-0.29			1071.64	-0.29			1126.88	0.45	1115.61	0.56	1116.75	0.73	1118.62	0.54
1143.81	-0.12			1141.73	-0.09			1142.81	-0.12			1098.34	0.01			1082.47	-0.3			1110.81	0.14			1077.52	1077.52			1072.46	-0.55			1072.46	-0.55			1125.99	0.59	1112.89	1.07	1117.53	0.61	1116.68	0.92
1145.39	-0.35			1143.31	-0.3			1143.08	-0.17			1099.92	-0.18			1083.33	-0.42			1109.23	0.33			1076.46	1076.46			1071.44	-0.37			1071.44	-0.37			1126.45	0.58	1114.44	0.83	1117.78	0.6	1118.51	0.64
1143.63	-0.17			1141.6	-0.08			1141.85	0.04			1100.19	-0.21			1082.32	-0.26			1110.21	0.12			1076.89	1076.89			1072.04	-0.45			1072.04	-0.45			1126.72	0.54	1114.32	0.87	1117.19	0.67	1119.9	0.33
1143.15	-0.06			1143.14	-0.27			1142.25	-0.02			1099.79	-0.13			1081.64	-0.21			1107.78	0.45			1076.63	1076.63			1071.88	-0.43			1071.88	-0.43			1126.96	0.47	1116.21	0.48	1116.5	0.74	1118.7	0.57
1143.73	-0.13			1142.66	-0.2			1141.15	0.08			1100.72	-0.24			1083.07	-0.38			1111.41	-0.06			1080.04	1080.04			1070.4	-0.15			1070.4	-0.15			1124.97	0.86	1114.05	0.82	1118.28	0.45	1118.25	0.74
1145.19	-0.37			1143.51	-0.32			1142.58	-0.01			1099.29	-0.11			1080.66	-0.06			1106.69	0.59			1077.59	1077.59			1072.08	-0.43			1072.08	-0.43			1127.37	0.46	1116.16	0.47	1116.65	0.74	1119.86	0.4
1144.61	-0.28			1143.76	-0.3			1142.25	0.02			1099.49	-0.07			1081.12	-0.14			1111.94	-0.09			1076.54	1076.54			1072.94	-0.53			1072.94	-0.53			1125.26	0.88	1114.25	0.81	1117.25	0.58	1117.1	0.97
1142.2	0.04			1141.88	-0.07			1144.56	-0.3			1101.07	-0.28			1080.16	-0.02			1109.86	0.12			1078.38	1078.38			1071.55	-0.23			1071.55	-0.23			1126.41	0.63	1113.89	0.91	1116.45	0.66	1116.82	1.02
1142.65	-0.02			1139.17	0.27			1141.03	0.19			1100.82	-0.26			1080.44	-0.03			1110.04	0.13			1074.85	1074.85			1073.12	-0.49			1073.12	-0.49			1125.44	0.75	1116.98	0.37	1115.8	0.82	1117.85	0.82
1141.95	0.08			1141.2	0			1142.86	-0.14			1100.8	-0.25			1082.47	-0.32			1111.14	0.01			1076.32	1076.32			1071.59	-0.29			1071.59	-0.29			1124.77	0.86	1117.05	0.33	1117.17	0.62	1119.85	0.41
1145.39	-0.37			1143.21	-0.26			1141.35	0.06			1099.36	-0.06			1080.44	-0.03			1109.91	0.2			1079.33	1079.33			1070.61	-0.09			1070.61	-0.09			1125.5	0.74	1116.04	0.51	1117.31	0.55	1119.04	0.51
1145.39	-0.33			1141.91	-0.14			1143.18	-0.21			1099.94	-0.09			1081.34	-0.15			1111.29	-0.01			1077.63	1077.63			1071.64	-0.29			1071.64	-0.29			1125.19	0.83	1118.13	0.21	1116.78	0.68	1118.81	0.55
1142.65	0.02			1144.14	-0.39			1144.94	-0.37			1099.79	-0.11			1082.82	-0.34			1112.29	-0.09			1079.41	1079.41			1070.62	-0.17			1070.62	-0.17			1128.68	0.29	1116.21	0.55	1115.01	0.88	1117.68	0.76
1142.63	0.01			1142.28	-0.11			1142.3	-0.04			1096.81	0.3			1081.27	-0.14			1111.06	0.1			1077.54	1077.54			1071.92	-0.42			1071.92	-0.42			1127.04	0.59	1116.03	0.53	1115.31	0.88	1119.38	0.53
1142.13	0.09			1144.24	-0.37			1139.42	0.33			1101.12	-0.3			1080.11	-0.02			1112.99	-0.17			1080.24	1080.24			1069.95	-0.14			1069.95	-0.14			1128.71	0.24	1115.44	0.67	1118.24	0.35	1116.6	0.97
1145.94	-0.45			1141.81	-0.1			1141.23	0.17			1099.64	-0.11			1082.55	-0.35			1111.36	0			1080.42	1080.42			1069.33	-0.04			1069.33	-0.04			1126.7	0.58	1114.4	0.81	1116.96	0.63	1116.15	1.05
1144.79	-0.33			1140.43	0.09			1143.18	-0.07			1096.83	0.31			1082.92	-0.36			1109.38	0.29			1078.29	1078.29			1071.48	-0.43			1071.48	-0.43			1127.98	0.36	1115.4	0.66	1114.42	1.11	1119.61	0.48
1143.76	-0.2			1143.96	-0.34			1143.05	-0.08			1099.44	-0.11			1082.67	-0.32			1108.61	0.4			1077.16	1077.16			1072.89	-0.68			1072.89	-0.68			1125.49	0.75	1112.47	1.11	1116.81	0.71	1118.25	0.66
1141.8	0.06			1142.76	-0.14			1140.78	0.13			1099.19	-0.07			1082.5	-0.33			1113.04	-0.19			1075.15	1075.15			1072.81	-0.64			1072.81	-0.64			1126.56	0.56	1114.83	0.69	1117.14	0.59	1117.87	0.78
1143.98	-0.21			1142	-0.06			1140.65	0.12			1099.04	-0.03			1080.09	0.03			1110.94	0.07			1076.88	1076.88			1071.62	-0.41			1071.62	-0.41			1125.11	0.88	1115.02	0.62	1117.42	0.54	1120.23	0.28
1142.6	-0.02			1141.15	-0.04			1140.88	0.13			1099.21	-0.04			1082.07	-0.2			1109.43	0.31			1079.24	1079.24			1069.83	-0.11			1069.83	-0.11			1127.31	0.47	1114.53	0.68	1115.42	0.87	1117.56	0.72
1143.56	-0.2			1142.33	-0.15			1143.28	-0.21			1103.41	-0.57			1080.66	-0.04			1111.26	0.04			1078.72	1078.72			1070.37	-0.26			1070.37	-0.26			1126.47	0.62	1114.98	0.6	1119.2	0.25	1118.71	0.55
1141.25	0.16			1142.71	-0.18			1143.26	-0.18			1098.34	0.11			1080.59	-0.07			1111.06	0.1			1078.34	1078.34			1071.72	-0.49			1071.72	-0.49			1125.07	0.86	1115.36	0.56	1116.47	0.7	1119.1	0.5
1143.78	-0.15			1138.85	0.3			1145.29	-0.41			1100.74	-0.21			1080.74	-0.07			1111.41	0.1			1077.39	1077.39			1072.49	-0.53			1072.49	-0.53			1126	0.74	1115.08	0.61	1117.21	0.55	1119.53	0.44
1141.55	0.14			1141.95	-0.08			1142.58	-0.05			1100.07	-0.14			1081.14	-0.13			1113.24	-0.21			1080.57	1080.57			1070.32	-0.17			1070.32	-0.17			1125.83	0.77	1113.24	0.91	1114.21	1.12	1118.03	0.69
1142.33	0.07			1142.23	-0.15			1143.43	-0.15			1096.56	0.32			1080.26	0.02			1110.24	0.23			1076.77	1076.77			1071.2	-0.31			1071.2	-0.31			1126.65	0.57	1113.4	0.9	1116.78	0.61	1117.18	0.92
1142.2	0.06			1142.73	-0.21			1143.31	-0.14			1095.73	0.47			1080.99	-0.09			1111.76	0			1076.48	1076.48			1071.99	-0.52			1071.99	-0.52			1127.01	0.47	1113.58	0.85	1114.64	1	1117.67	0.79
1144.11	-0.18			1143.86	-0.34			1145.14	-0.37			1099.59	-0.05			1080.29	0.03			1109.76	0.26			1077.46	1077.46			1070.99	-0.29			1070.99	-0.29			1125.07	0.78	1115.56	0.47	1117.08	0.61	1117.54	0.75
1143.98	-0.15			1138.35	0.38			1144.69	-0.33			1097.44	0.23			1081.01	-0.06			1107.93	0.51			1076.95	1076.95			1070.87	-0.34			1070.87	-0.34			1124.76	0.8	1115.88	0.44	1116.29	0.75	1117.54	0.75
1145.16	-0.32			1144.11	-0.38			1143.21	-0.14			1097.01	0.26			1084.5	-0.49			1108.31	0.46			1075.3	1075.3			1071.34	-0.37			1071.34	-0.37			1125.51	0.71	1114.33	0.77	1118.63	0.29	1118.12	0.62
1144.61	-0.22			1139.83	0.21			1140.6	0.24			1099.62	-0.1			1079.79	0.13			1111.06	0.1			1078.43	1078.43			1069.88	-0.11			1069.88	-0.11			1126.66	0.47	1112.24	1.07	1113.37	1.19	1118.9	0.49
1144.33	-0.21			1139.88	0.15			1143.81	-0.2			1099.14	0.03			1081.54	-0.11			1110.09	0.25			1076.94	1076.94			1072.55	-0.54			1072.55	-0.54			1125.5	0.65	1113.63	0.84	1116.28	0.68	1117.28	0.76
1143.71	-0.12			1141.5	-0.06			1142.4	-0.02			1100.82	-0.18			1080.49	0.01			1112.06	-0.02			1077.89	1077.89			1069.96	-0.08			1069.96	-0.08			1123.85	0.89	1114.22	0.79	1116.13	0.68	1117.02	0.86
1143.16	-0.1			1139.73	0.19			1144.06	-0.22			1098.49	0.07			1079.01	0.16			1107.79	0.55			1077.72	1077.72			1071.54	-0.45			1071.54	-0.45			1126	0.57	1113.35	0.89	1116.25	0.66	1116.88	0.84
1142.98	-0.09			1141.98	-0.11			1144.21	-0.32			1097.34	0.21			1083	-0.37			1112.64	-0.09			1076.58	1076.58			1069.3	0.02			1069.3	0.02			1125.96	0.63	1114.23	0.76	1116.76	0.55	1116.77	0.87
1144.64	-0.27			1142.41	-0.1			1142.63	-0.11			1100.19	-0.19			1081.32	-0.1			1111.56	0.02			1074.91	1074.91			1070.28	-0.19			1070.28	-0.19			1125	0.81	1116.88	0.37	1116.52	0.62	1119.86	0.32
1144.71	-0.26			1144.39	-0.43			1142.4	-0.02			1100.29	-0.23			1081.59	-0.13			1109.01	0.36			1078.04	1078.04			1071.45	-0.46			1071.45	-0.46			1126.51	0.55	1113.35	0.97	1116.9	0.58	1119.22	0.46
1142.33	0.05			1142.38	-0.13			1142.03	0.07			1099.39	-0.13			1080.71	0			1111.54	0.03			1079.04	1079.04			1073.57	-0.8			1073.57	-0.8			1124.89	0.83	1116.82	0.38	1117.6	0.49	1115.09	1.23
1142.3	0.04			1140.95	0.02			1142.98	-0.09			1098.81	-0.06			1079.89	0.09			1112.92	-0.12			1077.84	1077.84			1072.14	-0.45			1072.14	-0.45			1123.95	0.9	1115.61	0.64	1119.22	0.14	1118.98	0.53
1145.66	-0.38			1141.15	0.02			1141.63	0.11			1100.3	-0.25			1083.7	-0.41			1110.71	0.2			1076.95	1076.95			1071.61	-0.4			1071.61	-0.4			1126.41	0.47	1116.26	0.47	1115.33	0.85	1116.05	1.06
1141.25	0.22			1142.03	-0.11			1142.1	0.02			1101.73	-0.42			1079.64	0.11			1114.57	-0.32			1076.74	1076.74			1071.61	-0.39			1071.61	-0.39			1123.73	1.09	1112.84	1.07	1116.57	0.62	1119.08	0.45
1143.46	-0.12			1141.08	-0.03			1141.38	0.15			1099.72	-0.18			1083.4	-0.37			1112.21	0.06			1076.64	1076.64			1071.27	-0.34			1071.27	-0.34			1124.98	0.84	1113.42	0.94	1118.4	0.25	1117.03	0.77
1139.12	0.43			1139.48	0.15			1142.75	-0.06			1099.57	-0.14			1081.94	-0.19			1114.65	-0.29			1077.39	1077.39			1071.46	-0.4			1071.46	-0.4			1127.35	0.41	1115.05	0.66	1115.06	0.96	1115.97	1.03
1143.28	-0.07			1139.35	0.18			1142.3	0.04			1099.47	-0.16			1082.19	-0.23			1112.16	0			1078.21	1078.21			1072.23	-0.51			1072.23	-0.51			1126.61	0.55	1116.73	0.37	1117	0.57	1117.88	0.68
1140.35	0.28			1141.81	-0.22			1143.93	-0.25			1098.69	-0.05			1081.77	-0.18			1110.66	0.2			1077.32	1077.32			1071	-0.31			1071	-0.31			1127.2	0.5	1115.91	0.56	1115.35	0.9	1117.86	0.64
1144.56	-0.24			1141.76	-0.18			1142.5	-0.08			1101.2	-0.35			1079.84	0.03			1114.65	-0.29			1075.45	1075.45			1073.22	-0.65			1073.22	-0.65			1124.99	0.83	1114.06	0.88	1120.75	0.01	1119.04	0.51
1145.16	-0.28			1140.63	-0.01			1140.55	0.2			1098.34	0.09			1079.51	0.08			1112.31	0.04			1077.67	1077.67			1070.42	-0.18			1070.42	-0.18			1124.27	0.94	1115.42	0.62	1116.43	0.76	1116.05	0.98
1142.88	-0.01			1140	0.06			1141.73	-0.01			1098.04	0.07			1082.07	-0.24			1113.24	-0.11			1077.37	1077.37			1071.36	-0.32			1071.36	-0.32			1128.06	0.24	1113.02	1.03	1117.06	0.63	1118.05	0.58
1144.31	-0.16			1142.31	-0.24			1144.46	-0.3			1099.64	-0.13			1077.56	0.32			1111.09	0.19			1075.68	1075.68			1070.94	-0.21			1070.94	-0.21			1126.68	0.52	1114.3	0.82	1115.55	0.89	1118.87	0.46
1142.78	0.03			1143.06	-0.32			1142.53	-0.09			1100.6	-0.27			1079.99	-0.01			1112.34	0.05			1078.22	1078.22			1073.44	-0.6			1073.44	-0.6			1126.86	0.56	1116.64	0.43	1117.05	0.58	1118.36	0.55
1142.7	0.06			1142.26	-0.18			1140.5	0.14			1099.44	-0.11			1077.81	0.32			1111.11	0.18			1076.57	1076.57			1073.06	-0.64			1073.06	-0.64			1127.3	0.49	1114.83	0.77	1119.55	0.17	1118.19	0.59
1144.36	-0.16			1143.08	-0.23			1140.78	0.17			1100.54	-0.23			1080.86	-0.06			1111.26	0.18			1076.52	1076.52			1072.48	-0.5			1072.48	-0.5			1127.99	0.35	1115.7	0.57	1116.42	0.7	1117.4	0.73
1141.95	0.14			1142.51	-0.18			1142.08	-0.03			1099.92	-0.14			1080.04	0.07			1111.09	0.17			1076.94	1076.94			1070.63	-0.2			1070.63	-0.2			1127.27	0.46	1115.16	0.72	1117.19	0.59	1116.58	0.93
1142.58	0.03			1140.8	0.04			1144.21	-0.32			1098.69	0.03			1081.39	-0.13			1111.26	0.16			1073.58	1073.58			1072.31	-0.47			1072.31	-0.47			1125.35	0.81	1116.83	0.44	1119.15	0.26	1116.98	0.85
1141.68	0.15			1144.69	-0.45			1140.1	0.24			1095.01	0.52			1080.39	0.01			1110.94	0.15			1076	1076			1071.5	-0.31			1071.5	-0.31			1126.25	0.66	1115.51	0.63	1117.6	0.5	1118.14	0.67
1145.21	-0.32			1140.78	-0.01			1141.88	-0.03			1099.16	-0.06			1080.71	0			1109.01	0.42			1076.76	1076.76			1070.8	-0.14			1070.8	-0.14			1125.56	0.72	1116.95	0.42	1118.98	0.28	1116.6	0.9
1144.86	-0.3			1142.03	-0.17			1141.4	0.06			1096.86	0.24			1082.6	-0.25			1112.69	-0.05			1075.76	1075.76			1071.79	-0.37			1071.79	-0.37			1127.57	0.46	1118.07	0.3	1116.85	0.66	1117.17	0.78
1143.28	-0.07			1141.88	-0.11			1140.98	0.07			1100.67	-0.3			1082.72	-0.3			1112.11	0.02			1076	1076			1071.19	-0.28			1071.19	-0.28			1127.84	0.43	1113.99	0.91	1117.56	0.55	1116.68	0.85
1143.2	0			1143.31	-0.26			1143.46	-0.2			1098.61	0			1083.37	-0.32			1113.69	-0.15			1075.1	1075.1			1071.59	-0.29			1071.59	-0.29			1126.8	0.49	1117.73	0.29	1116.72	0.7	1119.09	0.43
1140.82	0.27			1143.59	-0.29			1142.98	-0.13			1098.56	0.02			1080.94	-0.01			1111.19	0.19			1077.1	1077.1			1071.86	-0.32			1071.86	-0.32			1128.4	0.17	1116.52	0.54	1117.08	0.61	1117.05	0.81
1143.2	-0.06			1142.53	-0.19			1143.63	-0.25			1098.24	0.03			1081.87	-0.2			1111.11	0.14			1076.31	1076.31			1071.37	-0.25			1071.37	-0.25			1125.53	0.76	1115.15	0.74	1116.11	0.8	1118.82	0.46
1144.98	-0.25			1141.4	-0.06			1143.38	-0.21			1098.34	-0.03			1082.75	-0.31			1111.74	0.07			1076.46	1076.46			1070.94	-0.21			1070.94	-0.21			1126.69	0.51	1117.5	0.33	1119.16	0.32	1119.18	0.45
1141.75	0.08			1140.38	0.07			1143.01	-0.12			1097.99	0.03			1080.11	-0.02			1108.13	0.51			1078.17	1078.17			1072.25	-0.38			1072.25	-0.38			1127.78	0.28	1114.18	0.93	1117.6	0.5	1116.3	0.98
1142.3	-0.04			1143.94	-0.41			1143.13	-0.13			1099.32	-0.14			1081.14	-0.15			1110.04	0.25			1078.19	1078.19			1070.78	-0.11			1070.78	-0.11			1125.68	0.68	1112.8	1.13	1115.92	0.79	1116.85	0.9
1142.35	-0.04			1142.16	-0.12			1142.83	-0.07			1099.12	-0.1			1083.38	-0.42			1109.38	0.29			1079.13	1079.13			1071.62	-0.33			1071.62	-0.33			1125.07	0.79	1116.52	0.46	1117.27	0.54	1118.23	0.61
1140.63	0.21			1143.31	-0.3			1139.7	0.3			1097.31	0.14			1079.54	0.05			1106.56	0.66			1077.75	1077.75			1072.54	-0.53			1072.54	-0.53			1125.78	0.69	1115.9	0.58	1115.94	0.83	1117.43	0.77
1141.68	0.09			1142.38	-0.15			1141.7	0.02			1100.47	-0.3			1080.69	-0.11			1108.61	0.4			1077.41	1077.41			1072.23	-0.51			1072.23	-0.51			1126.75	0.58	1114.17	0.94	1114.84	1	1118.83	0.52
1139.5	0.38			1143.83	-0.25			1143.83	-0.23			1100.8	-0.31			1081.24	-0.17			1109.73	0.29			1077.09	1077.09			1071.46	-0.32			1071.46	-0.32			1126.33	0.6	1115.7	0.65	1116.68	0.69	1118.06	0.64
1142.03	0.01			1140.93	0.09			1144.84	-0.33			1097.71	0.08			1078.71	0.12			1109.01	0.38			1076.64	1076.64			1071.78	-0.43			1071.78	-0.43			1125.37	0.7	1116.9	0.42	1117.2	0.58	1118.83	0.53
1144.24	-0.27			1144.11	-0.34			1139.92	0.31			1101.65	-0.45			1084.26	-0.61			1111.11	0.14			1078.91	1078.91			1071.72	-0.41			1071.72	-0.41			1125.46	0.63	1115.58	0.61	1115.71	0.88	1115.58	1.09
1144.33	-0.23			1142.78	-0.13			1143.96	-0.22			1099.22	-0.12			1079.79	-0.01			1114.52	-0.32			1076.96	1076.96			1069.48	0.05			1069.48	0.05			1126.11	0.56	1115.77	0.62	1117.03	0.6	1115.14	1.15
1142.2	-0.02			1143.31	-0.22			1142.2	0.04			1098.11	0.06			1079.64	0.03			1109.69	0.27			1076.33	1076.33			1073.61	-0.71			1073.61	-0.71			1125.95	0.49	1114.25	0.89	1118.35	0.42	1119.45	0.42
1145.54	-0.45			1138.65	0.44			1144.64	-0.29			1100.27	-0.24			1079.56	0.02			1110.54	0.17			1076.47	1076.47			1071.04	-0.28			1071.04	-0.28			1123.03	1.01	1111.7	1.3	1117.17	0.62	1115.5	1.14
1142.55	-0.04			1142.98	-0.11			1142.7	-0.02			1098.11	0.12			1078.94	0.11			1110.94	0.11			1076.67	1076.67			1072.73	-0.58			1072.73	-0.58			1124.77	0.78	1115.02	0.79	1117.79	0.51	1117.9	0.66
1142.3	-0.02			1143.76	-0.24			1143.23	-0.11			1099.82	-0.16			1081.39	-0.17			1109.36	0.28			1076.16	1076.16			1072.69	-0.53			1072.69	-0.53			1125.03	0.69	1114.26	0.88	1118.26	0.48	1118.11	0.55
1146.83	-0.62			1141.3	0.08			1142.9	-0.06			1102	-0.43			1080.59	-0.07			1109.81	0.24			1078.8	1078.8			1072.81	-0.55			1072.81	-0.55			1127.38	0.29	1116.2	0.58	1117.55	0.57	1117.54	0.67
1142.91	-0.14			1140.42	0.23			1141.93	0.03			1096.28	0.33			1079.59	0.07			1107.21	0.54			1077.79	1077.79			1069.91	-0.09			1069.91	-0.09			1124.45	0.81	1114.57	0.79	1119.63	0.21	1116.94	0.75
1142.18	0.01			1140.6	0.16			1141.83	-0.01			1097.54	0.17			1082.17	-0.28			1109.31	0.24			1077.21	1077.21			1072.06	-0.47			1072.06	-0.47			1125.92	0.54	1115.05	0.66	1117.57	0.62	1116.12	0.86
1144.34	-0.29			1144.21	-0.34			1139.02	0.35			1099.19	0.03			1079.96	0.06			1108.33	0.43			1076.18	1076.18			1071.59	-0.44			1071.59	-0.44			1125.24	0.67	1112.99	1	1117.81	0.48	1117.62	0.62
1142.2	0			1141.2	0.08			1142.48	-0.11			1099.31	-0.04			1079.69	0.07			1111.54	0.03			1077.03	1077.03			1073.2	-0.7			1073.2	-0.7			1126.61	0.4	1114.55	0.74	1118.23	0.52	1117.1	0.73
1144.51	-0.28			1141.35	0			1142.36	-0.12			1097.11	0.24			1080.21	0.04			1112.19	-0.03			1078.54	1078.54			1071.42	-0.34			1071.42	-0.34			1126.12	0.54	1116.46	0.4	1117.2	0.65	1116.62	0.78
1142.85	-0.06			1142.46	-0.16			1140.63	0.17			1099.47	-0.1			1080.09	0.05			1110.31	0.2			1077.68	1077.68			1071.96	-0.4			1071.96	-0.4			1124.02	0.95	1115.38	0.61	1118.04	0.51	1117.4	0.66
1146.65	-0.57			1144.09	-0.39			1143.38	-0.17			1096.26	0.34			1084.26	-0.55			1110.04	0.25			1076.05	1076.05			1069.86	0			1069.86	0			1125.26	0.71	1114.24	0.83	1118.56	0.4	1117.05	0.74
1143.66	-0.12			1143.09	-0.27			1142.81	-0.14			1100.04	-0.19			1078.99	0.15			1112.72	-0.08			1079.87	1079.87			1069.91	0			1069.91	0			1123.05	1.05	1113.22	1.03	1119.84	0.19	1116.47	0.87
1144.03	-0.15			1140.7	0.06			1142.88	-0.13			1099.49	-0.11			1083.18	-0.4			1112.01	-0.04			1077.07	1077.07			1071.07	-0.17			1071.07	-0.17			1128.64	0.03	1112.89	1	1117.12	0.62	1118.91	0.48
1144.13	-0.19			1141.15	0			1140.65	0.16			1100.32	-0.22			1080.82	-0.12			1108.76	0.4			1079.05	1079.05			1072.89	-0.52			1072.89	-0.52			1127.8	0.18	1114.22	0.78	1115.51	0.88	1118.93	0.52
1143.33	-0.13			1141.66	-0.1			1141.53	0.09			1096.79	0.27			1082.02	-0.26			1112.74	-0.09			1075.93	1075.93			1072.31	-0.39			1072.31	-0.39			1125.53	0.61	1113.81	0.88	1116.81	0.63	1117.61	0.71
1143.96	-0.24			1142.86	-0.24			1142.63	-0.07			1095.98	0.35			1080.52	-0.1			1111.69	0.07			1076.07	1076.07			1071.79	-0.29			1071.79	-0.29			1125.33	0.68	1114.9	0.66	1117.01	0.64	1116.63	0.92
1146.24	-0.51			1141.91	-0.1			1143.53	-0.21			1103.03	-0.56			1080.87	-0.14			1111.49	0.07			1077.45	1077.45			1072.56	-0.48			1072.56	-0.48			1126.19	0.51	1115.43	0.61	1116.63	0.69	1117.77	0.7
1140.9	0.22			1141.73	-0.07			1143.89	-0.29			1100.39	-0.17			1077.61	0.28			1113.62	-0.16			1074.64	1074.64			1071.71	-0.39			1071.71	-0.39			1127.3	0.34	1114.31	0.8	1115.17	0.95	1118.27	0.62
1143.73	-0.17			1141.1	0			1143.58	-0.23			1101.65	-0.29			1080.14	-0.05			1112.14	0.03			1076.54	1076.54			1072.78	-0.5			1072.78	-0.5			1126.42	0.54	1114.71	0.72	1117.35	0.57	1117.55	0.74
1140.93	0.17			1141.7	-0.06			1142.88	-0.17			1103.48	-0.5			1078.56	0.16			1113.07	-0.14			1075.74	1075.74			1072.74	-0.53			1072.74	-0.53			1124.33	0.93	1114.81	0.71	1116.67	0.7	1117.84	0.67
1144.21	-0.3			1143.91	-0.32			1141.2	0.04			1097.66	0.26			1079.64	-0.01			1109.13	0.37			1076.49	1076.49			1070.68	-0.2			1070.68	-0.2			1128.25	0.17	1115.9	0.57	1116.35	0.81	1115.96	0.96
1142.83	-0.09			1143.49	-0.29			1143.66	-0.24			1098.91	0.1			1077.06	0.4			1112.11	-0.04			1076.88	1076.88			1071.47	-0.42			1071.47	-0.42			1126.42	0.54	1114.4	0.9	1116.12	0.78	1117.92	0.62
1144.76	-0.3			1139.07	0.27			1144.79	-0.39			1097.23	0.31			1078.66	0.18			1111.82	-0.08			1078.52	1078.52			1071.58	-0.5			1071.58	-0.5			1125.58	0.61	1115.3	0.65	1115.56	0.88	1116.96	0.8
1143.21	-0.12			1138.67	0.31			1141.1	0.1			1099.54	0.09			1082.45	-0.37			1109.49	0.27			1077.98	1077.98			1069.32	-0.02			1069.32	-0.02			1126.58	0.44	1113.75	0.98	1114.57	1.1	1118.13	0.68
1142.48	0.03			1141.18	0.01			1142.15	-0.04			1098.56	0.18			1081.22	-0.22			1110.01	0.18			1076.86	1076.86			1071.24	-0.37			1071.24	-0.37			1126.2	0.5	1115.26	0.71	1117.18	0.68	1117.6	0.74
1145.19	-0.35			1142.03	-0.13			1139.47	0.25			1099.81	-0.04			1077.91	0.28			1110.11	0.16			1077.31	1077.31			1072.83	-0.66			1072.83	-0.66			1125.03	0.69	1115.19	0.67	1117.1	0.66	1117.54	0.75
1142.63	-0.09			1142.26	-0.18			1143.13	-0.21			1100.82	-0.2			1078.84	0.19			1111.84	-0.05			1078.01	1078.01			1070.75	-0.22			1070.75	-0.22			1124.8	0.74	1114.7	0.74	1117.18	0.6	1117.48	0.76
1143.13	-0.15			1138.72	0.27			1142.28	-0.07			1100.64	-0.23			1077.23	0.39			1107.26	0.54			1077.23	1077.23			1071.15	-0.31			1071.15	-0.31			1126.57	0.54	1113.75	0.97	1118.43	0.44	1117.61	0.71
1140.1	0.22			1140.85	0.04			1141.15	0.04			1100.19	-0.13			1081.22	-0.12			1109.66	0.26			1079.3	1079.3			1069.96	-0.09			1069.96	-0.09			1125.27	0.7	1116.7	0.5	1118.48	0.44	1116.37	0.95
1143.06	-0.16			1139.47	0.23			1141.35	0.04			1097.41	0.2			1081.14	-0.11			1110.64	0.13			1079.09	1079.09			1072.26	-0.56			1072.26	-0.56			1123.95	0.9	1115.09	0.67	1119.33	0.29	1119.11	0.55
1141.38	0.07			1143.29	-0.33			1142.3	-0.02			1100.07	-0.22			1079.49	0.13			1111.61	-0.04			1076.13	1076.13			1072.41	-0.55			1072.41	-0.55			1126.7	0.41	1117.04	0.27	1118.45	0.41	1118.07	0.7
1142.55	-0.06			1141.25	-0.04			1143.61	-0.24			1099.11	-0.06			1081.39	-0.13			1109.74	0.21			1077.51	1077.51			1070.47	-0.17			1070.47	-0.17			1125.08	0.69	1112.81	1.04	1114.66	1.04	1115.76	1.12
1143.01	-0.12			1143.64	-0.31			1139.3	0.32			1098.99	-0.11			1081.37	-0.12			1109.23	0.31			1075.44	1075.44			1070.18	-0.12			1070.18	-0.12			1125.81	0.56	1113.74	0.83	1116.04	0.83	1118.16	0.71
1146.17	-0.46			1145.77	-0.58			1140.25	0.22			1098.19	-0.03			1079.61	0.12			1111.44	0.01			1074.6	1074.6			1071	-0.31			1071	-0.31			1127.06	0.32	1114.08	0.85	1115.55	0.89	1116.75	0.97
1143.05	-0.08			1142.03	-0.11			1143.33	-0.17			1100.65	-0.35			1077.11	0.4			1111.69	-0.01			1075.95	1075.95			1071.05	-0.38			1071.05	-0.38			1126.11	0.47	1115.06	0.63	1115.25	0.9	1118.23	0.68
1143.08	-0.11			1142.66	-0.2			1141.6	0.04			1100.17	-0.3			1082.5	-0.31			1107.21	0.56			1077.7	1077.7			1070.1	-0.14			1070.1	-0.14			1127.21	0.32	1114.58	0.68	1119.23	0.2	1117.35	0.82
1142.58	-0.07			1140.48	0.11			1143.26	-0.2			1099.79	-0.17			1079.54	0.11			1110.39	0.11			1077.44	1077.44			1069.18	-0.03			1069.18	-0.03			1124.91	0.71	1112.16	1.12	1114.49	1	1118.33	0.68
1141.93	0.09			1142.18	-0.13			1144.26	-0.32			1099.94	-0.15			1081.09	-0.09			1108.73	0.35			1077.1	1077.1			1071.12	-0.42			1071.12	-0.42			1125.37	0.62	1114.53	0.76	1116.76	0.63	1117.77	0.78
1142.3	-0.04			1141.73	-0.09			1144.01	-0.26			1096.86	0.26			1082.55	-0.31			1109.84	0.19			1076.49	1076.49			1071.47	-0.49			1071.47	-0.49			1126.59	0.43	1114.2	0.74	1117.79	0.51	1118	0.73
1140.65	0.22			1141.2	0.02			1142.88	-0.15			1098.61	0.02			1081.67	-0.2			1106.06	0.72			1076.05	1076.05			1069.09	-0.05			1069.09	-0.05			1124.49	0.83	1113.6	0.9	1117.91	0.56	1116.87	0.95
1142.78	-0.09			1141.3	-0.02			1142.68	-0.07			1101.65	-0.39			1077.58	0.35			1107.46	0.54			1076.88	1076.88			1070.7	-0.38			1070.7	-0.38			1125.07	0.7	1114.64	0.75	1116.7	0.74	1119.71	0.47
1142.1	0.02			1145.7	-0.57			1143.83	-0.25			1097.99	0.07			1080.99	-0.11			1111.74	-0.05			1078.16	1078.16			1069.26	-0.01			1069.26	-0.01			1125.61	0.64	1115.72	0.62	1116.6	0.66	1118.19	0.75
1143.91	-0.18			1141.91	-0.14			1144.16	-0.24			1099.54	-0.09			1082.32	-0.28			1108.96	0.3			1075.55	1075.55			1070.61	-0.24			1070.61	-0.24			1125.59	0.67	1117.47	0.3	1117.11	0.56	1117.61	0.8
1141.7	0.08			1142.03	-0.15			1140.47	0.23			1100.14	-0.19			1079.94	0.03			1109.13	0.29			1077.95	1077.95			1072.36	-0.55			1072.36	-0.55			1125.38	0.69	1114.65	0.73	1118.85	0.34	1119.13	0.6
1141.03	0.17			1141.03	0.03			1145.79	-0.49			1099.11	-0.04			1077.81	0.28			1109.56	0.22			1077.66	1077.66			1070.37	-0.17			1070.37	-0.17			1126.52	0.46	1115.95	0.57	1114.61	1.04	1117.81	0.71
1145.19	-0.35			1138.9	0.28			1144.29	-0.27			1098.61	0			1082.12	-0.26			1111.04	0.03			1073.84	1073.84			1072.33	-0.51			1072.33	-0.51			1124.63	0.77	1115.05	0.74	1115.28	0.93	1118.69	0.51
1141.38	0.15			1139.4	0.14			1145.79	-0.47			1097.64	0.13			1078.99	0.17			1110.39	0.13			1077.94	1077.94			1072.93	-0.59			1072.93	-0.59			1122.32	1.26	1114.64	0.75	1117.05	0.65	1118.45	0.57
1141.35	0.1			1142.41	-0.22			1141.7	0.02			1099.17	-0.14			1080.99	-0.17			1110.54	0.05			1075.6	1075.6			1070.67	-0.18			1070.67	-0.18			1127.32	0.38	1116.64	0.35	1116.21	0.72	1118.38	0.61
1143.33	-0.13			1142.53	-0.25			1138.47	0.45			1099.34	-0.17			1080.67	-0.12			1111.21	0.02			1076.82	1076.82			1069.81	-0.09			1069.81	-0.09			1125.92	0.7	1115.09	0.59	1116.91	0.63	1117.66	0.64
1143.78	-0.19			1142.31	-0.24			1141.93	0.01			1097.66	0.1			1081.07	-0.14			1108.86	0.34			1077.39	1077.39			1073.3	-0.69			1073.3	-0.69			1125.89	0.67	1115.61	0.47	1117.65	0.5	1116.84	0.83
1141.1	0.14			1141.26	-0.12			1143.94	-0.27			1097.31	0.12			1082.85	-0.41			1110.84	0.07			1077.68	1077.68			1072.16	-0.48			1072.16	-0.48			1123.65	0.98	1112.69	0.99	1117.09	0.59	1116.8	0.89
1143.68	-0.23			1142.94	-0.27			1141.05	0.06			1099.92	-0.2			1080.87	-0.16			1110.59	0.11			1076.63	1076.63			1072.09	-0.44			1072.09	-0.44			1124.58	0.76	1113.92	0.78	1116.04	0.75	1117.3	0.82
1138.8	0.38			1141.73	-0.13			1140.12	0.23			1100.39	-0.23			1081.24	-0.13			1108.58	0.41			1077.6	1077.6			1074.15	-0.78			1074.15	-0.78			1124.62	0.78	1113.88	0.77	1114.5	0.97	1116.17	1.03
1144.39	-0.31			1144.42	-0.46			1144.89	-0.33			1095.38	0.41			1081.49	-0.19			1111.59	-0.01			1076.04	1076.04			1071.59	-0.36			1071.59	-0.36			1124.28	0.84	1114.56	0.71	1117.4	0.49	1118.36	0.64
1145.39	-0.41			1140.45	0.08			1142.53	-0.03			1098.06	0.04			1081.04	-0.11			1106.64	0.59			1076.66	1076.66			1071.71	-0.4			1071.71	-0.4			1124.95	0.82	1112.89	1.07	1116.97	0.54	1118.75	0.57
1142.8	-0.04			1144.06	-0.34			1143.96	-0.22			1102.31	-0.55			1081.67	-0.14			1108.58	0.37			1077.24	1077.24			1070.01	-0.08			1070.01	-0.08			1128.4	0.17	1113.15	0.97	1118.93	0.2	1117.76	0.72
1144.26	-0.26			1144.92	-0.46			1143.41	-0.18			1096.66	0.16			1081.39	-0.11			1109.71	0.26			1077.6	1077.6			1069.78	-0.11			1069.78	-0.11			1124.34	0.91	1116.23	0.44	1114.82	0.94	1119.1	0.49
1142.53	-0.03			1142.51	-0.16			1145.26	-0.38			1096.91	0.16			1082.62	-0.3			1110.01	0.24			1076.69	1076.69			1073.75	-0.77			1073.75	-0.77			1126.53	0.52	1114.88	0.6	1115.42	0.86	1118.06	0.64
1142	0.06			1141.5	-0.04			1144.08	-0.19			1098.26	0.02			1080.91	-0.06			1110.26	0.16			1078.52	1078.52			1072.86	-0.64			1072.86	-0.64			1126.55	0.58	1116.1	0.42	1116.59	0.67	1117.61	0.8
1146.52	-0.58			1141.5	-0.02			1144.39	-0.33			1100.27	-0.26			1080.11	0			1109.29	0.27			1076.96	1076.96			1073.08	-0.66			1073.08	-0.66			1126.57	0.62	1114.54	0.75	1118.14	0.43	1116.57	1.02
1143.68	-0.21			1142.88	-0.19			1142.23	-0.03			1099.42	-0.16			1081.77	-0.22			1110.04	0.17			1077.65	1077.65			1075.03	-0.98			1075.03	-0.98			1124.75	0.97	1112.57	1.1	1117.46	0.55	1119.01	0.56
1143.48	-0.17			1142.76	-0.18			1142.38	-0.09			1099.27	-0.12			1080.87	-0.08			1106.39	0.69			1074.56	1074.56			1071.48	-0.43			1071.48	-0.43			1126.46	0.63	1115	0.66	1117.41	0.55	1119.19	0.59
1142.66	-0.1			1138.7	0.38			1143.11	-0.16			1096.49	0.23			1082.65	-0.33			1112.02	-0.12			1075.24	1075.24			1070.66	-0.32			1070.66	-0.32			1126.43	0.6	1116.66	0.31	1117.87	0.46	1120.9	0.26
1143.78	-0.23			1142.26	-0.1			1142.13	-0.09			1101.5	-0.45			1079.76	0.02			1111.76	-0.04			1076.4	1076.4			1070.22	-0.17			1070.22	-0.17			1125.73	0.69	1114.3	0.74	1117.38	0.53	1120.82	0.3
1141.4	0.06			1139.32	0.27			1143.71	-0.28			1101.1	-0.39			1079.44	0.05			1108.76	0.36			1080.14	1080.14			1071.71	-0.39			1071.71	-0.39			1125.98	0.61	1115.73	0.6	1116.05	0.82	1118.86	0.63
1139.97	0.29			1141.35	0			1143.86	-0.28			1097.44	0.09			1080.54	-0.09			1110.64	0.13			1077.45	1077.45			1071.37	-0.34			1071.37	-0.34			1123.39	1	1115.45	0.57	1116.24	0.75	1120.23	0.36
1144.89	-0.33			1141.9	-0.08			1142.48	-0.07			1099.74	-0.21			1080.87	-0.12			1109.36	0.32			1077.88	1077.88			1070.67	-0.26			1070.67	-0.26			1124.85	0.74	1113.2	0.97	1116.11	0.72	1117.57	0.79
1141.6	0.12			1139.75	0.2			1142.23	-0.01			1100.54	-0.23			1082.77	-0.38			1110.16	0.18			1080.02	1080.02			1070.48	-0.2			1070.48	-0.2			1124.39	0.83	1117.45	0.25	1117.06	0.56	1118	0.74
1140.85	0.18			1141.73	-0.07			1142.3	-0.06			1099.54	-0.17			1079.84	-0.03			1110.79	0.09			1078.18	1078.18			1072.96	-0.56			1072.96	-0.56			1123.96	0.88	1114.29	0.83	1115.6	0.81	1117.62	0.78
1141.38	0.13			1138.55	0.32			1143.61	-0.24			1097.29	0.11			1078.29	0.17			1114.32	-0.32			1077.2	1077.2			1071.71	-0.39			1071.71	-0.39			1126.21	0.47	1115.45	0.57	1116.43	0.68	1116.82	0.95
1143.66	-0.16			1142.41	-0.16			1141.83	-0.03			1100.04	-0.23			1081.6	-0.27			1113.09	-0.13			1076.51	1076.51			1071.82	-0.42			1071.82	-0.42			1123.77	1.02	1115.3	0.65	1115.68	0.77	1119.55	0.49
1141.73	0.11			1141.2	0.02			1141.6	0			1097.24	0.17			1080.34	-0.03			1108.98	0.39			1075.53	1075.53			1069.82	-0.17			1069.82	-0.17			1125.4	0.73	1113.02	1.02	1117.66	0.47	1115.84	1.07
1146.19	-0.47			1141.9	-0.06			1140.2	0.18			1098.94	-0.11			1080.59	-0.13			1112.01	0			1077.67	1077.67			1071.92	-0.49			1071.92	-0.49			1126.05	0.57	1114.23	0.69	1116.53	0.68	1117.49	0.75
1145.54	-0.35			1143.91	-0.32			1142.66	-0.14			1098.69	-0.05			1083.3	-0.47			1111.76	0.1			1075.41	1075.41			1069.51	0			1069.51	0			1124.74	0.83	1114.56	0.72	1115.96	0.72	1117.33	0.85
1144.11	-0.18			1142.41	-0.1			1142	-0.06			1098.51	-0.02			1082.27	-0.34			1109.43	0.39			1077.24	1077.24			1072.11	-0.48			1072.11	-0.48			1124.68	0.85	1112.84	1.07	1115.1	0.81	1116.92	0.87
1142.8	0.06			1141.73	-0.03			1142.73	-0.15			1096.76	0.16			1083.45	-0.47			1106.99	0.65			1075.93	1075.93			1071.01	-0.32			1071.01	-0.32			1122.45	1.14	1113.22	1.02	1117.7	0.41	1117.65	0.73
1142.35	0.08			1140.58	0.07			1142.48	-0.19			1097.31	0.08			1079.79	-0.03			1111.56	-0.04			1079.29	1079.29			1071.27	-0.34			1071.27	-0.34			1125.53	0.68	1113.78	0.92	1115.15	0.9	1117	0.89
1142.18	0.03			1142.23	-0.11			1143.31	-0.22			1099.79	-0.23			1080.17	-0.1			1110.44	0.11			1076.42	1076.42			1072.88	-0.58			1072.88	-0.58			1126.58	0.52	1113.87	0.95	1118.29	0.35	1116.36	0.96
1144.31	-0.24			1143.18	-0.23			1143.28	-0.23			1098.54	-0.09			1080.31	-0.06			1112.67	-0.2			1077.17	1077.17			1070.85	-0.31			1070.85	-0.31			1125.07	0.86	1116.13	0.44	1113.75	1.13	1119.95	0.34
1143.46	-0.1			1139.83	0.21			1142.68	-0.15			1099.65	-0.25			1078.14	0.17			1111.59	0.03			1075.07	1075.07			1071.2	-0.31			1071.2	-0.31			1125.39	0.83	1115	0.66	1114.48	1.01	1119.92	0.38
1141.18	0.21			1142.61	-0.16			1140.1	0.16			1098.77	-0.08			1080.67	-0.2			1111.91	-0.06			1073.8	1073.8			1069.76	-0.08			1069.76	-0.08			1125.14	0.83	1115.84	0.51	1114.44	1	1119.26	0.47
1144.91	-0.28			1143.96	-0.34			1141.4	-0.02			1100.3	-0.27			1078.91	0.06			1109.36	0.32			1077.09	1077.09			1073.21	-0.71			1073.21	-0.71			1128	0.34	1112.6	1.06	1117.18	0.53	1117.32	0.79
1143.2	-0.08			1141.65	-0.04			1139.17	0.33			1099.97	-0.24			1081.7	-0.25			1109.23	0.35			1076.72	1076.72			1072.14	-0.45			1072.14	-0.45			1128.3	0.26	1114.85	0.73	1116.83	0.6	1118.05	0.66
1143.05	-0.04			1143.03	-0.25			1141.65	0			1098.76	-0.04			1078.76	0.12			1110.81	0.14			1075.13	1075.13			1071.79	-0.44			1071.79	-0.44			1122.8	1.22	1114.28	0.77	1116.24	0.75	1117.56	0.8
1142.98	-0.05			1144.79	-0.45			1140.4	0.2			1100.35	-0.25			1079.39	0.03			1111.24	0.07			1078.23	1078.23			1069.82	-0.1			1069.82	-0.1			1125.6	0.73	1115.3	0.57	1118.45	0.33	1114.93	1.25
1145.97	-0.46			1142.31	-0.14			1140.5	0.14			1098.69	0.01			1082.17	-0.3			1111.16	0.06			1074.68	1074.68			1069.62	-0.02			1069.62	-0.02			1125.45	0.74	1115.74	0.59	1117.21	0.56	1119.08	0.52
1141.5	0.18			1145.82	-0.6			1144.24	-0.35			1100.82	-0.34			1080.19	-0.09			1106.19	0.69			1077.32	1077.32			1069.9	-0.15			1069.9	-0.15			1125.34	0.75	1116.12	0.54	1117.7	0.5	1117.12	0.86
1144.03	-0.13			1142.88	-0.25			1141.73	0.03			1097.64	0.09			1082.25	-0.35			1108.08	0.45			1077.83	1077.83			1070.2	-0.22			1070.2	-0.22			1125.76	0.71	1113.9	0.9	1116.61	0.71	1119.76	0.48
1144.21	-0.2			1142.26	-0.16			1143.63	-0.23			1094.09	0.57			1078.74	0.17			1111.84	-0.05			1077.49	1077.49			1070.88	-0.35			1070.88	-0.35			1125.71	0.71	1116.6	0.42	1115.34	0.91	1119.64	0.51
1142.8	-0.04			1143.29	-0.29			1143.66	-0.24			1095.18	0.47			1080.14	-0.05			1107.58	0.51			1078.09	1078.09			1069.03	-0.04			1069.03	-0.04			1124.29	0.99	1115.37	0.62	1115.58	0.85	1118.21	0.71
1144.86	-0.26			1140.73	0.05			1144.41	-0.38			1098.99	-0.01			1081.22	-0.2			1110.69	0.11			1078.4	1078.4			1072.23	-0.58			1072.23	-0.58			1125.71	0.71	1116.42	0.46	1114.51	0.96	1119.11	0.55
1143.81	-0.12			1143.99	-0.37			1140.63	0.21			1096.96	0.24			1081.87	-0.28			1109.74	0.25			1075.27	1075.27			1072.16	-0.48			1072.16	-0.48			1126.43	0.53	1116.54	0.43	1116.72	0.62	1117.27	0.87
1142.65	0.02			1144.72	-0.52			1144.74	-0.37			1102.08	-0.46			1083.71	-0.55			1109.46	0.32			1077.14	1077.14			1069.98	-0.11			1069.98	-0.11			1124.75	0.81	1113.48	0.92	1116.91	0.64	1118.1	0.74
1141.88	0.11			1142.38	-0.15			1141.78	0.01			1096.21	0.28			1080.87	-0.18			1111.21	0.08			1077	1077			1072.46	-0.56			1072.46	-0.56			1122.9	1.13	1114.9	0.74	1115.85	0.81	1117.23	0.84
1142.58	0.03			1141.13	0.01			1144.34	-0.33			1098.49	-0.03			1081.52	-0.28			1110.61	0.16			1078.56	1078.56			1072.63	-0.58			1072.63	-0.58			1125.38	0.77	1117.88	0.21	1114.41	1.04	1118.21	0.63
1145.09	-0.29			1142.46	-0.26			1144.19	-0.35			1103.01	-0.65			1078.94	0.01			1110.84	0.11			1076.15	1076.15			1070.31	-0.16			1070.31	-0.16			1127.5	0.41	1115.36	0.64	1116.32	0.62	1118.83	0.53
1142.8	0.02			1142.03	-0.19			1140.9	0.08			1099.69	-0.19			1081.47	-0.3			1109.91	0.22			1075.26	1075.26			1069.31	-0.01			1069.31	-0.01			1123.97	1.02	1113.45	0.98	1117.42	0.46	1118.36	0.63
1144.71	-0.26			1141.53	-0.17			1142.88	-0.13			1097.11	0.1			1078.79	0.07			1109.99	0.25			1078.36	1078.36			1071.2	-0.3			1071.2	-0.3			1126.41	0.63	1115.16	0.72	1117.68	0.52	1116.26	0.96
1142.33	0.05			1140.55	-0.06			1141.58	0.01			1098.19	-0.05			1078.21	0.1			1110.96	0.12			1078.13	1078.13			1072.66	-0.55			1072.66	-0.55			1128.41	0.24	1113.4	0.98	1115.7	0.82	1116.36	0.96
1140.95	0.22			1139.28	0.11			1140.05	0.22			1097.26	0.04			1079.29	-0.01			1109.84	0.25			1077.44	1077.44			1072.91	-0.56			1072.91	-0.56			1126.53	0.6	1116.11	0.55	1115.99	0.75	1117.65	0.73
1141.98	0.11			1141.43	-0.15			1142.73	-0.13			1098.69	-0.11			1079.67	-0.08			1108.58	0.43			1077.53	1077.53			1070.9	-0.22			1070.9	-0.22			1124.65	0.98	1113.4	1.06	1115.91	0.88	1119.2	0.41
1143.83	-0.11			1141.63	-0.15			1141.43	-0.01			1096.76	0.1			1082.05	-0.43			1110.96	0.12			1077.34	1077.34			1070.72	-0.17			1070.72	-0.17			1125.73	0.77	1115.31	0.71	1118.83	0.36	1117.23	0.76
1145.44	-0.33			1139.88	0.11			1143.96	-0.3			1099.8	-0.25			1082.1	-0.41			1108.13	0.45			1076.79	1076.79			1071.1	-0.23			1071.1	-0.23			1125.47	0.7	1116.15	0.5	1116.19	0.83	1117.94	0.59
1143	0			1143.06	-0.36			1141.5	0			1098.92	-0.12			1082.4	-0.41			1107.76	0.54			1077.49	1077.49			1070.45	-0.14			1070.45	-0.14			1126.12	0.62	1113.91	0.96	1115.8	0.9	1118.13	0.61
1143.26	-0.1			1144.09	-0.51			1143.39	-0.29			1100.52	-0.32			1077.34	0.25			1109.43	0.29			1075.04	1075.04			1072.76	-0.56			1072.76	-0.56			1126.31	0.64	1116.01	0.63	1117.69	0.51	1117.39	0.75
1145.29	-0.45			1138.53	0.21			1144.37	-0.42			1097.16	0.08			1080.47	-0.18			1107.06	0.62			1075.52	1075.52			1072.04	-0.45			1072.04	-0.45			1126.85	0.58	1116.24	0.51	1118.78	0.36	1117.51	0.71
1141.4	0.12			1139.43	0.09			1142.96	-0.18			1096.23	0.29			1082.68	-0.46			1109.51	0.26			1076.57	1076.57			1073.65	-0.7			1073.65	-0.7			1125.48	0.76	1115.58	0.61	1116.71	0.71	1118.76	0.48
1145.54	-0.41			1141.28	-0.13			1141.38	-0.03			1099.14	-0.07			1081.77	-0.3			1108.38	0.43			1077.64	1077.64			1070.05	-0.07			1070.05	-0.07			1127.45	0.42	1113.25	0.98	1115.47	0.94	1118.5	0.58
1143.36	-0.16			1142.26	-0.22			1144.82	-0.46			1097.64	0.11			1081.8	-0.27			1112.72	-0.18			1077.01	1077.01			1070.53	-0.19			1070.53	-0.19			1124.12	0.95	1112.81	1.04	1117.96	0.47	1118.17	0.62
1142.28	-0.01			1140.73	-0.01			1142.03	-0.05			1098.11	0.06			1079.01	0.1			1110.86	0.1			1077.63	1077.63			1071.79	-0.36			1071.79	-0.36			1127.56	0.4	1113.67	0.87	1116.55	0.73	1118.15	0.58
1143.66	-0.2			1140.18	-0.01			1142.91	-0.16			1098.89	-0.03			1079.54	0.01			1109.49	0.25			1078.24	1078.24			1069.83	-0.04			1069.83	-0.04			1125.23	0.85	1114.78	0.68	1115.11	0.88	1119.33	0.37
1140.88	0.17			1141.51	-0.12			1143.19	-0.27			1100.57	-0.28			1082.12	-0.34			1112.09	-0.11			1076.5	1076.5			1071.24	-0.28			1071.24	-0.28			1126.23	0.61	1112.55	1.05	1115.46	0.8	1117.53	0.77
1145.94	-0.45			1139.35	0.12			1144.04	-0.39			1101.17	-0.34			1078.86	0.1			1107.83	0.47			1077.85	1077.85			1072.04	-0.36			1072.04	-0.36			1127.74	0.35	1114.3	0.74	1117.48	0.45	1117.31	0.88
1141.88	0.01			1141.13	-0.13			1142.23	-0.13			1101.55	-0.39			1078.94	0.07			1110.49	0.13			1077.27	1077.27			1070.93	-0.2			1070.93	-0.2			1126.46	0.55	1115.82	0.54	1118.58	0.29	1115.64	1.15
1142.03	0.01			1140.6	0.02			1140.1	0.16			1100.7	-0.25			1080.97	-0.16			1111.06	0.06			1077.01	1077.01			1070.09	-0.05			1070.09	-0.05			1122.05	1.3	1112.85	0.97	1116.43	0.68	1119.2	0.49
1142.75	-0.06			1141.58	-0.15			1144.19	-0.37			1099.24	-0.05			1079.14	0.09			1108.21	0.38			1078.43	1078.43			1073.15	-0.54			1073.15	-0.54			1127.73	0.28	1115.56	0.55	1117.71	0.48	1116.64	0.91
1143.78	-0.25			1142.86	-0.26			1144.09	-0.35			1099.82	-0.14			1080.54	-0.11			1110.44	0.15			1077.31	1077.31			1072.64	-0.45			1072.64	-0.45			1126.14	0.51	1114.82	0.7	1117.29	0.51	1117.32	0.79
1144.37	-0.4			1142.78	-0.21			1143.18	-0.19			1100.97	-0.26			1079.34	0.01			1112.59	-0.17			1075.22	1075.22			1072.83	-0.5			1072.83	-0.5			1125.27	0.79	1112.22	1.1	1115.12	0.87	1115.2	1.14
1141.25	0.06			1140.85	0.06			1139.57	0.33			1098.56	0.08			1079.24	0.01			1111.64	-0.01			1077.73	1077.73			1071.86	-0.32			1071.86	-0.32			1125.97	0.62	1112.53	1.01	1117.26	0.48	1118.1	0.58
1141.93	0.01			1140.6	0.08			1142.33	-0.03			1100.7	-0.25			1079.24	0.05			1112.42	-0.14			1078.3	1078.3			1069.91	-0.08			1069.91	-0.08			1127.76	0.23	1114.73	0.61	1116.46	0.72	1118.95	0.5
1145.87	-0.5			1139.15	0.26			1143.03	-0.13			1101.37	-0.36			1083.3	-0.43			1109.36	0.26			1075.81	1075.81			1071.12	-0.25			1071.12	-0.25			1124.53	0.84	1114.25	0.73	1118.35	0.33	1117.98	0.68
1144.46	-0.3			1142.96	-0.26			1142.3	-0.02			1099.01	-0.06			1080.21	-0.04			1112.12	-0.1			1077.23	1077.23			1072.55	-0.54			1072.55	-0.54			1126.18	0.52	1114.56	0.71	1117.88	0.45	1117.5	0.74
1144.03	-0.17			1141.63	-0.09			1141.98	0.03			1099.14	-0.05			1082.5	-0.35			1110.94	0.05			1075.56	1075.56			1070.34	-0.13			1070.34	-0.13			1127.51	0.32	1114.02	0.78	1115.47	0.86	1116.68	0.84
1141.35	0.2			1140.3	0.08			1142.83	-0.05			1097.89	0.13			1078.59	0.15			1110.69	0.11			1077.23	1077.23			1071.35	-0.31			1071.35	-0.31			1124.96	0.8	1114	0.82	1116.56	0.63	1116.88	0.84
1143.58	-0.11			1144.69	-0.49			1139.35	0.34			1096.66	0.3			1079.76	0.02			1112.42	-0.12			1077.74	1077.74			1071.12	-0.34			1071.12	-0.34			1127.12	0.46	1112.32	1.19	1118.41	0.32	1119.7	0.34
1145.46	-0.32			1142.41	-0.14			1142.86	-0.16			1097.36	0.18			1078.46	0.16			1112.99	-0.19			1077.39	1077.39			1072.09	-0.52			1072.09	-0.52			1123.59	1	1117.01	0.31	1117	0.66	1117.87	0.7
1141.13	0.21			1140.6	0.06			1142.51	-0.14			1096.56	0.26			1081.27	-0.24			1108.41	0.4			1075.4	1075.4			1069.35	-0.07			1069.35	-0.07			1124.44	0.83	1112.54	1.07	1117.16	0.63	1117.48	0.77
1142.5	0			1139.12	0.23			1141.23	0.01			1099.69	-0.13			1082.07	-0.32			1111.56	-0.04			1075.91	1075.91			1070.41	-0.16			1070.41	-0.16			1126.36	0.48	1114.65	0.66	1118.61	0.31	1117.81	0.72
1144.51	-0.3			1141.61	-0.1			1143.49	-0.29			1098.51	-0.02			1081.39	-0.21			1112.14	-0.07			1075.65	1075.65			1072.34	-0.53			1072.34	-0.53			1127.44	0.35	1111.03	1.25	1117.86	0.4	1118.53	0.61
1141.13	0.11			1141.88	-0.09			1140.18	0.13			1097.74	0.11			1082.5	-0.33			1108.53	0.39			1075.66	1075.66			1071.39	-0.44			1071.39	-0.44			1126.96	0.4	1113.33	0.85	1117.53	0.52	1115.75	1.14
1144.97	-0.4			1139.7	0.26			1139.58	0.19			1099.42	-0.14			1079.29	0.07			1110.19	0.19			1078.01	1078.01			1071.61	-0.4			1071.61	-0.4			1125.98	0.6	1114.95	0.58	1118.96	0.24	1116.6	0.97
1142.1	-0.06			1142.18	-0.15			1141.13	-0.05			1097.44	0.11			1081.8	-0.25			1111.06	0.14			1075.01	1075.01			1070.55	-0.23			1070.55	-0.23			1127.18	0.44	1114.47	0.7	1117.76	0.47	1117.54	0.75
1143.23	-0.15			1143.06	-0.26			1142.06	-0.14			1098.97	-0.08			1083.15	-0.41			1112.14	-0.07			1076.12	1076.12			1069.55	-0.07			1069.55	-0.07			1126.53	0.53	1112.77	0.94	1117.3	0.58	1118.21	0.55
1143.51	-0.14			1141.73	-0.07			1142.21	-0.1			1101.22	-0.34			1083.28	-0.42			1111.34	0.07			1076.89	1076.89			1072.24	-0.52			1072.24	-0.52			1125.85	0.65	1115.48	0.52	1117.63	0.52	1117.91	0.64
1143.21	-0.14			1140.5	0.12			1144.84	-0.49			1097.96	0.12			1080.11	0			1111.01	0.1			1077.41	1077.41			1070.47	-0.17			1070.47	-0.17			1124.82	0.86	1114.68	0.68	1116.64	0.67	1117.83	0.68
1142.38	-0.01			1139.65	0.22			1143.59	-0.37			1096.99	0.27			1083.2	-0.41			1110.06	0.24			1078.75	1078.75			1070.83	-0.27			1070.83	-0.27			1126.12	0.62	1113.25	0.9	1116.5	0.65	1114.65	1.22
1142.6	-0.06			1144.42	-0.4			1142.43	-0.17			1099.59	-0.07			1084.61	-0.59			1110.06	0.24			1076.02	1076.02			1071.67	-0.49			1071.67	-0.49			1126.1	0.66	1114.23	0.76	1115.21	0.88	1118.18	0.61
1141.08	0.13			1142.88	-0.23			1138.75	0.32			1098.96	-0.02			1080.61	-0.04			1110.76	0.16			1077.07	1077.07			1070.57	-0.25			1070.57	-0.25			1127.41	0.47	1114.04	0.75	1115.82	0.78	1117.53	0.77
1142.78	-0.17			1142.58	-0.19			1138.97	0.25			1100.14	-0.19			1080.21	-0.04			1109.56	0.36			1076.99	1076.99			1070.62	-0.25			1070.62	-0.25			1127.04	0.51	1115.45	0.49	1116.76	0.63	1116.96	0.88
1142.53	-0.11			1143.26	-0.24			1141.2	-0.06			1101.57	-0.36			1082.07	-0.3			1110.69	0.19			1075.94	1075.94			1070.65	-0.31			1070.65	-0.31			1125.77	0.78	1113.62	0.87	1119.08	0.28	1116.67	0.95
1139.97	0.27			1141.23	0.01			1143.74	-0.37			1098.51	0.06			1079.01	0.12			1111.39	0.07			1077.43	1077.43			1071.83	-0.59			1071.83	-0.59			1128.45	0.26	1115.5	0.57	1115.67	0.87	1118.16	0.64
1140.35	0.2			1143.49	-0.27			1142.71	-0.2			1095.83	0.37			1079.99	0.01			1112.34	-0.11			1074.8	1074.8			1072.08	-0.59			1072.08	-0.59			1127.41	0.48	1114.16	0.72	1116.25	0.74	1117.41	0.72
1142.83	-0.11			1141.78	-0.09			1141.5	0			1098.09	0.09			1082.22	-0.3			1110.61	0.18			1075.22	1075.22			1072.79	-0.68			1072.79	-0.68			1126.98	0.53	1116.1	0.42	1116.43	0.69	1118.34	0.51
1142.45	-0.08			1141.15	0.02			1144.77	-0.42			1098.29	0.03			1084.78	-0.6			1108.83	0.45			1072.95	1072.95			1069.54	-0.05			1069.54	-0.05			1126.76	0.55	1115.01	0.64	1116.93	0.61	1119.46	0.32
1141.73	0.01			1140.08	0.13			1141.3	0.04			1094.86	0.52			1080.82	-0.14			1110.14	0.23			1076.08	1076.08			1070.63	-0.19			1070.63	-0.19			1126.6	0.58	1113.83	0.77	1116.46	0.72	1118.6	0.5
1144.23	-0.25			1143.06	-0.24			1139.87	0.25			1098.69	0.03			1081.87	-0.26			1111.49	0.03			1076.19	1076.19			1070.04	-0.13			1070.04	-0.13			1126.56	0.63	1114.4	0.66	1116.1	0.74	1116.25	0.98
1140	0.34			1141.83	-0.05			1142.88	-0.19			1097.69	0.15			1080.64	-0.11			1112.62	-0.1			1076.16	1076.16			1072.12	-0.49			1072.12	-0.49			1124.77	0.87	1114.67	0.62	1116.76	0.64	1116.71	0.88
1144.48	-0.25			1142.61	-0.18			1142.46	-0.16			1099.72	-0.14			1080.09	-0.05			1110.51	0.24			1074.5	1074.5			1070.74	-0.28			1070.74	-0.28			1124.29	0.99	1113.38	0.85	1114.97	0.94	1120	0.34
1143.2	-0.08			1143.71	-0.32			1143.56	-0.28			1099.69	-0.13			1080.11	-0.06			1113.32	-0.16			1074.15	1074.15			1071.85	-0.46			1071.85	-0.46			1126.92	0.54	1114.53	0.69	1117.27	0.54	1119.61	0.4
1145.29	-0.37			1144.64	-0.45			1141.78	-0.01			1099.36	-0.06			1080.87	-0.22			1110.44	0.21			1076.78	1076.78			1070.05	-0.14			1070.05	-0.14			1126.4	0.57	1114.25	0.73	1115.75	0.73	1116.93	0.93
1143.26	-0.14			1142.08	-0.13			1145.27	-0.42			1099.49	-0.11			1081.8	-0.33			1110.76	0.16			1076.41	1076.41			1069.38	0.05			1069.38	0.05			1124.18	0.92	1113.03	0.93	1116.44	0.67	1118.91	0.56
1142.53	-0.05			1144.97	-0.54			1140.88	0.13			1101	-0.29			1080.92	-0.14			1112.19	-0.11			1075.17	1075.17			1071.5	-0.31			1071.5	-0.31			1126.76	0.47	1112.47	0.95	1114.82	0.94	1118.91	0.48
1144.24	-0.29			1142.99	-0.27			1142.88	-0.13			1098.56	-0.02			1078.91	0.12			1112.69	-0.15			1077.15	1077.15			1071.07	-0.25			1071.07	-0.25			1125.99	0.67	1113.77	0.7	1115.42	0.79	1116.5	0.97
1142.38	-0.09			1140.73	0.03			1144.54	-0.33			1097.44	0.15			1080.16	-0.06			1113.09	-0.23			1075.38	1075.38			1071.83	-0.35			1071.83	-0.35			1124.94	0.83	1112.73	0.93	1115.12	0.87	1117.97	0.78
1142.5	0			1141.45	-0.08			1143.61	-0.18			1096.49	0.27			1078.61	0.16			1111.51	0.04			1077.41	1077.41			1070.6	-0.23			1070.6	-0.23			1126.36	0.56	1111.53	1.09	1115.03	0.92	1118.33	0.6
1143.88	-0.15			1141.05	-0.04			1143.08	-0.17			1099.14	-0.05			1079.81	-0.02			1108.43	0.49			1074.36	1074.36			1072.26	-0.47			1072.26	-0.47			1127.11	0.39	1114.03	0.69	1117.78	0.44	1117.75	0.73
1144.51	-0.26			1141.58	-0.15			1140.93	0.11			1098.26	0.08			1081.29	-0.23			1112.34	-0.03			1076.13	1076.13			1072.11	-0.56			1072.11	-0.56			1126.29	0.51	1113.99	0.67	1114.98	0.92	1118.89	0.59
1143.88	-0.15			1142.33	-0.25			1142.58	-0.07			1101.37	-0.36			1082.57	-0.34			1109.38	0.33			1079.75	1079.75			1071.36	-0.39			1071.36	-0.39			1127.25	0.5	1114.59	0.59	1117.36	0.56	1118.42	0.7
1145.36	-0.36			1138.07	0.29			1140.95	0.14			1099.39	-0.13			1080.51	-0.04			1112.54	-0.05			1076.44	1076.44			1070.67	-0.34			1070.67	-0.34			1125.93	0.68	1114.93	0.52	1115.95	0.82	1116.93	0.93
1141.78	0.07			1141.76	-0.2			1143.36	-0.18			1099.77	-0.16			1081.12	-0.12			1113.72	-0.22			1075.56	1075.56			1070.69	-0.28			1070.69	-0.28			1128.3	0.26	1113.7	0.74	1114.69	1.08	1118.23	0.69
1142.18	-0.03			1143.69	-0.47			1146.45	-0.61			1096.76	0.24			1084.03	-0.48			1111.64	0.05			1076.5	1076.5			1071.96	-0.56			1071.96	-0.56			1126.41	0.63	1111.65	1.13	1117.73	0.53	1117.18	0.84
1140.58	0.19			1138.7	0.26			1141.93	-0.01			1098.94	-0.09			1080.26	0.02			1111.06	0.12			1075.9	1075.9			1071.7	-0.54			1071.7	-0.54			1128.45	0.25	1114.53	0.69	1116.88	0.69	1115.28	1.17
1143.18	-0.13			1143.04	-0.33			1141.2	0.12			1096.61	0.24			1081.42	-0.16			1109.73	0.29			1077.93	1077.93			1072.21	-0.63			1072.21	-0.63			1126.23	0.6	1113.63	0.85	1116.56	0.71	1117.66	0.72
1141.65	0.04			1139.13	0.19			1141.35	0			1100.72	-0.32			1082.85	-0.31			1114.62	-0.3			1076.32	1076.32			1068.41	-0.01			1068.41	-0.01			1127.95	0.34	1112.49	1	1118.4	0.33	1119.28	0.45
1143.51	-0.2			1140.88	-0.03			1142.36	-0.14			1096.74	0.19			1079.44	0.15			1112.09	-0.01			1075.97	1075.97			1071.32	-0.49			1071.32	-0.49			1126.25	0.58	1110.96	1.21	1117.69	0.51	1117.42	0.7
1144.46	-0.38			1140.43	-0.03			1141.65	0.02			1099.47	-0.16			1080.79	-0.03			1109.89	0.27			1076.22	1076.22			1071.11	-0.47			1071.11	-0.47			1124.94	0.83	1114.31	0.63	1117.69	0.59	1116.6	0.81
1140.85	0.08			1141.91	-0.18			1143.21	-0.22			1100.9	-0.31			1078.24	0.27			1112.62	-0.08			1074.86	1074.86			1070.29	-0.28			1070.29	-0.28			1124.29	0.91	1113.2	0.89	1117.48	0.61	1116.67	0.86
1142.78	-0.09			1141.41	-0.12			1143.56	-0.22			1099.92	-0.18			1079.59	0.05			1112.26	-0.02			1076.77	1076.77			1071.36	-0.47			1071.36	-0.47			1126.14	0.67	1112.34	0.99	1116.16	0.8	1118.4	0.49
1143.48	-0.17			1139.48	0.13			1142.76	-0.1			1096.74	0.19			1081.09	-0.11			1111.46	0.06			1078.85	1078.85			1072.95	-0.62			1072.95	-0.62			1127.3	0.5	1113.69	0.67	1119.11	0.31	1117.44	0.75
1139.25	0.32			1143.64	-0.41			1140.33	0.21			1096.86	0.18			1079.21	0.12			1112.99	-0.11			1076.17	1076.17			1070.33	-0.19			1070.33	-0.19			1127.44	0.43	1111.62	1.02	1115.93	0.85	1116.77	0.95
1140.8	0.08			1141.43	-0.13			1141.5	0.04			1098.21	0			1081.24	-0.17			1113.17	-0.12			1075.06	1075.06			1069.33	0.05			1069.33	0.05			1125.78	0.77	1113.51	0.72	1117.63	0.53	1120.11	0.31
1143.23	-0.23			1142.03	-0.21			1141.28	0.09			1096.56	0.24			1081.52	-0.22			1108.86	0.48			1075.69	1075.69			1071.74	-0.36			1071.74	-0.36			1124.97	0.87	1115.56	0.4	1117.9	0.49	1117.23	0.76
1140	0.22			1141.83	-0.19			1139.9	0.28			1103.09	-0.62			1083.5	-0.49			1108.49	0.53			1077.59	1077.59			1074.45	-0.78			1074.45	-0.78			1125.88	0.68	1111.72	1.02	1115.68	0.92	1117.01	0.8
1139.47	0.25			1141.13	-0.09			1142.33	-0.11			1097.24	0.17			1079.21	0.08			1111.69	0.07			1077.76	1077.76			1072.48	-0.5			1072.48	-0.5			1124.11	0.96	1113.02	0.79	1115.99	0.83	1116.79	0.83
1141.88	-0.05			1140.8	-0.08			1142.58	-0.17			1098.19	0.03			1079.96	-0.04			1110.61	0.2			1078.38	1078.38			1069.61	-0.01			1069.61	-0.01			1125.86	0.72	1112.02	1.03	1116.77	0.62	1118.26	0.64
1143.03	-0.13			1142.54	-0.29			1144.52	-0.4			1099.59	-0.17			1080.64	-0.11			1109.13	0.41			1078.11	1078.11			1069.7	-0.07			1069.7	-0.07			1124.96	0.88	1115.81	0.39	1116.1	0.81	1117.52	0.78
1142.35	-0.04			1139.08	0.15			1142.08	-0.09			1099.14	-0.07			1079.39	0.01			1109.68	0.29			1077.02	1077.02			1072.29	-0.52			1072.29	-0.52			1125.27	0.78	1113.85	0.74	1115.34	0.91	1118.11	0.64
1145.21	-0.38			1139.13	0.11			1141.45	0.06			1096.51	0.26			1081.37	-0.26			1110.51	0.22			1076.14	1076.14			1071.68	-0.35			1071.68	-0.35			1124.82	0.86	1112.72	0.95	1117.07	0.62	1116.7	0.82
1142.6	-0.04			1143.14	-0.41			1140.38	0.15			1098.54	-0.01			1078.34	0.13			1111.09	0.03			1075.68	1075.68			1072.51	-0.48			1072.51	-0.48			1126.77	0.54	1114.81	0.56	1117.01	0.56	1117.61	0.71
1145.06	-0.34			1143.14	-0.39			1143.16	-0.26			1098.24	0.03			1078.09	0.13			1110.59	0.09			1078.17	1078.17			1070.35	-0.14			1070.35	-0.14			1125.8	0.73	1111.73	1.09	1116.36	0.71	1118.39	0.59
1141.28	0.13			1139.08	0.21			1140.6	0.1			1098.34	0.03			1078.59	0.03			1109.44	0.25			1075.03	1075.03			1070.25	-0.15			1070.25	-0.15			1127.18	0.45	1114.43	0.6	1118.09	0.43	1117.17	0.79
1142.13	0.01			1143.11	-0.32			1142.08	-0.09			1100.17	-0.2			1076.28	0.37			1110.86	0.08			1078.44	1078.44			1071.2	-0.3			1071.2	-0.3			1126.05	0.65	1112.98	0.84	1114.63	1.01	1115.62	1.11
1140.43	0.19			1139.45	0.12			1140.7	0.08			1095.41	0.4			1079.92	-0.1			1111.14	-0.03			1076.03	1076.03			1071.33	-0.27			1071.33	-0.27			1125.53	0.69	1112.35	1.06	1117	0.58	1116.47	0.95
1144.31	-0.32			1140.03	0.07			1143.74	-0.31			1099.82	-0.22			1081.57	-0.38			1109.66	0.2			1077.47	1077.47			1071.84	-0.37			1071.84	-0.37			1124.58	0.84	1113.82	0.79	1115.88	0.76	1114.74	1.23
1144.46	-0.24			1138.1	0.36			1143.23	-0.23			1098.92	-0.1			1078.74	0.03			1111.46	0			1076.64	1076.64			1072.48	-0.43			1072.48	-0.43			1124.9	0.82	1114.29	0.67	1116.32	0.7	1119.87	0.38
1140.6	0.28			1143.67	-0.42			1140.8	0.08			1096.36	0.24			1078.81	0.04			1109.06	0.32			1076.3	1076.3			1073.41	-0.63			1073.41	-0.63			1128.1	0.26	1113.93	0.69	1117.66	0.47	1119.1	0.5
1144.66	-0.28			1139.8	0.12			1141.05	0.04			1100.5	-0.35			1078.71	0.08			1109.81	0.22			1077.47	1077.47			1070.68	-0.2			1070.68	-0.2			1126.84	0.43	1113.1	0.89	1115.94	0.83	1116.29	1
1146.04	-0.43			1142.43	-0.25			1140.75	0.12			1097.61	0.02			1079.41	0.02			1111.16	0.02			1074.95	1074.95			1071.81	-0.39			1071.81	-0.39			1125.32	0.78	1113.57	0.86	1114.82	0.94	1115.38	1.09
1143.63	-0.09			1141.56	-0.12			1142.11	-0.1			1097.69	0.07			1081.24	-0.21			1113.95	-0.25			1078.09	1078.09			1070.53	-0.27			1070.53	-0.27			1126.56	0.48	1112.82	0.95	1116.71	0.63	1115.72	1.02
1143.4	-0.08			1140.5	-0.06			1142.81	-0.18			1097.64	0.11			1082.12	-0.34			1111.26	0.06			1077.27	1077.27			1070.42	-0.25			1070.42	-0.25			1126	0.58	1114.84	0.59	1111.66	1.45	1115.45	1.06
1146.57	-0.46			1141.51	-0.16			1141.7	-0.02			1096.56	0.28			1082.27	-0.34			1110.71	0.12			1077.35	1077.35			1070.3	-0.14			1070.3	-0.14			1126.71	0.4	1113.35	0.9	1117.2	0.5	1118.42	0.54
1145.79	-0.35			1136.87	0.41			1139.92	0.23			1094.06	0.56			1083.38	-0.54			1111.86	0.04			1076.96	1076.96			1070.24	-0.29			1070.24	-0.29			1125.29	0.67	1114.73	0.61	1116.85	0.49	1118.41	0.55
1149.36	-0.83			1141.23	-0.15			1142.23	-0.11			1098.74	-0.07			1077.99	0.19			1106.79	0.71			1078.88	1078.88			1071.93	-0.5			1071.93	-0.5			1126.07	0.54	1114.78	0.6	1117.17	0.46	1115.97	0.95
1142.58	0.05			1141.43	-0.17			1141	0.06			1097.71	0.04			1080.64	-0.13			1111.04	0.13			1076.84	1076.84			1071.85	-0.46			1071.85	-0.46			1125.59	0.67	1113.22	0.94	1115.85	0.74	1118.81	0.47
1139.97	0.29			1144.27	-0.54			1142.66	-0.12			1102.06	-0.53			1079.94	-0.09			1111.36	0.06			1076.62	1076.62			1071.81	-0.48			1071.81	-0.48			1126.45	0.49	1113.04	0.91	1115.13	0.93	1116.35	0.89
1142.68	-0.01			1140.95	-0.08			1140.7	0.16			1097.64	0.03			1079.19	0.05			1112.19	-0.07			1078.68	1078.68			1072.49	-0.6			1072.49	-0.6			1125.07	0.78	1113.34	0.75	1114.37	1.11	1116.49	0.83
1142.6	-0.02			1139.68	0.09			1141.5	-0.02			1097.19	0.11			1081.22	-0.2			1108.71	0.42			1077.76	1077.76			1071.15	-0.38			1071.15	-0.38			1126.61	0.48	1113.57	0.78	1118.13	0.45	1120.01	0.31
1139.45	0.34			1144.85	-0.59			1140.58	0.11			1099.17	-0.2			1079.96	-0.06			1110.79	0.13			1076.79	1076.79			1070.41	-0.24			1070.41	-0.24			1124.99	0.75	1113.43	0.85	1117.26	0.56	1116.63	0.92
1144.41	-0.28			1141.21	-0.1			1141.53	-0.03			1099.67	-0.26			1081.54	-0.21			1111.69	0.05			1077.08	1077.08			1072.96	-0.63			1072.96	-0.63			1125.13	0.68	1113.02	0.94	1118.61	0.31	1117.49	0.67
1142.25	0			1140.63	-0.05			1144.19	-0.37			1099.77	-0.3			1079.76	0.04			1109.99	0.23			1075	1075			1068.96	0.07			1068.96	0.07			1126.51	0.56	1113.94	0.75	1116.04	0.75	1119.28	0.37
1144.36	-0.28			1142.21	-0.28			1142.18	-0.07			1099.02	-0.22			1082.32	-0.32			1109.59	0.25			1078.57	1078.57			1071.07	-0.34			1071.07	-0.34			1125.55	0.73	1114.18	0.76	1115.47	0.87	1117.98	0.61
1141.25	0.08			1140.3	0.02			1145.14	-0.45			1098.52	-0.14			1079.91	-0.02			1110.51	0.12			1077.03	1077.03			1071.01	-0.39			1071.01	-0.39			1127.53	0.44	1113.6	0.82	1116.05	0.73	1117.9	0.58
1142.28	0.03			1140.48	-0.01			1141.28	0.07			1097.16	0.02			1080.69	-0.15			1109.91	0.24			1076.17	1076.17			1071.59	-0.52			1071.59	-0.52			1127.3	0.49	1110.79	1.23	1115.32	0.95	1119.31	0.4
1144.29	-0.29			1139.53	0.09			1140.18	0.21			1096.19	0.15			1078.44	0.19			1115	-0.39			1074.53	1074.53			1070.14	-0.29			1070.14	-0.29			1124.82	0.86	1112.19	0.99	1114.76	0.96	1117.07	0.86
1139.55	0.34			1141.28	-0.11			1142.58	-0.11			1095.36	0.26			1076.78	0.43			1109.68	0.29			1075.28	1075.28			1070.54	-0.37			1070.54	-0.37			1127.06	0.47	1114.38	0.6	1118.05	0.41	1117.28	0.77
1143.86	-0.22			1140.28	0.03			1143.98	-0.25			1099.02	-0.2			1083.68	-0.44			1111.11	0.1			1076.66	1076.66			1072.78	-0.66			1072.78	-0.66			1125.31	0.72	1112.38	0.92	1113.77	1.11	1118.64	0.51
1143.08	-0.07			1142.54	-0.31			1143.79	-0.27			1099.52	-0.22			1080.56	-0.04			1111.84	-0.01			1075.07	1075.07			1068.66	0.08			1068.66	0.08			1126.71	0.47	1111.13	1.17	1116.48	0.69	1117.25	0.74
1144.51	-0.26			1140.38	0.01			1140.83	0.17			1099.24	-0.21			1081.77	-0.16			1111.31	0.08			1074.11	1074.11			1072.69	-0.68			1072.69	-0.68			1126.92	0.46	1111.31	1.2	1118.71	0.31	1119.25	0.34
1142.3	-0.02			1141.05	-0.04			1141.95	0			1098.44	-0.11			1078.84	0.17			1111.34	0.01			1077.29	1077.29			1072.31	-0.63			1072.31	-0.63			1125.25	0.82	1113.46	0.8	1116.58	0.69	1117.57	0.7
1144.51	-0.28			1141.18	-0.11			1143.43	-0.21			1097.59	0.05			1080.36	-0.06			1109.79	0.25			1075.49	1075.49			1071.79	-0.53			1071.79	-0.53			1126.11	0.64	1112.98	0.85	1116.9	0.58	1118.32	0.62
1146.22	-0.52			1143.64	-0.45			1142.63	-0.13			1099.14	-0.15			1081.45	-0.27			1109.76	0.2			1076.61	1076.61			1070.38	-0.2			1070.38	-0.2			1124	1.06	1114.41	0.63	1116.48	0.6	1116.42	0.95
1144.13	-0.25			1139.23	0.13			1142.63	-0.11			1095.11	0.36			1080.67	-0.16			1111.44	0.01			1072.98	1072.98			1073.1	-0.7			1073.1	-0.7			1126.93	0.61	1111.87	1.1	1118.3	0.33	1119.1	0.5
1142.35	-0.02			1144.57	-0.54			1144.77	-0.44			1097.26	0.04			1082.2	-0.31			1111.26	-0.02			1075.95	1075.95			1070.63	-0.27			1070.63	-0.27			1124.98	0.84	1111.79	1.07	1116.71	0.64	1118.1	0.74
1140.1	0.28			1140.73	-0.05			1140.7	0.1			1100.57	-0.32			1080.04	-0.01			1110.66	0.04			1075.37	1075.37			1070.98	-0.27			1070.98	-0.27			1124.16	0.96	1114.78	0.53	1115.05	0.89	1118.6	0.66
1143.15	-0.08			1146.03	-0.78			1143.18	-0.19			1100.97	-0.34			1079.86	0.02			1109.94	0.13			1075.94	1075.94			1071.8	-0.46			1071.8	-0.46			1125.98	0.69	1111.99	0.99	1116.58	0.61	1117.51	0.8
1145.86	-0.38			1141.43	-0.15			1143.38	-0.21			1099.99	-0.23			1082.98	-0.44			1107.86	0.36			1076.02	1076.02			1069	0.09			1069	0.09			1125.07	0.86	1111.84	1.07	1116.86	0.64	1118.62	0.54
1144.83	-0.25			1139.2	0.12			1141.18	0.07			1098.96	0			1079.19	0.05			1106.64	0.57			1075.69	1075.69			1070.77	-0.26			1070.77	-0.26			1125.85	0.65	1113.13	0.85	1116.38	0.77	1118.79	0.59
1145.87	-0.42			1143.57	-0.42			1143.38	-0.23			1100.29	-0.23			1080.07	-0.1			1110.11	0.1			1076.76	1076.76			1069.3	-0.06			1069.3	-0.06			1125.91	0.71	1113.01	0.88	1117.63	0.53	1118.45	0.65
1143.83	-0.15			1141.38	-0.15			1142.78	-0.15			1098.04	0.01			1079.81	-0.06			1109.14	0.25			1076.57	1076.57			1072.65	-0.61			1072.65	-0.61			1125.54	0.75	1113.81	0.71	1117.49	0.59	1116.49	0.91
1144.21	-0.2			1142.08	-0.21			1140.8	0.18			1097.21	0.14			1079.04	0.09			1111.67	-0.1			1075.6	1075.6			1072.11	-0.48			1072.11	-0.48			1127.42	0.46	1114.25	0.65	1118.51	0.39	1117.88	0.76
1141.65	0.12			1143.72	-0.4			1143.43	-0.19			1100.39	-0.21			1081.32	-0.22			1110.86	0.06			1075.87	1075.87			1071.69	-0.28			1071.69	-0.28			1126.52	0.62	1115.07	0.54	1117.4	0.5	1116.28	1.01
1143.38	-0.13			1140.53	0.05			1142.96	-0.14			1099.62	-0.1			1080.24	-0.09			1109.66	0.18			1078.11	1078.11			1071.37	-0.26			1071.37	-0.26			1126.4	0.65	1113.77	0.78	1116.84	0.59	1118.15	0.66
1144.06	-0.2			1143.44	-0.39			1144.29	-0.33			1097.21	0.18			1081.29	-0.17			1107.98	0.39			1077.04	1077.04			1069.84	0.03			1069.84	0.03			1125.02	0.79	1113.57	0.79	1115.25	0.89	1118.88	0.52
1145.74	-0.43			1141.51	-0.1			1143.36	-0.18			1100.37	-0.24			1078.09	0.21			1106.29	0.59			1075.85	1075.85			1073.83	-0.66			1073.83	-0.66			1126.08	0.61	1114.25	0.74	1118.33	0.36	1117.02	0.78
1142.75	-0.08			1141.18	-0.03			1143.76	-0.2			1099.77	-0.16			1082.27	-0.36			1108.38	0.37			1077.84	1077.84			1072.37	-0.41			1072.37	-0.41			1126.09	0.59	1111.91	1.12	1118.83	0.29	1118.43	0.61
1144.81	-0.36			1141.05	0			1144.81	-0.36			1100.04	-0.23			1081.77	-0.28			1111.39	-0.07			1075.67	1075.67			1072.96	-0.55			1072.96	-0.55			1123.49	1.07	1113.72	0.78	1116.38	0.68	1116.46	0.96
1145.62	-0.48			1141.66	-0.1			1141.88	-0.01			1098.24	0.05			1079.71	-0.02			1112.22	-0.12			1077.62	1077.62			1068.86	0.15			1068.86	0.15			1127.12	0.46	1112.08	1.09	1117.33	0.52	1118.05	0.65
1142.96	-0.14			1141.58	-0.09			1141.68	-0.01			1098.61	0			1080.11	-0.04			1111.34	0.01			1077.75	1077.75			1072.17	-0.49			1072.17	-0.49			1124.96	0.72	1113.2	0.89	1116.61	0.64	1116.85	0.9
1141.33	0.07			1140	0.12			1143.56	-0.22			1099.27	-0.1			1080.47	-0.1			1107.29	0.53			1078.43	1078.43			1071.65	-0.38			1071.65	-0.38			1125.15	0.73	1112.42	1.03	1115.84	0.75	1118.2	0.57
1139.82	0.25			1140.08	0.13			1142.58	-0.11			1100.34	-0.21			1080.44	-0.09			1109.66	0.2			1076.07	1076.07			1070.65	-0.23			1070.65	-0.23			1125.46	0.72	1114.56	0.63	1118.06	0.4	1115.62	1.03
1143.26	-0.16			1142.43	-0.21			1139.75	0.26			1097.36	0.12			1080.57	-0.16			1109.39	0.23			1078.34	1078.34			1070.25	-0.06			1070.25	-0.06			1127.75	0.33	1113.29	1	1116.88	0.6	1117.55	0.66
1143.46	-0.2			1139.6	0.14			1140.73	0.13			1102.76	-0.59			1079.56	-0.04			1108.38	0.33			1075.28	1075.28			1071.67	-0.42			1071.67	-0.42			1123.69	1	1114.98	0.68	1117.29	0.59	1118.31	0.55
1143.93	-0.21			1143.86	-0.34			1141.6	-0.04			1097.49	0.05			1080.97	-0.22			1112.02	-0.1			1079.48	1079.48			1072.4	-0.54			1072.4	-0.54			1124.88	0.84	1115.66	0.56	1116.44	0.75	1118.06	0.63
1140.3	0.24			1139.83	0.17			1141.78	-0.03			1096.06	0.24			1080.79	-0.21			1111.16	0.06			1076.14	1076.14			1071.99	-0.37			1071.99	-0.37			1126.14	0.67	1113.39	0.91	1114.5	1.06	1117.36	0.8
1141.13	0.13			1140.18	0.11			1140.83	0.09			1097.06	0.18			1079.79	-0.09			1112.9	-0.25			1074.23	1074.23			1071.84	-0.29			1071.84	-0.29			1126.91	0.48	1113.15	0.89	1117.08	0.6	1114.59	1.23
1145.82	-0.5			1140.35	0.08			1142.41	-0.12			1100.57	-0.3			1079.79	-0.05			1109.11	0.24			1077.05	1077.05			1073.11	-0.56			1073.11	-0.56			1126.23	0.6	1113.93	0.85	1118.58	0.37	1118.47	0.54
1140.55	0.24			1139.55	0.22			1140.38	0.17			1099.49	-0.15			1079.16	-0.02			1108.94	0.27			1075.56	1075.56			1073.38	-0.67			1073.38	-0.67			1125.05	0.73	1112.84	0.99	1116.66	0.64	1115.63	1.09
1145.06	-0.32			1144.8	-0.53			1144.11	-0.32			1098.36	0.02			1079.74	-0.05			1108.68	0.31			1075.93	1075.93			1072.21	-0.47			1072.21	-0.47			1125.93	0.6	1113.24	0.91	1115.97	0.79	1117.12	0.78
1140.9	0.22			1141.86	-0.12			1141.58	0.01			1099.52	-0.1			1077.33	0.31			1110.89	-0.01			1076.81	1076.81			1071.18	-0.27			1071.18	-0.27			1126.75	0.5	1115.09	0.59	1117.62	0.54	1119.42	0.38
1144.26	-0.24			1141.78	-0.11			1141.3	0.04			1102.13	-0.44			1080.11	-0.06			1108.66	0.3			1076.71	1076.71			1071.15	-0.23			1071.15	-0.23			1125.11	0.72	1111.48	1.25	1119.3	0.25	1117.41	0.8
1143.58	-0.19			1140.03	0.13			1145.65	-0.53			1098.79	-0.01			1078.69	0.13			1108.38	0.39			1072.81	1072.81			1070.55	-0.22			1070.55	-0.22			1125.64	0.67	1114.45	0.73	1117.01	0.64	1117.91	0.64
1142.2	-0.02			1141.96	-0.12			1143.63	-0.23			1099.19	-0.05			1080.04	-0.03			1109.51	0.2			1075.99	1075.99			1071.22	-0.25			1071.22	-0.25			1128.32	0.22	1114.66	0.64	1117.65	0.58	1116.57	0.87
1143.13	-0.15			1143.41	-0.32			1143.79	-0.33			1097.51	0.12			1079.79	-0.07			1109.99	0.13			1076.42	1076.42			1069.78	-0.03			1069.78	-0.03			1127.58	0.36	1114.72	0.62	1116	0.82	1117.48	0.76
1142.35	-0.02			1144.27	-0.48			1141.68	-0.05			1101.83	-0.42			1080.44	-0.15			1112.17	-0.16			1076.37	1076.37			1070.69	-0.21			1070.69	-0.21			1125.45	0.74	1114.51	0.71	1115.23	0.92	1117.11	0.8
1143.58	-0.15			1140.25	0.02			1141.73	-0.07			1098.84	-0.01			1081.55	-0.25			1110.11	0.1			1075.28	1075.28			1073.25	-0.62			1073.25	-0.62			1126.03	0.6	1113.38	0.85	1118.78	0.37	1116.57	0.87
1143.46	-0.1			1138.32	0.29			1143.26	-0.3			1101.6	-0.43			1079.51	-0.02			1112.49	-0.17			1076.76	1076.76			1073.21	-0.63			1073.21	-0.63			1125.26	0.72	1112.49	1	1117.32	0.62	1117.2	0.74
1145.39	-0.35			1140.65	-0.02			1142.58	-0.19			1098.69	-0.05			1078.94	0.05			1111.24	0.03			1074.85	1074.85			1071.22	-0.34			1071.22	-0.34			1126.78	0.44	1115.38	0.53	1117.14	0.59	1116.34	0.83
1144.81	-0.26			1139.68	0.13			1139.27	0.25			1100.47	-0.24			1079.24	0.03			1109.46	0.22			1073.69	1073.69			1071.73	-0.43			1071.73	-0.43			1125.22	0.79	1112.45	1.05	1116.73	0.6	1118.11	0.63
1145.41	-0.36			1141.38	-0.15			1139.37	0.23			1097.16	0.2			1084.19	-0.64			1111.76	-0.06			1076	1076			1074.09	-0.83			1074.09	-0.83			1125.01	0.8	1113.18	0.85	1115.62	0.87	1115.77	1.02
1143.83	-0.19			1140.78	-0.01			1140.15	0.14			1099.37	-0.08			1080.92	-0.18			1112.09	-0.05			1076.25	1076.25			1072.17	-0.49			1072.17	-0.49			1125.71	0.71	1114.91	0.55	1115.05	0.89	1120.45	0.26
1140.5	0.26			1143.19	-0.35			1142.26	-0.14			1099.04	-0.09			1081.17	-0.16			1109.86	0.24			1073.6	1073.6			1071.19	-0.36			1071.19	-0.36			1123.88	1.01	1113.49	0.83	1115.2	0.81	1117.91	0.8
1142.78	-0.05			1141.43	-0.13			1139.65	0.24			1098.56	-0.02			1079.74	0.03			1110.01	0.26			1076.17	1076.17			1072.1	-0.54			1072.1	-0.54			1124.65	0.82	1114.23	0.68	1116.03	0.69	1119.16	0.55
1142.58	-0.01			1141.16	-0.1			1144.94	-0.43			1095.18	0.39			1079.46	0.06			1111.11	0.16			1075.94	1075.94			1071.26	-0.4			1071.26	-0.4			1124.67	0.79	1113.48	0.85	1116.56	0.71	1119.78	0.45
1141.3	0.1			1140.08	-0.01			1140.9	0.08			1098.14	0.01			1078.46	0.16			1111.51	0.12			1076.66	1076.66			1071.58	-0.51			1071.58	-0.51			1125.85	0.57	1113.03	0.92	1119.03	0.28	1117.71	0.8
1142.4	-0.02			1142.51	-0.34			1140.98	0.11			1100.12	-0.24			1079.91	0			1110.59	0.27			1074.56	1074.56			1069.12	-0.02			1069.12	-0.02			1126.11	0.55	1115.36	0.55	1118.26	0.39	1118.53	0.69
1142.28	0.01			1140.23	-0.05			1144.47	-0.4			1098.06	0.02			1077.88	0.31			1109.08	0.41			1073.6	1073.6			1070.65	-0.31			1070.65	-0.31			1125.21	0.71	1114.47	0.7	1119.28	0.2	1117	0.89
1143.86	-0.24			1142.16	-0.3			1141.2	0			1098.81	-0.06			1082.7	-0.33			1109.11	0.4			1073.41	1073.41			1069.85	-0.14			1069.85	-0.14			1125.05	0.74	1114.2	0.74	1117.91	0.4	1117.18	0.84
1141.83	-0.03			1140.13	0.01			1143.56	-0.28			1096.16	0.26			1083.15	-0.39			1110.76	0.18			1075.84	1075.84			1069.95	-0.23			1069.95	-0.23			1126.16	0.55	1112.76	0.96	1116.48	0.76	1115.92	1.03
1141.7	0.04			1141.26	-0.12			1143.28	-0.19			1097.76	0.06			1079.66	0.1			1113.62	-0.24			1075.23	1075.23			1071.38	-0.43			1071.38	-0.43			1126.89	0.35	1111.55	1.14	1117.6	0.49	1117.58	0.68
1144.41	-0.32			1138.87	0.23			1143.58	-0.23			1097.14	0.17			1080.87	-0.08			1110.41	0.18			1076.86	1076.86			1072.26	-0.56			1072.26	-0.56			1123.08	1.09	1114.55	0.65	1113.9	1.13	1119.03	0.45
1147.08	-0.66			1140.73	-0.07			1142.68	-0.09			1098.94	-0.09			1079.99	-0.01			1109.74	0.23			1074.41	1074.41			1071.24	-0.37			1071.24	-0.37			1124.51	0.88	1113.28	0.84	1116.37	0.7	1115.92	1.03
1141.58	0.09			1142.61	-0.32			1145.87	-0.5			1095.63	0.35			1081.75	-0.25			1112.29	-0.05			1078.48	1078.48			1071.88	-0.51			1071.88	-0.51			1128.28	0.2	1113.39	0.83	1116.55	0.58	1117.02	0.78
1144.84	-0.33			1141.03	-0.09			1142.13	-0.01			1098.16	-0.04			1077.21	0.34			1111.04	0.09			1076.26	1076.26			1071.51	-0.4			1071.51	-0.4			1127.2	0.41	1113.08	0.85	1115.51	0.8	1117.12	0.79
1141.53	0.15			1138.58	0.19			1143.93	-0.25			1098.94	-0.15			1080.42	-0.12			1111.74	-0.05			1077.49	1077.49			1072.28	-0.5			1072.28	-0.5			1126.38	0.61	1112.91	1.04	1114.8	0.98	1116.27	0.87
1143.08	-0.11			1136.25	0.54			1143.58	-0.25			1098.29	-0.01			1080.64	-0.15			1111.16	0.04			1076.37	1076.37			1071.66	-0.4			1071.66	-0.4			1124.09	0.99	1113.34	0.91	1117.01	0.63	1116.35	0.89
1144.33	-0.23			1142.09	-0.27			1143.81	-0.24			1095.21	0.42			1081.17	-0.18			1111.84	-0.05			1075.2	1075.2			1072.68	-0.59			1072.68	-0.59			1125.83	0.68	1111.82	1.19	1114.66	1.04	1117.36	0.71
1142.35	0.04			1138.85	0.18			1142.83	-0.13			1098.29	-0.05			1079.16	-0.02			1109.46	0.28			1076.81	1076.81			1072.02	-0.49			1072.02	-0.49			1125.3	0.74	1114.32	0.7	1115.38	0.93	1117.8	0.65
1144.18	-0.21			1141.46	-0.16			1142.1	0.04			1097.54	0.05			1078.29	0.07			1111.89	-0.05			1077.06	1077.06			1071.25	-0.38			1071.25	-0.38			1123.37	1.11	1114.9	0.65	1116.08	0.77	1117.32	0.78
1143.05	-0.04			1141.16	-0.12			1143.38	-0.07			1094.78	0.45			1081.52	-0.3			1108.06	0.44			1075.15	1075.15			1071.61	-0.4			1071.61	-0.4			1124.88	0.76	1112.77	1.03	1115.17	0.95	1117.8	0.65
1143.35	-0.04			1138.8	0.2			1142	0.1			1101.45	-0.41			1079.19	0.01			1113.72	-0.3			1075.78	1075.78			1070.6	-0.23			1070.6	-0.23			1125.6	0.65	1112.77	1.03	1116.58	0.68	1118.81	0.47
1141.18	0.19			1142.56	-0.28			1143	-0.04			1099.07	-0.1			1079.91	-0.06			1110.26	0.18			1076.3	1076.3			1072.96	-0.64			1072.96	-0.64			1126.51	0.55	1113.3	0.9	1117.05	0.66	1118.26	0.63
1144.76	-0.3			1138.5	0.24			1145.04	-0.31			1099.84	-0.13			1085.01	-0.69			1109.91	0.24			1075.79	1075.79			1072.18	-0.51			1072.18	-0.51			1125.53	0.69	1114.51	0.72	1116.56	0.71	1119.64	0.43
1144.46	-0.2			1140.15	0			1141.13	0.19			1099.54	-0.11			1078.29	0.19			1109.89	0.19			1076.28	1076.28			1071.62	-0.34			1071.62	-0.34			1124.58	0.85	1115.41	0.55	1117.32	0.54	1117.2	0.82
1145.56	-0.36			1144.6	-0.61			1141.25	0.18			1100.22	-0.2			1078.81	0.12			1108.43	0.37			1078.6	1078.6			1073.9	-0.7			1073.9	-0.7			1123.12	1.03	1112.68	1.01	1116.52	0.62	1118.05	0.65
1145.11	-0.28			1143.21	-0.38			1140.65	0.28			1096.28	0.31			1077.61	0.28			1110.94	0.13			1074.91	1074.91			1074.32	-0.8			1074.32	-0.8			1126.79	0.43	1113.35	0.89	1117.29	0.51	1116.45	0.89
1143.2	0			1141.61	-0.12			1141.43	0.15			1097.89	0.09			1079.51	0.02			1111.01	0.06			1075.93	1075.93			1072.75	-0.54			1072.75	-0.54			1126.01	0.56	1115.28	0.53	1115.39	0.83	1116.45	0.89
1145.57	-0.42			1140.58	-0.01			1141.05	0.18			1097.99	0.05			1081.19	-0.19			1112.94	-0.17			1075.77	1075.77			1071.57	-0.34			1071.57	-0.34			1123.96	0.88	1113.58	0.85	1119.32	0.15	1118.57	0.54
1143.91	-0.2			1140.5	-0.06			1143.51	-0.18			1099.72	-0.16			1078.96	0.14			1113.32	-0.18			1075.8	1075.8			1071.22	-0.33			1071.22	-0.33			1125.12	0.62	1115.26	0.48	1117.01	0.56	1117.06	0.8
1144.11	-0.26			1137.75	0.24			1143.01	-0.12			1100.37	-0.24			1079.39	0.05			1113.77	-0.26			1078.27	1078.27			1070.51	-0.24			1070.51	-0.24			1123.88	0.85	1114.21	0.72	1115.2	0.9	1118.75	0.49
1140.93	0.19			1142.26	-0.34			1140.28	0.21			1099.01	-0.06			1078.21	0.22			1110.76	0.16			1074.73	1074.73			1073.42	-0.73			1073.42	-0.73			1124.05	0.81	1113.91	0.71	1115.41	0.8	1116.95	0.81
1145.29	-0.35			1136.32	0.41			1140.63	0.21			1098.76	-0.04			1081.29	-0.17			1111.31	0.08			1076.16	1076.16			1071.51	-0.4			1071.51	-0.4			1126.45	0.33	1112.43	0.93	1115.85	0.73	1118.73	0.53
1142.28	0.05			1140.68	-0.05			1140.95	0.14			1098.41	-0.02			1080.84	-0.11			1111.86	0.02			1075.77	1075.77			1071.43	-0.43			1071.43	-0.43			1124.86	0.71	1112.25	0.97	1115.89	0.75	1117.5	0.81
1142.8	0			1140.7	-0.06			1141.3	0.08			1098.69	-0.03			1080.01	-0.06			1111.24	0.01			1076.14	1076.14			1069.96	-0.16			1069.96	-0.16			1123.92	0.86	1114.18	0.61	1118.84	0.27	1119.24	0.51
1143.43	-0.07			1142.84	-0.37			1142.23	0.01			1095.91	0.32			1080.82	-0.12			1109.86	0.18			1073.58	1073.58			1070.73	-0.35			1070.73	-0.35			1125.74	0.59	1114.65	0.57	1117.84	0.43	1118.03	0.69
1143.91	-0.14			1141.58	-0.17			1141.68	0.07			1097.86	0.02			1076.73	0.41			1110.16	0.14			1075.6	1075.6			1069.25	-0.14			1069.25	-0.14			1125.19	0.67	1112.67	0.86	1118.18	0.36	1117.76	0.72
1141.73	0.13			1141.58	-0.13			1142.2	-0.02			1102.36	-0.59			1076.58	0.39			1111.04	0.03			1077.91	1077.91			1070.99	-0.37			1070.99	-0.37			1126.16	0.55	1113.33	0.77	1118.11	0.39	1118.79	0.51
1144.56	-0.2			1141.63	-0.15			1142.83	-0.11			1097.94	-0.03			1079.66	0			1112.17	-0.1			1077.59	1077.59			1073.58	-0.74			1073.58	-0.74			1123.05	1.06	1112.34	1	1117.43	0.53	1115.99	1
1142.83	-0.03			1141.43	-0.11			1144.01	-0.28			1096.64	0.15			1078.46	0.2			1112.39	-0.11			1076.46	1076.46			1071.01	-0.4			1071.01	-0.4			1124.6	0.73	1114.88	0.52	1118.51	0.32	1116.52	0.87
1143.93	-0.19			1142.31	-0.16			1141.1	0.14			1097.19	0.09			1082.45	-0.31			1108.28	0.41			1076.39	1076.39			1069.69	-0.13			1069.69	-0.13			1125.46	0.55	1110.84	1.24	1117.32	0.54	1115.69	0.99
1139.67	0.39			1143.06	-0.26			1138.45	0.48			1098.74	-0.13			1079.29	0.07			1110.49	0.09			1075.73	1075.73			1068.33	0.13			1068.33	0.13			1125.14	0.67	1111.86	1.04	1117.71	0.48	1117.7	0.65
1141.43	0.17			1139.17	0.25			1141.73	0.05			1099.32	-0.18			1082.35	-0.33			1112.62	-0.14			1076.94	1076.94			1071.35	-0.38			1071.35	-0.38			1125.76	0.56	1112.2	0.97	1115.48	0.77	1117.48	0.68
1144.84	-0.27			1139.9	0.12			1142.66	-0.12			1102.21	-0.51			1078.94	0.13			1113.52	-0.24			1075.15	1075.15			1070.22	-0.18			1070.22	-0.18			1123.46	0.96	1111	1.13	1117.34	0.51	1117.23	0.68
1141.35	0.2			1144.01	-0.38			1141.53	0.05			1099.37	-0.12			1081.09	-0.17			1109.76	0.28			1075.69	1075.69			1071.71	-0.47			1071.71	-0.47			1125.94	0.59	1114.24	0.59	1117.7	0.5	1118.18	0.53
1145.24	-0.33			1141.85	-0.04			1143.83	-0.23			1099.24	-0.13			1081.82	-0.3			1111.79	-0.03			1076.44	1076.44			1070.51	-0.24			1070.51	-0.24			1125.21	0.71	1113.42	0.78	1118.1	0.42	1118.11	0.55
1139.77	0.37			1141.3	0			1145.64	-0.43			1101.35	-0.41			1080.97	-0.14			1110.14	0.19			1075.46	1075.46			1070.38	-0.27			1070.38	-0.27			1126.44	0.51	1111.79	1	1114.7	0.98	1118.76	0.47
1146.47	-0.48			1142.06	-0.1			1141.6	0.08			1095.73	0.35			1083.13	-0.4			1112.12	-0.08			1078	1078			1071.11	-0.32			1071.11	-0.32			1125.53	0.68	1113.13	0.76	1117.85	0.5	1117.24	0.67
1143.03	-0.03			1142.28	-0.15			1143.93	-0.23			1099.17	-0.1			1080.59	-0.07			1110.89	0.05			1076.79	1076.79			1071.77	-0.49			1071.77	-0.49			1124.93	0.77	1113.97	0.62	1116.73	0.69	1119.75	0.26
1143.55	-0.08			1142.18	-0.15			1143.13	-0.17			1096.36	0.26			1078.36	0.18			1110.06	0.2			1076.39	1076.39			1070.26	-0.24			1070.26	-0.24			1126.2	0.57	1113.28	0.76	1116.28	0.76	1118.9	0.41
1142.58	0.05			1140.85	0			1140.08	0.21			1098.84	-0.05			1082.22	-0.34			1113.29	-0.19			1076.81	1076.81			1070.14	-0.21			1070.14	-0.21			1125.51	0.72	1115.09	0.43	1118.38	0.37	1116.03	0.92
1143.15	-0.02			1140.73	0.01			1142.51	-0.1			1099.8	-0.25			1082.75	-0.41			1110.41	0.14			1075.33	1075.33			1071.82	-0.49			1071.82	-0.49			1123.07	1.1	1112.67	0.87	1117.34	0.59	1116.69	0.75
1143.1	-0.02			1142.13	-0.15			1143.46	-0.26			1094.46	0.54			1081.65	-0.27			1112.39	-0.09			1076.49	1076.49			1069.08	0.04			1069.08	0.04			1127.26	0.4	1112.98	0.84	1115.08	0.92	1117.77	0.62
1141.78	0.11			1138.9	0.32			1138.95	0.3			1098.44	-0.01			1083.56	-0.51			1108.38	0.47			1074.96	1074.96			1070.96	-0.24			1070.96	-0.24			1126.77	0.54	1113.71	0.72	1116.23	0.69	1117.49	0.67
1144.66	-0.26			1141.78	-0.09			1141.86	-0.14			1099.14	-0.11			1080.39	-0.09			1113.27	-0.18			1075.32	1075.32			1069.85	-0.14			1069.85	-0.14			1126.13	0.6	1112.66	0.88	1114.83	0.92	1116.94	0.75
1142.63	-0.01			1139.93	0.15			1144.64	-0.49			1099.62	-0.16			1082.05	-0.29			1109.71	0.3			1076.72	1076.72			1069.72	-0.18			1069.72	-0.18			1124.32	0.94	1115.28	0.45	1114.84	0.91	1116.93	0.77
1142.1	0.06			1143.39	-0.29			1142.26	-0.14			1095.66	0.4			1080.09	-0.07			1108.83	0.45			1074.8	1074.8			1069.74	-0.13			1069.74	-0.13			1126.7	0.57	1113.01	0.88	1114.58	0.93	1117.28	0.61
1141.55	0.12			1140.43	0.05			1143.71	-0.36			1098.39	0.03			1079.19	0.03			1110.29	0.19			1078.94	1078.94			1071.46	-0.39			1071.46	-0.39			1124.7	0.9	1114.11	0.63	1114.5	0.9	1116.51	0.8
1143.56	-0.22			1141.61	-0.16			1144.04	-0.31			1101.5	-0.39			1080.82	-0.2			1110.86	0.08			1075.48	1075.48			1071.65	-0.46			1071.65	-0.46			1126.15	0.58	1112.36	1.04	1115.54	0.75	1115.27	1.03
1140.65	0.14			1140.1	0.08			1140.8	0.14			1098.76	-0.04			1078.51	0.1			1110.31	0.12			1077.43	1077.43			1072.53	-0.58			1072.53	-0.58			1124.76	0.8	1114.27	0.7	1116.4	0.65	1114.88	1.09
1142.98	-0.11			1143.29	-0.35			1143.26	-0.3			1098.71	-0.02			1079.91	-0.04			1112.14	-0.07			1076.86	1076.86			1070.39	-0.28			1070.39	-0.28			1126.05	0.66	1112.61	1.04	1116.46	0.63	1117.88	0.61
1143.36	-0.14			1141.23	-0.09			1143.86	-0.38			1101.2	-0.41			1081.49	-0.21			1112.07	-0.08			1077.14	1077.14			1071.71	-0.48			1071.71	-0.48			1125.69	0.75	1113.01	0.96	1114.56	0.96	1116.1	0.97
1146.85	-0.57			1140.43	0.01			1139.68	0.17			1100.4	-0.29			1081.07	-0.2			1110.26	0.16			1077.11	1077.11			1069.92	-0.18			1069.92	-0.18			1127.31	0.48	1111.2	1.3	1115.5	0.73	1118.63	0.45
1143.23	-0.09			1139.2	0.16			1140.4	0.04			1096.26	0.2			1079.94	-0.07			1109.91	0.16			1074.63	1074.63			1070.3	-0.3			1070.3	-0.3			1126.11	0.64	1115.58	0.52	1116	0.58	1117.3	0.74
1143.31	-0.12			1143.24	-0.39			1141.23	-0.03			1095.76	0.26			1078.81	0.06			1109.91	0.16			1074.72	1074.72			1069.42	-0.1			1069.42	-0.1			1126.66	0.48	1113.03	0.93	1116.48	0.53	1117.53	0.77
1140.2	0.28			1142.64	-0.29			1144.34	-0.41			1097.51	0.08			1081.1	-0.27			1110.79	0.07			1077.14	1077.14			1071.29	-0.45			1071.29	-0.45			1127.6	0.34	1113.35	0.9	1116.7	0.5	1119.31	0.39
1141.63	0.05			1138.95	0.2			1139.53	0.19			1098.16	0			1084.01	-0.57			1110.54	0.11			1075.82	1075.82			1069.52	-0.18			1069.52	-0.18			1125.76	0.71	1116.45	0.34	1117.05	0.41	1117.73	0.68
1140.05	0.22			1138.6	0.22			1137.72	0.37			1098.69	-0.09			1076.73	0.37			1112.22	-0.1			1077.47	1077.47			1073.82	-0.89			1073.82	-0.89			1124.01	0.96	1114.71	0.64	1116.91	0.48	1117.14	0.75
1145.27	-0.48			1139.7	0.1			1140.58	0.03			1099.04	-0.11			1078.79	0.07			1109.36	0.22			1079.15	1079.15			1070.6	-0.31			1070.6	-0.31			1126.91	0.4	1115.04	0.59	1113.6	1.05	1117.29	0.75
1142.53	-0.13			1143.26	-0.36			1141.33	-0.05			1099.52	-0.16			1079.97	-0.12			1107.76	0.46			1078.57	1078.57			1067.96	0.07			1067.96	0.07			1126.69	0.43	1114.7	0.65	1116.28	0.6	1118.25	0.57
1142.83	-0.19			1140.53	-0.05			1140.28	0.13			1100.77	-0.34			1079.69	-0.05			1109.89	0.19			1076.94	1076.94			1072.49	-0.68			1072.49	-0.68			1125.04	0.83	1112.51	1.04	1116.31	0.55	1116.99	0.83
1143.88	-0.25			1141.81	-0.26			1140.85	0.02			1098.14	0.03			1077.11	0.3			1109.91	0.22			1076.35	1076.35			1070.46	-0.4			1070.46	-0.4			1127.16	0.48	1114.05	0.74	1114.16	0.96	1118.36	0.64
1140.78	0.15			1140.58	0.03			1143.71	-0.32			1099.54	-0.17			1079.66	-0.06			1112.74	-0.21			1075.54	1075.54			1068.8	-0.06			1068.8	-0.06			1125.15	0.89	1114.56	0.63	1114.04	1	1120.05	0.33
1139.8	0.28			1142.91	-0.26			1141.5	0			1099.17	-0.1			1079.99	-0.13			1108.36	0.38			1076.22	1076.22			1069.85	-0.22			1069.85	-0.22			1125.36	0.8	1116.06	0.39	1114.78	0.84	1117.13	0.84
1142.88	-0.13			1143.14	-0.27			1142.28	-0.11			1098.39	0.03			1077.79	0.13			1109.89	0.25			1076.99	1076.99			1071.18	-0.5			1071.18	-0.5			1125.48	0.76	1114.16	0.72	1116.72	0.54	1118.11	0.71
1142.71	-0.1			1139.05	0.2			1143.48	-0.23			1100.09	-0.23			1077.61	0.16			1113.09	-0.21			1075.14	1075.14			1069.3	-0.23			1069.3	-0.23			1124.19	0.99	1111.83	1.09	1115.83	0.69	1115.74	1.07
1142.15	-0.02			1138.12	0.25			1141.8	-0.08			1099.84	-0.19			1081.3	-0.33			1110.71	0.06			1076.38	1076.38			1071.38	-0.58			1071.38	-0.58			1126.85	0.5	1115.09	0.51	1115.49	0.75	1117.02	0.79
1142.3	-0.04			1141.63	-0.19			1143.86	-0.34			1095.16	0.44			1076.96	0.24			1108.73	0.31			1077.31	1077.31			1070.28	-0.35			1070.28	-0.35			1125.77	0.62	1115.85	0.42	1115.21	0.8	1116.93	0.85
1141.9	-0.06			1140	0.02			1141.88	-0.07			1098.96	-0.06			1079.62	-0.1			1110.89	0.03			1075.84	1075.84			1072.1	-0.7			1072.1	-0.7			1126.45	0.5	1114.4	0.74	1114.31	0.96	1118.02	0.7
1142.61	-0.14			1142.13	-0.21			1142.03	-0.07			1098.86	-0.06			1079.01	0.02			1112.17	-0.2			1075.04	1075.04			1069.07	-0.18			1069.07	-0.18			1124.25	0.89	1114.71	0.64	1115.52	0.79	1117.53	0.76
1143.08	-0.15			1141.86	-0.22			1142.83	-0.17			1100.8	-0.33			1082.43	-0.4			1110.26	0.12			1076.6	1076.6			1070.59	-0.44			1070.59	-0.44			1124.37	0.87	1112.85	0.98	1115.93	0.69	1116.7	0.89
1142.96	-0.18			1141.76	-0.16			1140.68	0.03			1100.15	-0.25			1079.94	-0.07			1110.94	0.01			1077.39	1077.39			1071.35	-0.54			1071.35	-0.54			1126.5	0.49	1113.5	0.82	1114.59	0.91	1118.64	0.59
1141.98	-0.07			1140.7	-0.08			1139.07	0.33			1098.74	-0.03			1081.19	-0.21			1109.21	0.18			1079.36	1079.36			1068.36	0			1068.36	0			1124.73	0.76	1116.53	0.37	1114.99	0.91	1117.96	0.71
1141.18	0.09			1139.78	0.05			1138.8	0.34			1100.17	-0.22			1080.19	-0.09			1110.86	0			1076.59	1076.59			1071.03	-0.5			1071.03	-0.5			1124.86	0.71	1113.25	0.89	1117.43	0.53	1117.09	0.83
1142.08	-0.03			1138.55	0.2			1140.78	0.09			1102.63	-0.54			1079.26	0			1109.71	0.16			1075.46	1075.46			1070.95	-0.46			1070.95	-0.46			1125.82	0.46	1114.91	0.56	1117.73	0.52	1119.11	0.48
1141.88	-0.03			1139.85	0			1143.31	-0.22			1094.98	0.45			1080.9	-0.25			1111.49	-0.11			1076.59	1076.59			1070.28	-0.35			1070.28	-0.35			1124.96	0.63	1116.4	0.33	1118.11	0.4	1116.32	1.02
1143.11	-0.2			1139.53	0.07			1141.5	-0.02			1101.63	-0.4			1078.24	0.13			1107.71	0.44			1075.71	1075.71			1070.66	-0.39			1070.66	-0.39			1124.52	0.78	1114.31	0.71	1116.43	0.69	1117.78	0.77
1143.81	-0.28			1143.19	-0.41			1140.5	0.1			1095.73	0.35			1077.89	0.19			1110.44	0.05			1075.59	1075.59			1069.42	-0.17			1069.42	-0.17			1126.43	0.45	1114.6	0.58	1116.51	0.71	1118.48	0.6
1141.48	0.01			1139.45	0.12			1142.11	-0.14			1098.71	-0.04			1079.46	-0.06			1109.06	0.18			1075.93	1075.93			1072.4	-0.7			1072.4	-0.7			1124.2	0.73	1112.28	1.01	1118.79	0.35	1119.21	0.47
1141	0.02			1140.55	0			1141.8	-0.02			1099.26	-0.04			1081.07	-0.3			1108.21	0.38			1076.34	1076.34			1073.24	-0.84			1073.24	-0.84			1124.86	0.63	1111.75	1.14	1116.65	0.74	1119.79	0.35
1141.73	-0.03			1139.93	0.09			1142.28	-0.07			1101.67	-0.36			1076.38	0.31			1110.96	-0.02			1075.06	1075.06			1070.8	-0.46			1070.8	-0.46			1124.53	0.69	1115.25	0.49	1114.4	1.06	1117.12	0.86
1140.05	0.18			1142.54	-0.27			1141.58	-0.03			1098.91	0.04			1079.22	-0.08			1109.99	0.09			1078.36	1078.36			1070.35	-0.31			1070.35	-0.31			1124.53	0.69	1113.13	0.93	1115.77	0.79	1118.18	0.6
1144.49	-0.35			1138.95	0.14			1144.67	-0.42			1096.63	0.33			1078.54	0.03			1110.96	0			1077.78	1077.78			1070.13	-0.35			1070.13	-0.35			1126.68	0.44	1111.7	1.13	1119.01	0.32	1116.16	0.96
1143.79	-0.27			1141.48	-0.15			1144.11	-0.3			1098.21	0.14			1078.46	0.02			1111.06	-0.02			1076.12	1076.12			1070.76	-0.47			1070.76	-0.47			1126.08	0.52	1112.56	0.96	1115.32	0.95	1117.51	0.72
1140.8	0.14			1142.26	-0.24			1143.84	-0.33			1102.2	-0.39			1075.66	0.42			1107.33	0.47			1076.24	1076.24			1070.14	-0.28			1070.14	-0.28			1125.88	0.61	1115.71	0.48	1113.9	1.22	1117.81	0.63
1141.88	0.03			1138.57	0.23			1141.48	-0.01			1097.86	0.16			1075.76	0.36			1109.26	0.2			1077.56	1077.56			1069.69	-0.29			1069.69	-0.29			1125.51	0.63	1112.21	1.12	1118.43	0.44	1115.54	1.08
1144.29	-0.31			1143.21	-0.38			1143.36	-0.24			1100.17	-0.12			1077.06	0.22			1108.86	0.32			1076.95	1076.95			1071.14	-0.45			1071.14	-0.45			1125.86	0.56	1114.98	0.61	1117.04	0.67	1118.89	0.51
1142.35	-0.04			1139.58	0.07			1141.2	0			1099.97	-0.12			1077.71	0.12			1110.14	0.15			1075.22	1075.22			1070.71	-0.39			1070.71	-0.39			1124.58	0.84	1115.54	0.51	1117.83	0.53	1117.9	0.66
1143.98	-0.25			1140.36	-0.12			1141.68	-0.11			1100.42	-0.14			1078.11	0.14			1111.99	-0.07			1077.5	1077.5			1070.29	-0.37			1070.29	-0.37			1126.23	0.61	1115.63	0.53	1117.72	0.54	1117.89	0.67
1141.2	0.12			1141.96	-0.34			1142.01	-0.14			1100.02	-0.08			1077.89	0.19			1112.22	-0.2			1074	1074			1072.52	-0.73			1072.52	-0.73			1125.55	0.66	1114.79	0.59	1115.85	0.82	1116.33	0.92
1142.41	-0.1			1138.95	0.08			1143.94	-0.33			1100.77	-0.22			1079.69	-0.05			1110.66	0.06			1076.04	1076.04			1069.17	-0.17			1069.17	-0.17			1124.31	0.8	1115.55	0.49	1119.36	0.23	1114.48	1.17
1141.3	0.06			1142.09	-0.35			1140.25	0.12			1099.56	-0.04			1079.34	0.01			1113.35	-0.27			1077.13	1077.13			1069.95	-0.31			1069.95	-0.31			1127.65	0.26	1114	0.73	1118.15	0.5	1119.16	0.4
1142.1	-0.04			1138.8	0.12			1138.72	0.33			1101.87	-0.32			1080.37	-0.14			1111.69	-0.05			1076.81	1076.81			1069.53	-0.2			1069.53	-0.2			1125.53	0.69	1113.38	0.92	1116.96	0.64	1119.58	0.36
1142.33	-0.07			1140.66	-0.16			1140.83	0.05			1097.26	0.24			1076.86	0.3			1108.41	0.42			1077.29	1077.29			1071.68	-0.51			1071.68	-0.51			1127.23	0.28	1112.83	0.93	1117.48	0.6	1117.74	0.67
1143.89	-0.31			1138.18	0.17			1141.88	-0.05			1098.36	0.06			1079.19	0.01			1110.99	0.09			1076.04	1076.04			1071.12	-0.42			1071.12	-0.42			1127.71	0.23	1113.28	0.84	1120.03	0.13	1116.14	0.99
1143.41	-0.24			1142.44	-0.39			1144.52	-0.46			1101.65	-0.39			1078.04	0.13			1111.96	0.02			1074.34	1074.34			1069.59	-0.21			1069.59	-0.21			1126.98	0.29	1112	1.05	1117.81	0.55	1117.13	0.77
1143.16	-0.2			1141.83	-0.25			1143.13	-0.25			1101.07	-0.34			1079.61	-0.04			1110.71	0.16			1074.65	1074.65			1070.2	-0.3			1070.2	-0.3			1124.86	0.64	1112.72	0.94	1118.21	0.47	1117.17	0.79
1142.18	-0.05			1141.53	-0.17			1143.23	-0.23			1098.66	0.02			1076.53	0.35			1111.11	0.08			1075.39	1075.39			1071.28	-0.5			1071.28	-0.5			1123.93	0.85	1112.89	0.91	1115.32	1.02	1114.62	1.26
1143.58	-0.19			1139.5	0.08			1143.63	-0.23			1097.76	0.1			1078.21	0.16			1111.66	-0.04			1075.67	1075.67			1068.44	0.03			1068.44	0.03			1126.28	0.45	1113.04	0.83	1118.23	0.45	1116.89	0.83
1141.28	0.13			1140.53	-0.11			1138.75	0.36			1100.97	-0.34			1082.05	-0.33			1109.61	0.22			1078.73	1078.73			1069.73	-0.2			1069.73	-0.2			1125.6	0.57	1114.41	0.63	1116.47	0.79	1115.95	0.97
1144.64	-0.31			1141.08	-0.17			1137.37	0.55			1100.39	-0.23			1078.91	0.08			1111.44	0.01			1075.7	1075.7			1069	-0.14			1069	-0.14			1125.48	0.61	1114.37	0.62	1115.3	0.98	1117.35	0.66
1145.39	-0.41			1141.38	-0.21			1139.8	0.24			1098.74	-0.01			1077.21	0.32			1112.36	-0.06			1076.35	1076.35			1068.6	-0.07			1068.6	-0.07			1125.11	0.64	1113.4	0.82	1116.05	0.82	1114.2	1.3
1141.4	0.12			1140.43	-0.07			1141.1	0.02			1100.85	-0.31			1081.27	-0.28			1109.76	0.3			1076.96	1076.96			1070.9	-0.38			1070.9	-0.38			1123.27	0.94	1114.84	0.67	1118.46	0.4	1118.48	0.53
1146.27	-0.56			1139.6	0.08			1143.01	-0.26			1100.04	-0.21			1079.09	0.05			1113.82	-0.26			1076.44	1076.44			1069.57	-0.17			1069.57	-0.17			1126.81	0.32	1117.2	0.26	1116.93	0.69	1115.99	0.99
1146.17	-0.56			1140.13	-0.03			1144.92	-0.48			1097.16	0.14			1079.36	0			1113.64	-0.17			1077.69	1077.69			1069.9	-0.3			1069.9	-0.3			1125.73	0.53	1113.19	0.91	1122.77	-0.33	1118.61	0.56
1140.58	0.19			1142.34	-0.31			1141.58	-0.07			1100.67	-0.32			1079.39	-0.03			1114.35	-0.27			1076.55	1076.55			1068.96	-0.09			1068.96	-0.09			1124.45	0.82	1115.34	0.59	1118.54	0.43	1117.87	0.79
1142.23	-0.03			1141.06	-0.16			1142.76	-0.16			1098.39	-0.01			1080.89	-0.19			1109.71	0.32			1077.15	1077.15			1072.36	-0.63			1072.36	-0.63			1127.13	0.37	1113	0.98	1119.98	0.2	1117.9	0.74
1142.58	-0.05			1138.2	0.24			1142.96	-0.16			1101.4	-0.45			1081.4	-0.31			1112.54	-0.03			1076.03	1076.03			1069.73	-0.11			1069.73	-0.11			1125.56	0.64	1113.8	0.82	1114.81	1.04	1118.33	0.69
1143.96	-0.22			1142.31	-0.34			1142.98	-0.21			1096.51	0.2			1080.67	-0.22			1111.31	0.12			1076.49	1076.49			1073.19	-0.75			1073.19	-0.75			1124.5	0.81	1116.13	0.37	1117.6	0.57	1117.1	0.9
1141.03	0.15			1142.41	-0.34			1141.43	0.03			1097.36	0.08			1077.66	0.2			1110.81	0.2			1075.15	1075.15			1073.21	-0.71			1073.21	-0.71			1124.55	0.82	1114.32	0.79	1117.84	0.59	1115.59	1.07
1141.33	0.09			1140.93	-0.19			1143.28	-0.17			1100.02	-0.34			1079.99	-0.13			1110.91	0.12			1073.15	1073.15			1070.18	-0.19			1070.18	-0.19			1125.15	0.66	1114.77	0.62	1116.56	0.8	1115.58	1.09
1145.79	-0.49			1141.96	-0.26			1145.04	-0.41			1098.74	-0.19			1080.24	-0.11			1110.71	0.18			1077.51	1077.51			1071.7	-0.46			1071.7	-0.46			1124.68	0.76	1112.5	1.05	1119.19	0.35	1118.62	0.54
1141.8	0.02			1138.4	0.18			1140.88	0.13			1097.64	0.03			1080.34	-0.17			1110.16	0.22			1075.63	1075.63			1071.47	-0.42			1071.47	-0.42			1125.96	0.55	1113.71	0.8	1118.07	0.46	1117.76	0.72
1139.97	0.23			1140.63	-0.09			1140.93	0.15			1099.77	-0.28			1080.62	-0.18			1112.97	-0.14			1074.47	1074.47			1070.48	-0.27			1070.48	-0.27			1125.56	0.63	1112.8	0.97	1116.45	0.73	1117.58	0.76
1141.98	0.03			1140.25	0			1142.1	-0.04			1098.19	-0.09			1081.45	-0.33			1110.74	0.13			1075.03	1075.03			1069.21	-0.08			1069.21	-0.08			1125.97	0.62	1113.84	0.75	1117.86	0.48	1117.83	0.76
1142.53	-0.05			1140.68	-0.07			1144.11	-0.26			1098.87	-0.16			1078.44	0.03			1112.01	0			1074.85	1074.85			1070.29	-0.28			1070.29	-0.28			1124.45	0.82	1113.01	0.96	1117.68	0.52	1118.35	0.65
1143.03	-0.15			1141.63	-0.25			1141.33	0.05			1097.34	0.03			1080.42	-0.2			1109.69	0.23			1077.16	1077.16			1071.16	-0.39			1071.16	-0.39			1126.01	0.55	1112.19	1.07	1117.98	0.44	1117.12	0.78
1142.81	-0.14			1141.21	-0.16			1141.58	0.07			1097.21	0.04			1081.52	-0.38			1110.91	0.1			1076.43	1076.43			1071.6	-0.54			1071.6	-0.54			1126.52	0.46	1114.86	0.56	1116.33	0.76	1116.95	0.81
1141.5	0.06			1140.66	-0.12			1141.1	0.08			1099.37	-0.22			1078.29	0.05			1112.04	-0.09			1073.85	1073.85			1071.71	-0.56			1071.71	-0.56			1124.86	0.72	1113.05	0.89	1116.18	0.77	1114.82	1.18
1145.52	-0.48			1141.58	-0.21			1142.63	-0.11			1095.91	0.2			1077.91	0.12			1110.84	0.17			1075.1	1075.1			1070.66	-0.48			1070.66	-0.48			1125.6	0.65	1114.51	0.72	1116.49	0.67	1115.81	0.96
1140.88	0.15			1139.88	0.01			1144.01	-0.32			1095.71	0.2			1076.59	0.27			1111.76	0.02			1076.49	1076.49			1069.49	-0.21			1069.49	-0.21			1126.43	0.45	1115.35	0.5	1117.56	0.48	1116.83	0.76
1145.77	-0.5			1138.45	0.24			1141.73	-0.03			1095.06	0.28			1074.66	0.54			1112.44	-0.05			1076.04	1076.04			1070.68	-0.43			1070.68	-0.43			1125	0.73	1113.93	0.76	1117.2	0.57	1120.5	0.1
1144.16	-0.3			1139.95	0			1142.18	-0.07			1099.65	-0.33			1079.92	-0.14			1114.27	-0.2			1073.83	1073.83			1072.4	-0.62			1072.4	-0.62			1124.76	0.8	1114.26	0.71	1117.1	0.57	1116.31	0.88
1142.8	-0.06			1140.1	0			1142.38	-0.09			1099.37	-0.3			1081.52	-0.34			1113.72	-0.24			1076.34	1076.34			1070.63	-0.35			1070.63	-0.35			1125.15	0.74	1114.06	0.72	1115.75	0.82	1115.67	1.03
1142.23	-0.07			1139.9	0.06			1141.38	-0.01			1098.69	-0.21			1079.96	-0.06			1112.61	-0.06			1074.85	1074.85			1071.23	-0.5			1071.23	-0.5			1124.95	0.74	1114.95	0.58	1116.34	0.67	1119.02	0.38
1140.25	0.22			1138.2	0.24			1138.5	0.34			1096.94	0.07			1081.62	-0.34			1110.39	0.25			1073.83	1073.83			1070.85	-0.46			1070.85	-0.46			1124.83	0.76	1114.91	0.64	1118.31	0.23	1117.65	0.66
1145.47	-0.48			1139.58	0.05			1141.96	-0.1			1097.66	0			1077.34	0.23			1112.99	-0.11			1075.95	1075.95			1068.9	-0.15			1068.9	-0.15			1124.64	0.75	1112.67	1.02	1114.82	0.86	1119.6	0.41
1144.61	-0.36			1141.56	-0.14			1143.94	-0.35			1099.22	-0.24			1081.4	-0.31			1110.18	0.29			1076.54	1076.54			1070.83	-0.5			1070.83	-0.5			1126.87	0.38	1111.88	1.09	1117.06	0.56	1118.23	0.61
1141.2	0.06			1139.53	0.09			1140.75	0.04			1098.89	-0.19			1080.42	-0.16			1112.46	-0.04			1075.55	1075.55			1069.27	-0.17			1069.27	-0.17			1126.66	0.47	1113.25	0.89	1115.8	0.81	1117.81	0.72
1143.13	-0.21			1138.5	0.2			1140.2	0.12			1097.41	0			1080.92	-0.18			1111.66	0.06			1076.53	1076.53			1074.28	-1.13			1074.28	-1.13			1126.65	0.5	1115.21	0.63	1117.4	0.49	1117.9	0.66
1142.05	-0.06			1140.78	-0.05			1142.86	-0.24			1097.79	-0.05			1082.15	-0.33			1109.98	0.29			1075.79	1075.79			1070.08	-0.35			1070.08	-0.35			1124.66	0.88	1114.61	0.71	1115.92	0.78	1116.66	0.8
1140.75	0.1			1143.94	-0.43			1140.5	0.06			1098.19	-0.15			1079.14	0.07			1111.69	0.01			1075.03	1075.03			1069.61	-0.32			1069.61	-0.32			1127.18	0.44	1115.33	0.6	1115	0.89	1117.45	0.74
1141.73	-0.01			1141.05	-0.08			1142.01	-0.1			1099.97	-0.36			1079.31	0			1110.21	0.2			1076.3	1076.3			1069.96	-0.39			1069.96	-0.39			1125.07	0.79	1114.7	0.73	1115.72	0.7	1115.4	1.06
1141.38	0.03			1139.05	0.14			1140.15	0.14			1097.54	0.03			1078.66	0.12			1108.91	0.34			1075.34	1075.34			1069.46	-0.24			1069.46	-0.24			1125.46	0.72	1113.84	0.83	1113.9	1.05	1116.24	0.91
1141.15	0.08			1140.75	-0.02			1139.9	0.22			1096.66	0.16			1080.59	-0.15			1110.89	0.13			1076.6	1076.6			1068.12	-0.02			1068.12	-0.02			1126.71	0.56	1116.08	0.44	1115.79	0.75	1118.64	0.51
1142.05	-0.04			1140.68	0.01			1143.69	-0.31			1098.72	-0.16			1077.61	0.24			1111.31	0.04			1075.65	1075.65			1068.88	-0.19			1068.88	-0.19			1125.77	0.62	1112.59	1.08	1115.91	0.72	1116.36	0.88
1143.41	-0.22			1139.1	0.2			1141.91	-0.1			1096.94	0.11			1079.69	-0.03			1111.19	0.13			1076.48	1076.48			1069.71	-0.32			1069.71	-0.32			1126.03	0.61	1113.88	0.85	1115.62	0.78	1116.78	0.85
1139.37	0.31			1138.93	0.17			1143.03	-0.21			1101.02	-0.38			1079.49	-0.03			1112.72	-0.08			1075.44	1075.44			1069.54	-0.28			1069.54	-0.28			1124.38	0.85	1114.55	0.65	1117.26	0.48	1119.43	0.45
1142.63	-0.09			1141.38	-0.13			1143.16	-0.24			1098.69	-0.13			1080.32	-0.14			1108.86	0.42			1076.48	1076.48			1068.81	-0.08			1068.81	-0.08			1124.85	0.73	1116.04	0.43	1116.96	0.56	1118.43	0.68
1144.16	-0.32			1140.75	-0.04			1141.1	0.02			1097.04	0.11			1079.41	-0.02			1113.42	-0.2			1079.11	1079.11			1068.18	0.04			1068.18	0.04			1127.3	0.33	1114.65	0.74	1115.03	0.84	1119.4	0.49
1145.12	-0.46			1141.73	-0.17			1142.78	-0.21			1097.56	0.1			1076.76	0.28			1110.66	0.18			1076.64	1076.64			1068.75	-0.06			1068.75	-0.06			1125.75	0.58	1114.53	0.77	1118.93	0.28	1118.44	0.67
1140.73	0.13			1141.91	-0.22			1141.58	-0.03			1098.82	-0.08			1078.79	-0.01			1107.64	0.61			1075.57	1075.57			1070.59	-0.45			1070.59	-0.45			1122.66	1.04	1117.06	0.39	1115.5	0.9	1116.69	0.99
1145.07	-0.42			1142.09	-0.27			1143.69	-0.27			1098.49	-0.07			1077.89	0.13			1112.72	-0.1			1076.1	1076.1			1071.62	-0.57			1071.62	-0.57			1125.45	0.58	1114.53	0.77	1116.71	0.64	1118.51	0.64
1144.41	-0.34			1138.63	0.17			1142.68	-0.15			1100.05	-0.31			1080.24	-0.17			1108.23	0.49			1078.62	1078.62			1070.46	-0.4			1070.46	-0.4			1125.48	0.61	1114.62	0.7	1114.57	1.02	1118.68	0.6
1142.46	-0.12			1138.3	0.22			1143.26	-0.18			1095.31	0.32			1078.14	0.09			1111.49	0.03			1077.05	1077.05			1069.5	-0.23			1069.5	-0.23			1125.48	0.53	1113.29	0.91	1114.4	1.05	1116.69	0.91
1143.51	-0.18			1142.54	-0.35			1140.5	0.16			1102.66	-0.61			1080.72	-0.28			1109.56	0.32			1074.7	1074.7			1069.99	-0.29			1069.99	-0.29			1124.37	0.79	1115.29	0.59	1117.51	0.55	1119.81	0.31
1144.56	-0.34			1142.26	-0.28			1141.93	-0.03			1100.35	-0.39			1079.46	-0.06			1108.53	0.43			1075.96	1075.96			1069.1	-0.15			1069.1	-0.15			1124.8	0.74	1115.9	0.41	1116.97	0.62	1118.05	0.66
1143.46	-0.16			1140.68	-0.07			1140.18	0.19			1098.46	-0.04			1082.8	-0.45			1109.73	0.29			1077.36	1077.36			1071.43	-0.58			1071.43	-0.58			1124.86	0.63	1115.46	0.55	1117.99	0.43	1117.45	0.81
1142.38	-0.01			1142.44	-0.33			1141.15	0.04			1103.82	-0.73			1080.09	-0.09			1109.61	0.24			1077.03	1077.03			1070.98	-0.51			1070.98	-0.51			1126.81	0.24	1113.63	0.92	1116.3	0.74	1118.36	0.63
1141.13	0.09			1139.88	0.03			1141.03	0.03			1100.1	-0.27			1080.14	-0.09			1112.82	-0.14			1078.1	1078.1			1069.4	-0.22			1069.4	-0.22			1125.65	0.57	1113.79	0.91	1118.08	0.37	1119.81	0.4
1144.09	-0.33			1139.8	0			1142.18	-0.13			1097.01	0.14			1080.39	-0.17			1111.51	0			1076.45	1076.45			1069.54	-0.28			1069.54	-0.28			1126.58	0.36	1112.29	1.15	1116.79	0.59	1117.15	0.81
1141.65	0.04			1138.33	0.21			1140.8	0			1099.57	-0.18			1079.36	-0.02			1109.41	0.3			1073.6	1073.6			1072.3	-0.78			1072.3	-0.78			1126.61	0.32	1115.48	0.6	1118.38	0.29	1115.47	1.11
1144.66	-0.36			1140.66	-0.1			1143.39	-0.29			1097.04	0.15			1079.79	-0.11			1110.71	0.1			1075.01	1075.01			1069.84	-0.36			1069.84	-0.36			1124.73	0.69	1114.93	0.69	1116.45	0.66	1116.78	0.85
1139.12	0.43			1140.38	-0.07			1136.73	0.59			1099.74	-0.21			1080.19	-0.13			1111.09	0.03			1077.25	1077.25			1070.13	-0.35			1070.13	-0.35			1125.58	0.69	1113.28	0.92	1117.47	0.46	1119.36	0.39
1139.42	0.39			1140.68	-0.09			1141.55	-0.08			1098.06	0.04			1078.26	0.1			1112.47	-0.16			1076.69	1076.69			1067.73	0.04			1067.73	0.04			1126.31	0.47	1114.91	0.72	1114.75	0.98	1117.12	0.87
1141.13	0.15			1140.43	-0.05			1145.02	-0.54			1098.92	-0.14			1079.31	0			1111.29	0.03			1075.89	1075.89			1069.69	-0.28			1069.69	-0.28			1125.62	0.54	1112.32	1.1	1114.91	0.88	1116.02	1.02
1141.75	0.1			1138.53	0.17			1141.73	-0.07			1098.14	-0.05			1078.49	0.09			1114.25	-0.37			1075.69	1075.69			1071.05	-0.46			1071.05	-0.46			1123.94	0.83	1114.51	0.72	1115.57	0.79	1117.7	0.66
1140.98	0.15			1140	-0.02			1141	0			1100.4	-0.31			1081.82	-0.34			1113.19	-0.21			1075.39	1075.39			1073.02	-0.73			1073.02	-0.73			1125.6	0.49	1113.44	0.91	1116.98	0.53	1118.1	0.65
1141.2	0.12			1139.4	0			1140.25	0.06			1098.46	-0.02			1080.37	-0.12			1110.29	0.21			1078.92	1078.92			1069.08	-0.04			1069.08	-0.04			1125.23	0.6	1114.03	0.85	1116.54	0.67	1118.65	0.58
1145.44	-0.45			1140.2	-0.08			1140	0.1			1101.05	-0.31			1080.49	-0.17			1113.34	-0.21			1078.51	1078.51			1071.32	-0.42			1071.32	-0.42			1124.04	0.91	1113.44	0.91	1118.9	0.25	1117.98	0.69
1141.2	0.16			1140.38	-0.07			1143.72	-0.4			1098.71	0			1080.54	-0.15			1114	-0.33			1078.3	1078.3			1070.84	-0.36			1070.84	-0.36			1125.51	0.64	1115.18	0.61	1116.36	0.71	1119.43	0.45
1140.78	0.19			1140.5	-0.08			1141.93	-0.13			1097.91	0.08			1079.46	-0.04			1111.64	0.01			1076.33	1076.33			1068.7	-0.06			1068.7	-0.06			1126.27	0.46	1114.91	0.64	1116.53	0.68	1116.45	0.98
1147.4	-0.71			1137.92	0.23			1141.3	0			1100.07	-0.28			1076.18	0.35			1108.43	0.43			1077.72	1077.72			1068	0.02			1068	0.02			1123.22	0.95	1114.25	0.74	1117.84	0.43	1118.73	0.53
1144.21	-0.36			1142.41	-0.32			1143.06	-0.24			1098.66	-0.04			1078.64	0.05			1110.59	0.15			1076.56	1076.56			1070.77	-0.41			1070.77	-0.41			1125.03	0.61	1114.53	0.68	1116.96	0.63	1117.29	0.75
1140.63	0.15			1142.04	-0.31			1143.56	-0.32			1098.56	-0.04			1079.99	-0.13			1110.36	0.18			1075.79	1075.79			1070.88	-0.43			1070.88	-0.43			1124.7	0.74	1112.3	1.13	1117.35	0.58	1117.36	0.72
1140.53	0.13			1139.58	0.07			1140.88	0.01			1098.69	-0.03			1080.97	-0.2			1110.29	0.19			1079.12	1079.12			1071.33	-0.43			1071.33	-0.43			1124.71	0.8	1113.04	1	1119.53	0.2	1115.32	1.03
1141.88	-0.03			1140.2	0.02			1143.11	-0.24			1099.94	-0.21			1077.74	0.21			1110.51	0.16			1075.96	1075.96			1072.2	-0.61			1072.2	-0.61			1125.83	0.68	1113.98	0.84	1117.82	0.54	1115.91	0.88
1144.94	-0.33			1139.98	0.05			1139.5	0.24			1097.14	0.15			1079.84	-0.09			1108.91	0.38			1075.43	1075.43			1071.96	-0.56			1071.96	-0.56			1126.43	0.52	1114.48	0.69	1116.2	0.82	1116.73	0.77
1141.58	0.09			1141.73	-0.21			1142.76	-0.18			1098.79	-0.09			1077.94	0.19			1108.68	0.35			1078.16	1078.16			1070.72	-0.41			1070.72	-0.41			1126.7	0.5	1115.75	0.49	1117.26	0.55	1115.6	1.05
1145.32	-0.44			1139.93	0.03			1141.48	0.01			1098.64	-0.01			1078.61	0.12			1109.51	0.24			1075.3	1075.3			1070.26	-0.24			1070.26	-0.24			1125.91	0.64	1115.23	0.61	1116.41	0.64	1118.61	0.55
1139.57	0.31			1142.18	-0.25			1142.46	-0.14			1098.36	0.02			1080.89	-0.17			1110.91	0.06			1075.33	1075.33			1068.56	0.07			1068.56	0.07			1125.93	0.68	1112.78	0.92	1117.99	0.35	1119.08	0.45
1140.4	0.22			1141.81	-0.14			1142.46	-0.16			1100.17	-0.28			1082.02	-0.32			1108.76	0.34			1075.38	1075.38			1070.66	-0.24			1070.66	-0.24			1125.35	0.74	1112.85	0.89	1117.3	0.49	1116.72	0.79
1142.83	-0.07			1141.76	-0.1			1142.98	-0.19			1097.41	0.12			1082.35	-0.37			1107.46	0.52			1077.54	1077.54			1069.86	-0.16			1069.86	-0.16			1127.76	0.32	1114.47	0.62	1115.91	0.72	1116.9	0.81
1144.69	-0.35			1142.53	-0.21			1143.71	-0.3			1099.09	-0.11			1080.74	-0.15			1111.71	-0.04			1077.64	1077.64			1068.86	-0.01			1068.86	-0.01			1127.79	0.35	1114.61	0.56	1116.75	0.58	1117.03	0.77
1143.98	-0.23			1143.79	-0.39			1143.03	-0.19			1099.47	-0.14			1079.89	-0.01			1108.83	0.39			1076.29	1076.29			1071.56	-0.47			1071.56	-0.47			1126.95	0.42	1113.02	0.86	1117.5	0.34	1117.71	0.64
1144.04	-0.27			1139.98	0.13			1142.7	-0.08			1097.96	0.1			1076.83	0.43			1111.76	0.02			1076.59	1076.59			1071.51	-0.39			1071.51	-0.39			1125.76	0.64	1115.21	0.55	1113.94	1	1116.62	0.86
1142.58	-0.09			1142.58	-0.19			1142.63	-0.09			1096.84	0.25			1082.02	-0.28			1112.52	-0.1			1075.46	1075.46			1070.74	-0.37			1070.74	-0.37			1124.55	0.82	1112.93	0.92	1116.15	0.58	1116.11	0.96
1141.28	0.09			1137.8	0.42			1143.48	-0.11			1098.69	-0.07			1082.5	-0.33			1111.09	0.05			1076.73	1076.73			1071.07	-0.42			1071.07	-0.42			1124.47	0.79	1112.44	1	1115.64	0.75	1118.43	0.53
1144.11	-0.32			1142.58	-0.21			1144.31	-0.3			1099.82	-0.22			1081.72	-0.18			1105.59	0.77			1075.59	1075.59			1068.9	0.01			1068.9	0.01			1123.42	0.95	1113.37	0.86	1115.12	0.78	1118.86	0.48
1142.51	-0.14			1142.11	-0.2			1141.68	0.09			1101.43	-0.4			1078.04	0.25			1108.58	0.39			1076.42	1076.42			1069.72	-0.17			1069.72	-0.17			1125.07	0.78	1115.88	0.44	1115.74	0.67	1119.16	0.39
1142.18	-0.03			1140.48	-0.01			1142.28	-0.01			1098.84	-0.09			1081.09	-0.15			1109.16	0.32			1077.54	1077.54			1072.14	-0.53			1072.14	-0.53			1124.1	0.9	1114.36	0.72	1115.62	0.7	1118.56	0.55
1141.53	0.11			1140.65	0			1143.91	-0.2			1097.81	0.04			1076.61	0.44			1110.19	0.17			1076.18	1076.18			1069.68	-0.12			1069.68	-0.12			1125.25	0.65	1113.42	0.86	1114.88	0.85	1115.25	1.13
1145.02	-0.4			1141.83	-0.11			1144.96	-0.34			1095.46	0.36			1081.57	-0.26			1107.44	0.55			1075.75	1075.75			1069.59	-0.05			1069.59	-0.05			1124.41	0.8	1113.14	0.91	1117.61	0.4	1118.66	0.47
1141.4	0.12			1142.38	-0.21			1145.14	-0.33			1100.9	-0.29			1082.62	-0.36			1107.83	0.43			1076.27	1076.27			1069.24	-0.05			1069.24	-0.05			1125.06	0.63	1112.21	1.12	1114.15	0.98	1118.5	0.58
1143	-0.04			1139.4	0.2			1142.9	-0.08			1099.17	-0.1			1080.14	-0.05			1109.01	0.26			1077.18	1077.18			1070.9	-0.31			1070.9	-0.31			1124.13	0.84	1114.73	0.69	1116.81	0.56	1116.99	0.83
1141.7	0.12			1141.83	-0.05			1144.99	-0.29			1096.74	0.17			1081.39	-0.23			1109.29	0.23			1075.02	1075.02			1070.92	-0.33			1070.92	-0.33			1125.15	0.65	1113.73	0.93	1114.56	0.96	1116.97	0.78
1146.04	-0.47			1140.15	0.1			1139.75	0.4			1099.79	-0.19			1080.82	-0.14			1109.56	0.22			1078.5	1078.5			1070.82	-0.25			1070.82	-0.25			1124.48	0.77	1114.15	0.81	1115.43	0.85	1118.63	0.52
1143.03	-0.03			1141.28	-0.01			1142.43	0.05			1098.69	-0.05			1080.14	-0.07			1109.76	0.16			1077.16	1077.16			1071.35	-0.46			1071.35	-0.46			1126.78	0.36	1114.85	0.66	1116.66	0.63	1119.58	0.37
1142.4	0.02			1139.9	0.1			1141.73	0.13			1100.57	-0.32			1079.74	-0.05			1108.08	0.39			1076.41	1076.41			1071.44	-0.45			1071.44	-0.45			1125.58	0.6	1114.81	0.71	1115.4	0.89	1116.23	0.93
1142.03	0.01			1141.91	-0.14			1144.13	-0.23			1097.21	0.08			1080.19	-0.09			1108.99	0.23			1076.69	1076.69			1069.39	-0.13			1069.39	-0.13			1126.06	0.55	1114.95	0.65	1116.8	0.57	1119.82	0.3
1143.48	-0.17			1142.68	-0.17			1141.28	0.11			1098.79	-0.11			1080.24	-0.11			1107.51	0.48			1075.94	1075.94			1070.47	-0.34			1070.47	-0.34			1127.61	0.23	1114.47	0.7	1118.38	0.28	1117.35	0.73
1142	0.02			1143.03	-0.25			1146.22	-0.56			1098.24	-0.03			1080.04	-0.11			1111.24	-0.01			1075.48	1075.48			1068.33	0.04			1068.33	0.04			1124.43	0.77	1111.44	1.23	1118.65	0.25	1119.75	0.34
1140.78	0.13			1143.11	-0.32			1137.52	0.55			1096.36	0.22			1078.74	0.07			1112.77	-0.2			1075.45	1075.45			1070.86	-0.48			1070.86	-0.48			1125.3	0.66	1114.4	0.74	1117.15	0.57	1118.66	0.55
1141.48	0.07			1140.53	0.09			1142.08	-0.01			1097.29	0.07			1080.79	-0.23			1111.49	-0.01			1076.56	1076.56			1072.9	-0.78			1072.9	-0.78			1126.63	0.37	1114.48	0.77	1117.98	0.45	1118.6	0.49
1142.4	-0.04			1142.56	-0.18			1143.16	-0.2			1102.03	-0.6			1078.64	0.01			1108.11	0.48			1077.32	1077.32			1069.55	-0.23			1069.55	-0.23			1126.23	0.53	1114.73	0.61	1119.63	0.12	1119.22	0.46
1142.65	-0.06			1140.4	0.1			1141.48	0.05			1099.42	-0.22			1079.59	-0.07			1109.41	0.3			1075.08	1075.08			1072.05	-0.7			1072.05	-0.7			1126.1	0.57	1114.95	0.57	1116.21	0.72	1117.91	0.71
1141.6	0.08			1144.16	-0.38			1140.88	0.15			1096.84	0.09			1079.11	0.02			1109.39	0.27			1077.11	1077.11			1069.78	-0.27			1069.78	-0.27			1126.76	0.39	1113.48	0.85	1117.11	0.55	1117.02	0.87
1142.1	0			1140.78	0.01			1141.63	0.05			1100.63	-0.4			1081.4	-0.31			1112.79	-0.17			1077.07	1077.07			1070.15	-0.3			1070.15	-0.3			1124.36	0.8	1116.03	0.36	1115.68	0.76	1118.51	0.64
1143.38	-0.19			1141.5	-0.06			1142.58	-0.07			1097.94	-0.07			1081.27	-0.3			1110.39	0.17			1077.68	1077.68			1071.26	-0.47			1071.26	-0.47			1126.6	0.41	1112.99	1	1118.31	0.32	1118.5	0.66
1141.03	0.09			1138.78	0.19			1144.06	-0.26			1096.26	0.12			1082.33	-0.42			1109.94	0.25			1075.48	1075.48			1069.41	-0.16			1069.41	-0.16			1125.63	0.61	1115.65	0.58	1117.26	0.47	1115.79	1.07
1143.01	-0.18			1140.2	0.02			1142.41	-0.1			1097.44	-0.01			1080.54	-0.17			1112.64	-0.15			1075.45	1075.45			1070.14	-0.29			1070.14	-0.29			1125.07	0.62	1116.08	0.52	1115.36	0.88	1118.82	0.54
1140.55	0.2			1139.7	0.02			1142.03	-0.03			1100.7	-0.43			1079.47	-0.1			1110.31	0.22			1074.32	1074.32			1073.22	-0.88			1073.22	-0.88			1125.51	0.55	1115.78	0.53	1116.28	0.69	1119.25	0.58
1140.48	0.15			1141.23	-0.13			1142.93	-0.17			1099.65	-0.33			1080.47	-0.18			1113.32	-0.2			1074.73	1074.73			1068.61	-0.01			1068.61	-0.01			1124.83	0.69	1115.14	0.59	1115.75	0.73	1118.75	0.58
1140.55	0.14			1137.82	0.27			1140.63	0.09			1097.67	-0.12			1080.77	-0.22			1111.51	0.02			1077.81	1077.81			1068.74	-0.05			1068.74	-0.05			1124.63	0.76	1113.71	0.8	1116.73	0.6	1120.32	0.3
1144.41	-0.28			1143.94	-0.51			1142.23	-0.09			1097.99	-0.17			1078.31	0.1			1108.88	0.43			1076	1076			1071.63	-0.58			1071.63	-0.58			1124.65	0.73	1114.75	0.66	1117	0.58	1116.39	1
1141.6	0.08			1140.98	-0.15			1142.03	-0.07			1093.16	0.52			1078.51	0.06			1110.49	0.19			1078.79	1078.79			1073.42	-0.89			1073.42	-0.89			1126.91	0.4	1113.91	0.8	1116.26	0.8	1117.82	0.78
1141.25	0.16			1142.94	-0.37			1143.94	-0.33			1097.89	-0.11			1081.4	-0.29			1108.68	0.43			1076.77	1076.77			1072.13	-0.58			1072.13	-0.58			1125	0.74	1112.62	1.02	1117.22	0.62	1117.41	0.8
1146.45	-0.55			1141.13	-0.15			1142.61	-0.18			1100.45	-0.41			1077.04	0.27			1110.54	0.19			1075.33	1075.33			1070	-0.23			1070	-0.23			1125.63	0.61	1114.59	0.67	1116.58	0.68	1117.61	0.8
1145.62	-0.42			1139.45	0.12			1140.73	0.03			1098.47	-0.08			1077.24	0.25			1111.79	0.03			1077.42	1077.42			1071.18	-0.5			1071.18	-0.5			1126.06	0.55	1115.3	0.57	1117.89	0.43	1118.3	0.74
1145.74	-0.45			1144.27	-0.56			1140.7	0.06			1097.36	0.06			1078.41	0.14			1114.72	-0.36			1076.28	1076.28			1071.35	-0.54			1071.35	-0.54			1126.93	0.44	1115.3	0.49	1115.22	0.86	1118.38	0.69
1143.88	-0.17			1141.33	-0.17			1141.08	0.03			1100.83	-0.4			1081.77	-0.32			1109.03	0.41			1074.4	1074.4			1069.89	-0.29			1069.89	-0.29			1124.64	0.75	1113.5	0.81	1116.52	0.7	1119.56	0.48
1144.08	-0.25			1142.56	-0.26			1143.81	-0.36			1096.76	0.12			1081.32	-0.26			1112.24	-0.03			1076.57	1076.57			1072.65	-0.78			1072.65	-0.78			1123.64	0.91	1111.84	1.07	1117.07	0.62	1116.75	0.97
1144.74	-0.29			1139	0.18			1141.23	0.01			1098.67	-0.12			1080.57	-0.16			1111.49	0.09			1074.83	1074.83			1068.56	-0.01			1068.56	-0.01			1125.27	0.62	1115.85	0.42	1117.75	0.41	1116.95	0.89
1143.23	-0.09			1140.65	-0.02			1144.29	-0.39			1097.99	-0.01			1083.41	-0.61			1111.29	0.13			1076.97	1076.97			1070.63	-0.43			1070.63	-0.43			1125.96	0.56	1114.18	0.69	1114.01	1.04	1118.03	0.6
1143.46	-0.14			1141.48	-0.21			1142.03	-0.07			1099.42	-0.22			1081.83	-0.44			1111.69	0.09			1077.16	1077.16			1071.12	-0.42			1071.12	-0.42			1122.81	1.04	1117.37	0.14	1116.4	0.66	1118.68	0.52
1141.83	0.05			1140.73	-0.13			1145.17	-0.5			1097.34	0.05			1078.96	-0.06			1111.76	0			1078.32	1078.32			1072.16	-0.64			1072.16	-0.64			1123.87	0.87	1114.16	0.71	1119.07	0.15	1115.79	1
1144.71	-0.36			1143.19	-0.45			1143.28	-0.21			1101.23	-0.42			1080.32	-0.26			1110.91	0.14			1074.95	1074.95			1071.15	-0.46			1071.15	-0.46			1123.98	0.92	1112.64	1	1115.92	0.7	1117.58	0.76
1143.91	-0.24			1140.53	-0.07			1142.23	-0.07			1096.41	0.22			1078.74	-0.05			1111.61	0.1			1075.3	1075.3			1070.87	-0.42			1070.87	-0.42			1124.74	0.75	1112.63	0.92	1117.33	0.37	1117.6	0.74
1142.8	-0.08			1138.1	0.22			1142.68	-0.17			1093.66	0.54			1080.55	-0.29			1111.79	0.03			1074.99	1074.99			1070.67	-0.42			1070.67	-0.42			1126.28	0.52	1113.76	0.71	1116.5	0.57	1116.91	0.88
1141.55	0.04			1142.19	-0.35			1142.25	-0.08			1103.11	-0.67			1078.97	-0.08			1110.21	0.12			1076.31	1076.31			1071.76	-0.48			1071.76	-0.48			1126.46	0.48	1112.43	0.92	1114.78	0.84	1118.4	0.57
1140.07	0.31			1139.05	0.1			1143.59	-0.27			1099.47	-0.16			1079.09	-0.05			1109.11	0.32			1077.92	1077.92			1071.14	-0.45			1071.14	-0.45			1126.43	0.53	1113.62	0.78	1117.51	0.4	1117.55	0.74
1143.86	-0.16			1142.79	-0.39			1141.33	0.01			1097.29	0.07			1080.09	-0.19			1110.86	0.1			1075.72	1075.72			1070.17	-0.25			1070.17	-0.25			1124.68	0.76	1113.58	0.84	1116.31	0.56	1117.06	0.88
1141.5	0.14			1139.5	0.1			1140.1	0.14			1096.86	0.16			1080.47	-0.26			1108.88	0.39			1076.77	1076.77			1072.08	-0.58			1072.08	-0.58			1125.05	0.74	1113.95	0.82	1116.46	0.55	1118.24	0.67
1144.34	-0.27			1138.25	0.24			1141.98	-0.09			1095.99	0.27			1076.43	0.37			1109.66	0.28			1075.27	1075.27			1068.61	-0.01			1068.61	-0.01			1128.71	0.16	1114.58	0.69	1117.9	0.33	1119.76	0.48
1142.8	-0.04			1141.06	-0.14			1140.65	0.1			1100.63	-0.4			1080.27	-0.16			1108.06	0.5			1075.27	1075.27			1068.24	0.11			1068.24	0.11			1124.57	0.86	1115.04	0.59	1114.59	0.91	1119.05	0.58
1140.85	0.18			1140.25	-0.04			1141.85	-0.06			1100.25	-0.33			1082.75	-0.49			1112.59	-0.11			1076.26	1076.26			1071.37	-0.49			1071.37	-0.49			1126.35	0.58	1116.2	0.41	1114.15	0.97	1119.12	0.54
1142.25	-0.02			1139.28	0.05			1143.74	-0.31			1096.69	0.09			1078.71	0.08			1108.81	0.36			1077.7	1077.7			1071.21	-0.39			1071.21	-0.39			1124.27	0.94	1114.65	0.74	1115.53	0.68	1118.99	0.51
1145.34	-0.41			1140.66	-0.16			1141.85	-0.06			1096.34	0.05			1081.17	-0.28			1110.91	0.08			1075.38	1075.38			1069.15	-0.06			1069.15	-0.06			1124.93	0.76	1112.51	1.04	1115.74	0.75	1118.2	0.73
1143.58	-0.19			1138.7	0.08			1141.38	0.03			1096.24	0.09			1081.07	-0.24			1110.89	0.11			1076.47	1076.47			1070.68	-0.35			1070.68	-0.35			1124.9	0.74	1115.06	0.64	1117.1	0.58	1118.55	0.66
1142	0.02			1142.34	-0.39			1144.84	-0.41			1097.92	-0.1			1082.1	-0.39			1109.91	0.32			1077.28	1077.28			1071.06	-0.4			1071.06	-0.4			1126.18	0.6	1115.48	0.61	1116.63	0.69	1117.21	0.88
1141.93	0.01			1141.11	-0.2			1146.5	-0.57			1094.68	0.29			1077.91	0.16			1111.86	0.04			1077.92	1077.92			1071.56	-0.55			1071.56	-0.55			1126.02	0.62	1115.22	0.7	1117.79	0.51	1117.9	0.73
1144.11	-0.24			1140.46	-0.12			1144.34	-0.31			1095.74	0.19			1081.65	-0.37			1112.06	-0.02			1075.83	1075.83			1072.92	-0.8			1072.92	-0.8			1126.73	0.45	1112.94	1.07	1116.99	0.59	1118.1	0.66
1141.3	0.14			1138.12	0.25			1142.73	-0.13			1097.31	0.02			1080.57	-0.22			1109.53	0.33			1074.98	1074.98			1070.25	-0.22			1070.25	-0.22			1127.13	0.45	1114.68	0.76	1115.2	0.9	1116.29	0.91
1141.75	0.08			1141.71	-0.22			1141.58	0.01			1097.99	-0.07			1079.34	-0.07			1111.31	0.12			1076.74	1076.74			1071.17	-0.41			1071.17	-0.41			1123.72	1.02	1112.85	1.13	1117.63	0.52	1117.96	0.63
1142.65	-0.02			1135.7	0.54			1141.58	-0.05			1098.99	-0.21			1079.46	-0.04			1110.26	0.24			1075.7	1075.7			1069.57	-0.18			1069.57	-0.18			1126.16	0.55	1112.72	1.11	1118.55	0.34	1117.86	0.72
1143.83	-0.15			1142.49	-0.35			1141.13	0.07			1098.84	-0.17			1082.96	-0.53			1111.11	0.14			1074.27	1074.27			1070.39	-0.29			1070.39	-0.29			1126.46	0.55	1114.38	0.77	1116.67	0.62	1118	0.65
1141.28	0.17			1140.53	-0.09			1140.88	0.09			1097.16	0.04			1078.61	0.02			1114.47	-0.3			1075.69	1075.69			1070.57	-0.34			1070.57	-0.34			1126.14	0.59	1114.36	0.72	1115.3	0.9	1117.75	0.74
1141.6	0.16			1140.35	0			1141.78	-0.01			1097.39	0.01			1082.91	-0.57			1112.39	-0.07			1075.14	1075.14			1070.02	-0.25			1070.02	-0.25			1125.7	0.58	1116.04	0.35	1117.74	0.43	1119.35	0.42
1144.91	-0.28			1142.74	-0.35			1143.28	-0.21			1098.34	-0.11			1080.9	-0.27			1110.71	0.16			1075.82	1075.82			1070.63	-0.35			1070.63	-0.35			1125.26	0.72	1112.47	1.03	1115.62	0.79	1118.15	0.65
1142.2	0.12			1139.78	0.05			1142.81	-0.16			1094.93	0.35			1077.59	0.21			1109.33	0.37			1074.7	1074.7			1070.74	-0.37			1070.74	-0.37			1127.66	0.31	1113.89	0.83	1115.28	0.77	1117.51	0.72
1142.33	0.09			1140.91	-0.14			1140.8	0.08			1094.83	0.39			1081.27	-0.34			1111.26	0.1			1077.27	1077.27			1071.46	-0.47			1071.46	-0.47			1125.38	0.76	1115.05	0.65	1116.64	0.59	1115.75	1.05
1140.87	0.25			1142.14	-0.27			1142.73	-0.17			1096.79	0.11			1075.38	0.45			1111.81	0.04			1076.57	1076.57			1071.32	-0.42			1071.32	-0.42			1124.85	0.82	1116.65	0.41	1116.41	0.63	1117.25	0.74
1146.39	-0.49			1139.03	0.07			1142.56	-0.12			1097.81	-0.04			1078.29	0.05			1111.29	0.11			1075.37	1075.37			1069.68	-0.2			1069.68	-0.2			1127.58	0.37	1114.45	0.82	1115.99	0.67	1117.63	0.69
1142.95	-0.04			1141.26	-0.16			1143.84	-0.27			1097.59	-0.01			1080.64	-0.21			1109.58	0.29			1078.52	1078.52			1074.47	-0.96			1074.47	-0.96			1125.8	0.65	1114.47	0.79	1115.66	0.8	1117.8	0.65
1142.6	0			1141.76	-0.22			1141.13	0.03			1098.01	0			1076.21	0.38			1109.78	0.33			1075.82	1075.82			1069.82	-0.17			1069.82	-0.17			1127.1	0.42	1114.25	0.81	1116.09	0.67	1117.36	0.8
1143.68	-0.17			1143.62	-0.48			1139.78	0.19			1093.56	0.52			1080.14	-0.17			1112.66	-0.02			1076.5	1076.5			1071.56	-0.47			1071.56	-0.47			1126.36	0.56	1112.98	1.01	1114.32	1.02	1119.25	0.42
1140.25	0.32			1140.45	-0.04			1140.07	0.23			1097.86	0.02			1081.57	-0.36			1108.58	0.49			1077.09	1077.09			1068.88	-0.03			1068.88	-0.03			1125.34	0.75	1115.08	0.61	1115.43	0.76	1116.27	0.95
1142.43	-0.01			1140.93	-0.11			1141.85	-0.08			1098.29	-0.01			1079.06	-0.02			1112.74	-0.01			1079.74	1079.74			1070.27	-0.33			1070.27	-0.33			1127.66	0.39	1112.92	1.03	1114.92	0.87	1117.11	0.8
1139.2	0.38			1139.1	0.06			1142.41	-0.12			1098.84	-0.05			1080.62	-0.3			1111.71	0.1			1075.4	1075.4			1070.95	-0.46			1070.95	-0.46			1123.86	0.96	1116.03	0.44	1114.31	0.88	1115.44	1.07
1142.35	-0.02			1142.44	-0.35			1141.05	0.06			1098.11	0			1079.22	-0.1			1112.21	0.02			1075.19	1075.19			1073.52	-0.88			1073.52	-0.88			1125.18	0.77	1113.38	0.85	1116.98	0.45	1118.36	0.56
1143.08	-0.11			1139.83	0.05			1140.5	0.06			1097.79	0.03			1076.33	0.29			1110.81	0.2			1077.84	1077.84			1070.62	-0.34			1070.62	-0.34			1126.18	0.6	1112.22	1.1	1115.73	0.76	1116.9	0.82
1142.55	-0.04			1140.86	-0.16			1141.85	-0.08			1100.15	-0.27			1077.26	0.1			1110.19	0.27			1078.22	1078.22			1070.62	-0.41			1070.62	-0.41			1126.86	0.47	1114.35	0.73	1116.01	0.63	1117.58	0.76
1146.34	-0.45			1140.4	-0.06			1140.05	0.18			1098.69	-0.11			1074.43	0.51			1109.28	0.33			1077.71	1077.71			1070.37	-0.33			1070.37	-0.33			1126.76	0.48	1112.88	0.93	1115.88	0.69	1117.95	0.65
1145.21	-0.32			1142.54	-0.37			1137.75	0.42			1098.82	-0.08			1078.77	-0.08			1110.91	0.12			1076.81	1076.81			1069.18	-0.11			1069.18	-0.11			1126.18	0.53	1112.6	1.05	1116.19	0.67	1118.33	0.6
1144.89	-0.27			1143.57	-0.46			1142.16	-0.14			1097.66	0.1			1078.11	0.04			1109.96	0.28			1077.24	1077.24			1070.32	-0.25			1070.32	-0.25			1124.41	0.8	1114.66	0.72	1115.42	0.79	1118.24	0.67
1144.91	-0.32			1140.3	-0.04			1142.66	-0.2			1096.71	0.24			1078.79	-0.07			1109.41	0.3			1075.94	1075.94			1068.81	-0.01			1068.81	-0.01			1126.18	0.53	1113.75	0.89	1116.72	0.62	1118.36	0.64
1141.88	0.09			1142.46	-0.32			1143.24	-0.29			1099.29	-0.17			1077.09	0.19			1109.99	0.19			1076.89	1076.89			1070.8	-0.31			1070.8	-0.31			1125.33	0.69	1115.78	0.52	1117.39	0.59	1116.44	0.91
1144.48	-0.25			1140.03	-0.07			1143.81	-0.36			1098.01	0.02			1079.54	-0.13			1108.73	0.35			1075.5	1075.5			1072.38	-0.59			1072.38	-0.59			1126.35	0.5	1114.25	0.74	1115.9	0.89	1114.7	1.13
1145.06	-0.34			1140.25	-0.06			1142.46	-0.16			1097.91	0.02			1080.27	-0.24			1110.49	0.21			1076.23	1076.23			1070.79	-0.36			1070.79	-0.36			1126.31	0.55	1113.73	0.84	1117.18	0.61	1115.67	1.02
1143.58	-0.15			1137.97	0.25			1141.35	0			1098.84	-0.09			1076.86	0.24			1109.74	0.25			1076.45	1076.45			1070.57	-0.33			1070.57	-0.33			1123.74	1	1114.85	0.65	1117.76	0.47	1118.62	0.46
1141.28	0.09			1141.13	-0.19			1141.33	-0.01			1099.14	-0.13			1080.07	-0.18			1107.39	0.55			1076	1076			1071.91	-0.56			1071.91	-0.56			1125.2	0.74	1112.95	0.97	1117.96	0.4	1117.22	0.7
1144.36	-0.28			1141.51	-0.26			1141.35	-0.06			1095.38	0.35			1079.54	-0.07			1110.94	0.09			1075.34	1075.34			1070.95	-0.38			1070.95	-0.38			1125.86	0.56	1114	0.74	1115.23	0.92	1114.41	1.2
1143.38	-0.21			1141.99	-0.31			1140.7	0.02			1097.79	0.03			1078.64	0.05			1107.78	0.47			1077.64	1077.64			1069.55	-0.15			1069.55	-0.15			1124.25	0.81	1113.78	0.77	1116.58	0.69	1117.71	0.64
1140.65	0.2			1139.8	-0.02			1143.14	-0.29			1100.47	-0.32			1080.94	-0.23			1108.99	0.27			1078.48	1078.48			1072.23	-0.51			1072.23	-0.51			1124.77	0.7	1114.63	0.69	1118.76	0.32	1117.26	0.8
1142.15	0.02			1139.85	-0.02			1139.9	0.14			1099.27	-0.12			1077.86	0.1			1109.08	0.37			1076.24	1076.24			1072.36	-0.47			1072.36	-0.47			1126.43	0.44	1115.26	0.55	1116.5	0.66	1115.51	1.04
1143.21	-0.14			1138.28	0.19			1142.81	-0.18			1099.12	-0.1			1079.04	-0.05			1109.79	0.25			1075.94	1075.94			1072.14	-0.52			1072.14	-0.52			1124.37	0.86	1113.38	0.93	1116.26	0.72	1118.46	0.55
1141.15	0.12			1142.69	-0.29			1140.93	0.11			1099.62	-0.14			1077.84	0.13			1110.06	0.22			1079.13	1079.13			1072.11	-0.48			1072.11	-0.48			1125.23	0.68	1114.51	0.64	1116.83	0.6	1117.23	0.76
1143.03	-0.05			1143.09	-0.35			1139.5	0.3			1099.59	-0.15			1079.11	-0.06			1108.83	0.41			1076.03	1076.03			1073.5	-0.7			1073.5	-0.7			1124.55	0.82	1114.81	0.55	1118.16	0.39	1116.8	0.89
1145.01	-0.32			1140.3	0			1138.12	0.47			1101.02	-0.28			1077.61	0.16			1110.49	0.19			1077.17	1077.17			1072.39	-0.53			1072.39	-0.53			1124.9	0.73	1113.71	0.8	1115.38	0.85	1118.45	0.58
1144.66	-0.28			1142.66	-0.28			1142.86	-0.12			1098.39	0.03			1078.81	0.02			1111.16	0.1			1076.28	1076.28			1069.45	-0.07			1069.45	-0.07			1126.27	0.46	1112.7	0.98	1119.03	0.21	1115.27	1.18
1142.33	0.03			1141.15	-0.04			1144.41	-0.34			1098.54	0.05			1077.96	0.18			1109.28	0.39			1074.68	1074.68			1070.63	-0.27			1070.63	-0.27			1123.82	0.78	1114.21	0.64	1115.8	0.82	1115.83	1.01
1142.8	-0.04			1140.2	0.08			1141.8	0			1100.52	-0.28			1080.04	-0.09			1110.61	0.22			1079.37	1079.37			1071.12	-0.33			1071.12	-0.33			1122.97	0.95	1113.24	0.83	1116.2	0.73	1118.18	0.6
1141.05	0.22			1141.35	-0.06			1146.38	-0.62			1099.44	-0.13			1076.48	0.39			1114.75	-0.35			1076.68	1076.68			1072.14	-0.52			1072.14	-0.52			1125.75	0.49	1115.74	0.43	1116.74	0.67	1117.48	0.77
1142	0.1			1142.69	-0.29			1142	-0.04			1097.34	0.15			1077.74	0.27			1109.13	0.43			1077.46	1077.46			1070.75	-0.3			1070.75	-0.3			1126.48	0.36	1113.32	0.86	1118.11	0.4	1116.61	0.88
1144.63	-0.21			1140.63	-0.05			1141.43	0.03			1101.32	-0.38			1081.02	-0.2			1110.84	0.21			1075.11	1075.11			1071.21	-0.39			1071.21	-0.39			1124.96	0.64	1112.09	0.99	1118.55	0.33	1118.14	0.59
1144.86	-0.3			1139.93	0.05			1139.7	0.22			1097.41	0.08			1078.56	0.08			1108.46	0.54			1078.1	1078.1			1070.8	-0.38			1070.8	-0.38			1125.75	0.5	1115.32	0.46	1117.13	0.6	1118.78	0.45
1145.04	-0.35			1143.17	-0.4			1141.45	-0.04			1099.92	-0.26			1076.36	0.42			1112.04	0.11			1075.79	1075.79			1068.56	0			1068.56	0			1125.2	0.65	1114.41	0.71	1117.31	0.56	1117.63	0.68
1142.58	-0.05			1141.36	-0.1			1141.15	-0.02			1101	-0.37			1079.81	-0.02			1108.83	0.51			1077.12	1077.12			1072.42	-0.65			1072.42	-0.65			1124.08	0.76	1113.89	0.75	1116.6	0.66	1114.6	1.13
1145.64	-0.47			1141.03	-0.07			1139.63	0.21			1095.51	0.28			1079.89	-0.07			1110.56	0.18			1076.3	1076.3			1071.7	-0.46			1071.7	-0.46			1124.05	0.73	1115.35	0.49	1115.37	0.79	1117.11	0.72
1140.85	0.12			1140.35	0.08			1142.21	-0.1			1096.59	0.11			1080.54	-0.19			1113.64	-0.19			1077.27	1077.27			1071.34	-0.44			1071.34	-0.44			1125.19	0.67	1115.61	0.39	1117.36	0.4	1120.29	0.19
1141.25	0.08			1140.3	0			1144.84	-0.43			1097.34	0.03			1078.74	0.07			1110.54	0.21			1077.08	1077.08			1071.78	-0.51			1071.78	-0.51			1125.35	0.74	1115.27	0.46	1117.33	0.45	1118.41	0.55
1145.31	-0.38			1140.68	-0.09			1141.18	0.03			1100.62	-0.36			1078.44	0.05			1112.26	-0.04			1075.72	1075.72			1070.4	-0.31			1070.4	-0.31			1122.99	1.07	1114.61	0.63	1117.1	0.49	1116.62	0.86
1143.93	-0.17			1139.45	0.06			1144.11	-0.32			1098.87	-0.1			1079.09	-0.03			1111.29	0.13			1074.79	1074.79			1068.76	-0.01			1068.76	-0.01			1126.05	0.49	1115.9	0.41	1118	0.33	1116.91	0.8
1143.06	-0.12			1142.24	-0.27			1144.06	-0.32			1100.42	-0.3			1076.21	0.3			1110.46	0.24			1076.73	1076.73			1069.75	-0.23			1069.75	-0.23			1124.8	0.73	1113.48	0.85	1117.36	0.48	1114.89	1.15
1142.38	-0.03			1141.28	-0.19			1140.78	0.13			1099.87	-0.24			1079.39	-0.09			1109.68	0.37			1075.27	1075.27			1069.98	-0.27			1069.98	-0.27			1124.39	0.75	1115.25	0.58	1117.36	0.47	1115.19	1.15
1141.15	0.1			1138.98	0.09			1141.28	0.05			1098.62	-0.1			1077.74	0.17			1111.31	0.14			1077.48	1077.48			1071.42	-0.57			1071.42	-0.57			1125.35	0.66	1113.47	0.86	1117.53	0.36	1118.6	0.49
1142.66	-0.1			1138.4	0.14			1143.21	-0.14			1096.24	0.21			1080.27	-0.18			1112.66	-0.06			1075.9	1075.9			1071.57	-0.57			1071.57	-0.57			1125.9	0.65	1112.73	1.01	1115.26	0.8	1116.13	0.92
1144.11	-0.32			1139.28	0.01			1146.45	-0.57			1098.67	-0.12			1077.69	0.19			1111.79	0.01			1076.51	1076.51			1070.04	-0.36			1070.04	-0.36			1125.78	0.69	1112.98	0.93	1116.86	0.48	1117.92	0.62
1143.58	-0.25			1142.74	-0.47			1144.03	-0.25			1099.29	-0.19			1078.09	0.13			1109.71	0.28			1075.62	1075.62			1069.3	-0.15			1069.3	-0.15			1127.47	0.38	1112.69	0.99	1116.23	0.53	1117.07	0.79
1142.03	-0.05			1136.87	0.35			1144.11	-0.28			1097.46	0.06			1080.17	-0.14			1111.44	0.07			1077.76	1077.76			1070.72	-0.41			1070.72	-0.41			1125	0.82	1113.49	0.83	1116.47	0.62	1116.41	0.88
1141.03	0.09			1140.61	-0.1			1142.65	-0.02			1099.27	-0.18			1076.58	0.33			1110.36	0.22			1077.51	1077.51			1070.93	-0.43			1070.93	-0.43			1123.39	1.08	1113.53	0.85	1115.5	0.73	1114.69	1.16
1143.03	-0.19			1139.73	-0.01			1142.5	-0.04			1098.92	-0.08			1078.79	0.01			1108.63	0.43			1077.67	1077.67			1069.56	-0.24			1069.56	-0.24			1125.11	0.8	1115.11	0.55	1116.03	0.6	1115.58	1.01
1142.63	-0.13			1143.07	-0.46			1140.48	0.15			1099.12	-0.14			1078.36	0.08			1112.39	-0.01			1075.32	1075.32			1069.9	-0.3			1069.9	-0.3			1127.82	0.3	1112.77	0.95	1115.51	0.71	1114.92	1.11
1141.63	0.03			1139.18	0.05			1142.98	-0.17			1098.49	-0.05			1077.74	0.19			1109.58	0.29			1075.27	1075.27			1071.39	-0.53			1071.39	-0.53			1126.6	0.5	1113.42	0.86	1115.56	0.71	1117.54	0.59
1140.33	0.11			1140.28	-0.07			1141.1	0.02			1098.29	-0.05			1079.44	-0.03			1108.61	0.44			1075.6	1075.6			1069.01	-0.09			1069.01	-0.09			1124.87	0.78	1113.14	0.91	1114.48	0.93	1116.6	0.82
1141.45	-0.08			1140.91	-0.16			1142.18	-0.07			1097.41	0.1			1082.03	-0.4			1113.37	-0.16			1078.24	1078.24			1069.89	-0.28			1069.89	-0.28			1126.25	0.57	1113.08	0.84	1114.02	1.02	1116.5	0.82
1141.4	-0.02			1137.37	0.29			1141.9	-0.04			1096.54	0.21			1079.54	-0.05			1109.94	0.25			1075.63	1075.63			1067.46	0.07			1067.46	0.07			1125.84	0.59	1112.63	0.93	1114.93	0.85	1116.81	0.72
1144.72	-0.42			1140.76	-0.14			1140.53	0.13			1099.04	-0.09			1079.11	0			1109.08	0.33			1076.75	1076.75			1070.07	-0.41			1070.07	-0.41			1124.07	0.86	1114.53	0.6	1116.63	0.6	1115.52	0.95
1140.23	0.15			1142.19	-0.29			1142.48	-0.11			1099.07	-0.12			1077.19	0.27			1107.96	0.48			1077.96	1077.96			1071.23	-0.51			1071.23	-0.51			1126.21	0.48	1114.06	0.71	1115.87	0.7	1114.88	1.09
1141.9	-0.06			1142.94	-0.35			1144.46	-0.36			1097.56	0.04			1079.84	-0.09			1108.06	0.42			1075.68	1075.68			1070.75	-0.46			1070.75	-0.46			1126.1	0.57	1112.63	0.84	1115.73	0.69	1119.78	0.29
1140.08	0.19			1141.86	-0.22			1140.43	0.15			1097.24	0.05			1078.49	0.13			1108.53	0.47			1077.04	1077.04			1069.97	-0.25			1069.97	-0.25			1124.53	0.93	1112.67	0.86	1115.45	0.82	1117.73	0.68
1138.12	0.45			1141.36	-0.16			1141.48	-0.03			1097.74	0.05			1081.65	-0.35			1110.34	0.19			1075.08	1075.08			1070.19	-0.21			1070.19	-0.21			1126.56	0.47	1114.16	0.64	1116.47	0.62	1118.77	0.46
1142.43	-0.07			1140.1	0			1140.65	0.08			1101.63	-0.46			1078.89	0.03			1111.99	0.01			1075.77	1075.77			1069.95	-0.23			1069.95	-0.23			1124.07	0.95	1112.97	0.86	1114.91	0.88	1118.38	0.52
1143.89	-0.29			1140.85	-0.06			1140.73	0.05			1101.5	-0.47			1079.62	-0.08			1110.04	0.25			1073.92	1073.92			1070.33	-0.35			1070.33	-0.35			1124.1	0.98	1113.3	0.82	1115.85	0.73	1118.95	0.41
1140.5	0.18			1139.45	0.12			1140.93	0.05			1098.19	-0.03			1079.56	-0.04			1111.74	0.01			1076.22	1076.22			1068.96	-0.08			1068.96	-0.08			1127.9	0.25	1113.71	0.72	1116.74	0.67	1116.95	0.81
1145.8	-0.53			1141.53	-0.19			1139.68	0.19			1098.56	-0.06			1079.36	0			1107.81	0.5			1075.63	1075.63			1070.48	-0.35			1070.48	-0.35			1125.72	0.7	1112.52	0.95	1117.19	0.51	1118.37	0.54
1142.15	-0.06			1141.61	-0.1			1143.74	-0.35			1098.82	-0.08			1079.41	-0.02			1114.88	-0.44			1077.68	1077.68			1071.04	-0.44			1071.04	-0.44			1127.77	0.3	1114.38	0.61	1116.58	0.6	1116.43	0.84
1142.11	-0.1			1146.76	-0.79			1139.28	0.19			1096.64	0.19			1080.37	-0.2			1111.71	0			1074.76	1074.76			1068.82	-0.02			1068.82	-0.02			1128.15	0.18	1113.66	0.8	1116.45	0.57	1116.73	0.77
1142.91	-0.22			1142.51	-0.26			1142.01	-0.14			1099.82	-0.28			1079.06	-0.02			1110.66	0.14			1075.47	1075.47			1068.98	-0.11			1068.98	-0.11			1125.8	0.58	1113.6	0.81	1116.84	0.51	1118.5	0.5
1141.5	-0.02			1139.4	0.18			1143.49	-0.35			1102.46	-0.59			1076.66	0.3			1110.49	0.19			1076.87	1076.87			1070.57	-0.34			1070.57	-0.34			1127.18	0.36	1113.71	0.71	1115.62	0.7	1117.03	0.77
1143.24	-0.27			1140.55	0.04			1140.15	0.08			1097.21	0.08			1078.11	0.06			1112.97	-0.16			1077.83	1077.83			1069.79	-0.13			1069.79	-0.13			1126.71	0.4	1112.65	0.97	1116.47	0.62	1115.5	1.05
1144.14	-0.33			1143.61	-0.36			1139.95	0.12			1100.47	-0.34			1078.89	0.03			1109.28	0.33			1075.71	1075.71			1073.5	-0.77			1073.5	-0.77			1127.55	0.17	1114.29	0.75	1115.39	0.83	1116.11	0.96
1141.38	0.03			1142.59	-0.27			1142.91	-0.24			1099.74	-0.23			1080.52	-0.2			1114.35	-0.33			1076.97	1076.97			1069.16	-0.09			1069.16	-0.09			1123.73	0.85	1115.91	0.39	1116.04	0.67	1118.09	0.67
1142.78	-0.11			1142.59	-0.27			1142.51	-0.2			1097.66	0.04			1079.59	-0.05			1108.68	0.37			1078.29	1078.29			1072.06	-0.64			1072.06	-0.64			1125.35	0.65	1114.6	0.57	1115.76	0.71	1116.42	0.95
1141.2	0.08			1140.7	-0.04			1140.58	0.13			1101.51	-0.51			1081.25	-0.29			1113.55	-0.25			1078.14	1078.14			1070.74	-0.36			1070.74	-0.36			1126.98	0.36	1113.46	0.71	1115.97	0.7	1116.54	0.91
1143.36	-0.2			1139.3	0.18			1143.66	-0.3			1097.49	0.05			1080.37	-0.16			1110.61	0.08			1079.88	1079.88			1071.71	-0.48			1071.71	-0.48			1124.73	0.69	1114.86	0.55	1116.06	0.64	1117.36	0.71
1143.78	-0.19			1140.35	0.04			1141.43	-0.05			1099.04	-0.15			1080.59	-0.15			1108.46	0.42			1077.34	1077.34			1072.71	-0.63			1072.71	-0.63			1125.07	0.7	1115.62	0.46	1116.25	0.58	1117.17	0.78
1143.63	-0.21			1141.81	-0.16			1140.73	0.07			1097.71	0.06			1079.61	-0.04			1113.29	-0.23			1076.92	1076.92			1071.57	-0.57			1071.57	-0.57			1124.32	0.86	1113.47	0.78	1116.96	0.56	1118.63	0.52
1144.24	-0.27			1139.85	0.06			1144.36	-0.38			1097.99	-0.01			1081.72	-0.3			1112.19	-0.01			1076.38	1076.38			1071.19	-0.53			1071.19	-0.53			1127.53	0.29	1113.03	0.92	1116.29	0.67	1117.55	0.73
1141.55	0.08			1140.1	-0.02			1143.53	-0.25			1101.5	-0.47			1079.54	0.01			1107.41	0.62			1075.25	1075.25			1070.76	-0.39			1070.76	-0.39			1126.51	0.56	1113.81	0.8	1115.62	0.79	1115.92	1.03
1143.51	-0.22			1137.75	0.28			1142.73	-0.13			1096.51	0.16			1079.46	-0.02			1110.89	0.13			1075.97	1075.97			1072.58	-0.66			1072.58	-0.66			1124.88	0.76	1113.3	0.9	1116.42	0.62	1118.23	0.68
1140.73	0.15			1143.34	-0.41			1145.34	-0.45			1096.64	0.19			1078.24	0.15			1111.99	0.05			1076.83	1076.83			1070.94	-0.37			1070.94	-0.37			1125.16	0.72	1113.76	0.8	1117.18	0.44	1115.35	1.13
1139.02	0.37			1141.28	-0.17			1140.02	0.29			1095.81	0.26			1082.25	-0.39			1111.74	0.07			1076.32	1076.32			1072.14	-0.6			1072.14	-0.6			1123.31	1.04	1113.72	0.78	1119.31	0.16	1116.68	0.85
1142.96	-0.18			1142.31	-0.3			1144.66	-0.36			1095.21	0.34			1081.8	-0.33			1112.71	-0.06			1076.89	1076.89			1071.14	-0.45			1071.14	-0.45			1126.21	0.47	1113.23	0.76	1115.9	0.73	1117.91	0.64
1140.35	0.14			1140.7	0			1146.88	-0.66			1098.19	-0.05			1078.76	0.08			1113.17	-0.14			1074.98	1074.98			1071.18	-0.5			1071.18	-0.5			1125.96	0.48	1113.15	0.82	1117.58	0.44	1116.09	1
1141.55	0			1140.45	0			1141.18	0.07			1100.02	-0.32			1079.16	0.04			1114.45	-0.25			1076.05	1076.05			1070.2	-0.31			1070.2	-0.31			1125.1	0.66	1113.37	0.79	1116.98	0.52	1117.5	0.73
1142.23	-0.11			1141.43	-0.09			1142.03	-0.05			1098.42	-0.14			1080.39	-0.15			1111.54	0.09			1077.26	1077.26			1069.28	-0.19			1069.28	-0.19			1126.46	0.48	1115.15	0.5	1114.43	1.01	1117.51	0.72
1142.45	-0.06			1140.73	0.05			1142.46	-0.14			1098.99	-0.19			1076.56	0.38			1107.76	0.58			1075.4	1075.4			1070.72	-0.42			1070.72	-0.42			1127.24	0.35	1111.9	1.06	1116.88	0.53	1115.96	0.96
1141.43	0.07			1142.11	-0.16			1143.81	-0.24			1100.12	-0.34			1081.95	-0.31			1110.34	0.25			1074.81	1074.81			1068.22	0.06			1068.22	0.06			1126.32	0.46	1113.6	0.66	1115.72	0.79	1118.53	0.53
1144.54	-0.37			1140.05	0.12			1140.37	0.23			1098.27	-0.12			1081.4	-0.25			1109.61	0.34			1077	1077			1072.18	-0.67			1072.18	-0.67			1125.12	0.7	1113.06	0.8	1113.7	1.13	1115.09	1.15
1139.97	0.29			1138.6	0.3			1144.29	-0.27			1096.06	0.22			1077.18	0.33			1110.14	0.19			1077.38	1077.38			1068.82	-0.1			1068.82	-0.1			1125.57	0.7	1113.68	0.76	1114.36	0.96	1116.92	0.87
1141.6	0.1			1141.88	-0.17			1144.11	-0.2			1096.76	0.1			1078.76	0.06			1111.59	0.03			1077.92	1077.92			1069.68	-0.19			1069.68	-0.19			1125.83	0.69	1114.34	0.67	1114.57	0.94	1116.98	0.92
1140.4	0.26			1141.76	-0.1			1143.83	-0.21			1095.06	0.36			1080.42	-0.12			1113.04	-0.11			1075.67	1075.67			1069.21	-0.09			1069.21	-0.09			1124.64	0.83	1116.13	0.37	1117.5	0.42	1115.94	1.07
1140.95	0.18			1140.75	0			1140.93	0.17			1101.51	-0.51			1078.21	0.16			1110.81	0.22			1077.14	1077.14			1070	-0.23			1070	-0.23			1127.25	0.34	1114.11	0.71	1114.32	0.95	1117.24	0.83
1142.65	-0.04			1140.48	0.03			1143.56	-0.2			1099.12	-0.14			1080.67	-0.16			1112.11	0.02			1079.11	1079.11			1071.93	-0.59			1071.93	-0.59			1125.81	0.63	1112.45	1.05	1115.07	0.78	1116.73	0.85
1142.3	-0.02			1143.92	-0.4			1140.83	0.13			1099.27	-0.18			1081.65	-0.31			1110.49	0.23			1078.8	1078.8			1071.35	-0.54			1071.35	-0.54			1126.2	0.58	1114	0.74	1117.59	0.35	1115.18	1.09
1143.73	-0.17			1138.4	0.32			1142.36	-0.12			1099.14	-0.17			1079.61	-0.06			1112.86	-0.06			1077.18	1077.18			1071.11	-0.47			1071.11	-0.47			1124.41	0.88	1112.64	0.99	1116.3	0.65	1118.79	0.43
1140.93	0.17			1142.46	-0.22			1143.59	-0.29			1096.34	0.23			1083.91	-0.61			1111.19	0.19			1079.45	1079.45			1071.85	-0.61			1071.85	-0.61			1126.01	0.64	1114.38	0.68	1116.56	0.63	1119.18	0.44
1143.83	-0.21			1138.42	0.29			1141.13	0.09			1099.12	-0.16			1079.74	-0.09			1112.79	-0.05			1078.13	1078.13			1071.08	-0.51			1071.08	-0.51			1124.71	0.72	1114.75	0.65	1119	0.18	1117.79	0.67
1142.53	-0.05			1145.35	-0.55			1141.85	-0.02			1099.34	-0.21			1080.97	-0.26			1112.16	0.06			1077.26	1077.26			1069.63	-0.2			1069.63	-0.2			1124.55	0.82	1114.93	0.6	1114.59	0.99	1115.58	1.01
1143.06	-0.12			1138.17	0.41			1142.76	-0.14			1097.51	-0.02			1079.64	-0.07			1110.99	0.15			1076.45	1076.45			1072.93	-0.74			1072.93	-0.74			1125.31	0.63	1113.35	0.82	1117.68	0.45	1118.66	0.56
1144.91	-0.32			1142.03	-0.15			1141.25	0.02			1098.94	-0.15			1079.14	-0.09			1109.21	0.4			1074.97	1074.97			1070.89	-0.44			1070.89	-0.44			1127.06	0.31	1116.31	0.39	1115.99	0.75	1117.98	0.69
1141.15	0.16			1141.45	-0.06			1141.35	0.02			1100.85	-0.37			1078.84	-0.01			1109.84	0.27			1075.75	1075.75			1070.76	-0.39			1070.76	-0.39			1126.01	0.47	1116.13	0.45	1114.26	0.96	1117.9	0.66
1142.2	0.02			1141.51	-0.1			1140.73	0.09			1099.92	-0.26			1081.12	-0.28			1112.47	-0.1			1076.49	1076.49			1071.12	-0.41			1071.12	-0.41			1126.38	0.37	1112.16	1.12	1113.73	1.01	1115.34	1.15
1143.05	-0.04			1140.68	0.03			1140.8	0.1			1096.16	0.18			1078.71	0.04			1110.96	0.1			1077.44	1077.44			1070.07	-0.25			1070.07	-0.25			1125.72	0.54	1114.45	0.73	1117.75	0.34	1118.05	0.66
1142.7	-0.02			1143.76	-0.34			1142.71	-0.12			1095.76	0.28			1081.92	-0.38			1112.39	-0.03			1076.42	1076.42			1070.73	-0.43			1070.73	-0.43			1125.98	0.6	1115.22	0.62	1117.65	0.42	1118.07	0.62
1146.32	-0.48			1144.16	-0.38			1140.48	0.13			1093.91	0.58			1080.85	-0.25			1109.81	0.28			1077.54	1077.54			1068.36	-0.01			1068.36	-0.01			1124.48	0.84	1113.14	0.91	1114.78	0.85	1117.97	0.7
1143.83	-0.23			1141.98	-0.07			1139.75	0.22			1098.24	-0.01			1078.66	-0.02			1111.81	0			1075.78	1075.78			1072.52	-0.73			1072.52	-0.73			1127.63	0.29	1117.31	0.23	1115.01	0.8	1118	0.65
1142.3	0			1140.88	0.03			1141.53	-0.01			1097.31	0.1			1081.63	-0.42			1111.04	0.13			1075.2	1075.2			1070.21	-0.32			1070.21	-0.32			1126	0.58	1112.52	1.02	1115.86	0.63	1119.18	0.45
1142.6	-0.04			1139.17	0.25			1144.46	-0.36			1100.52	-0.34			1073.04	0.75			1113.12	-0.12			1076.36	1076.36			1070.49	-0.36			1070.49	-0.36			1125.98	0.53	1116.21	0.31	1114.77	0.86	1118.86	0.47
1143.61	-0.18			1139.93	0.13			1140.2	0.1			1098.62	-0.14			1079.32	-0.16			1112.41	-0.04			1076.42	1076.42			1069.36	-0.24			1069.36	-0.24			1124.21	0.88	1112.4	0.97	1116.45	0.57	1117.67	0.7
1145.99	-0.49			1141.56	-0.12			1141.4	-0.04			1097.91	0.02			1079.82	-0.1			1110.44	0.21			1075.86	1075.86			1072.16	-0.71			1072.16	-0.71			1123.93	0.93	1115.1	0.58	1116.12	0.62	1118.65	0.58
1142.45	-0.06			1139.4	0.1			1141.83	-0.05			1096.84	0.19			1081.7	-0.35			1111.16	0.12			1075.02	1075.02			1067.65	0.09			1067.65	0.09			1123.79	0.99	1115.42	0.46	1113.74	1	1118.98	0.52
1145.72	-0.42			1144.77	-0.54			1143.24	-0.27			1099.77	-0.2			1080.82	-0.24			1111.94	-0.01			1076.67	1076.67			1069.97	-0.34			1069.97	-0.34			1123.68	1.01	1114.93	0.52	1117.09	0.43	1117.15	0.82
[truncated: 5,357 more rows]

## Sheet: Figure 2
Figure 2a							Figure 2b							Figure 2c						Fig. 2d													Fig. 2e				Fig. 2f					Fig. 2g
[truncated: 6,004 more rows]

[truncated: 12 more sheets: Figure 3, Figure 4, Figure 5, Figure 6, Figure S1, Figure S2, Figure S3, Figure S4, Figure S5, Figure S7, Sheet3, Figure S9]
